# Supplementary material for: Chromosome preference of disease genes and vectorization for the prediction of non-coding disease genes
Source: Oncotarget. 2017 Aug 24;8(45):78901–16. doi: 10.18632/oncotarget.20481 (PMC5668007; doi:10.18632/oncotarget.20481)
Supplement: Supplementary file 2 [file oncotarget-08-78901-s002.xlsx]

## Sheet: Original 2802 diseases
index	DOID	disease name
1	DOID:0050710	3-Methylcrotonyl-CoA carboxylase deficiency
2	DOID:14450	46 XX gonadal dysgenesis
3	DOID:14448	46 XY gonadal dysgenesis
4	DOID:0050600	ABCD syndrome
5	DOID:7004	ACTH-secreting pituitary adenoma
6	DOID:0050601	ADULT syndrome
7	DOID:0050712	AGAT deficiency
8	DOID:1305	AIDS dementia complex
9	DOID:1308	AIDS related complex
10	DOID:6691	Aagenaes syndrome
11	DOID:6683	Aarskog-Scott syndrome
12	DOID:13774	Addison's disease
13	DOID:8461	Aicardi syndrome
14	DOID:0050629	Aicardi-Goutieres syndrome
15	DOID:9245	Alagille syndrome
16	DOID:0050630	Aland Island eye disease
17	DOID:0080053	Albright's hereditary osteodystrophy
18	DOID:4252	Alexander disease
19	DOID:0050631	Allan-Herndon-Dudley syndrome
20	DOID:1442	Alpers syndrome
21	DOID:5029	Alphavirus infectious disease
22	DOID:10983	Alport syndrome
23	DOID:0050473	Alstrom syndrome
24	DOID:10652	Alzheimer's disease
25	DOID:0050434	Andersen-Tawil syndrome
26	DOID:1932	Angelman syndrome
27	DOID:0050462	Antley-Bixler syndrome
28	DOID:3944	Arenaviridae infectious disease
29	DOID:0050647	Arts syndrome
30	DOID:0050432	Asperger syndrome
31	DOID:0050682	Athabaskan brainstem dysgenesis syndrome
32	DOID:14686	Axenfeld-Rieger syndrome
33	DOID:3052	Balkan nephropathy
34	DOID:0050654	Baller-Gerold syndrome
35	DOID:0050655	Bamforth-Lazarus syndrome
36	DOID:0050657	Bannayan-Riley-Ruvalcaba syndrome
37	DOID:1935	Bardet-Biedl syndrome
38	DOID:9206	Barrett's esophagus
39	DOID:0050658	Bart-Pumphrey syndrome
40	DOID:0050476	Barth syndrome
41	DOID:11102	Bartonella infectious disease
42	DOID:445	Bartter disease
43	DOID:6808	Basaloid follicular hamartoma
44	DOID:0050660	Beare-Stevenson cutis gyrata syndrome
45	DOID:9883	Becker muscular dystrophy
46	DOID:5572	Beckwith-Wiedemann syndrome
47	DOID:13241	Behcet's disease
48	DOID:2217	Bernard-Soulier syndrome
49	DOID:0050663	Bethlem myopathy
50	DOID:0050664	Bietti crystalline corneoretinal dystrophy
51	DOID:0050675	Birk-Barel syndrome
52	DOID:0050676	Birt-Hogg-Dube syndrome
53	DOID:0050677	Bjornstad syndrome
54	DOID:0050678	Blau syndrome
55	DOID:12305	Bloch-Sulzberger syndrome
56	DOID:0050680	Boomerang dysplasia
57	DOID:0050681	Borjeson-Forssman-Lehmann syndrome
58	DOID:0050683	Bothnia retinal dystrophy
59	DOID:0050684	Bowen-Conradi syndrome
60	DOID:0050692	Brody myopathy
61	DOID:0050693	Brooke-Spiegler syndrome
62	DOID:10235	Brown's tendon sheath syndrome
63	DOID:0050694	Brown-Vialetto-Van Laere syndrome
64	DOID:14457	Brucella abortus brucellosis
65	DOID:0050451	Brugada syndrome
66	DOID:14179	Bruton-type agammaglobulinemia
67	DOID:0050377	Burkholderia cepacia complex infectious disease
68	DOID:8584	Burkitt's lymphoma
69	DOID:0050456	Buruli ulcer disease
70	DOID:0060002	C1 inhibitor deficiency
71	DOID:928	CNS metastases
72	DOID:4257	Caffey disease
73	DOID:4091	Caliciviridae infectious disease
74	DOID:4997	Camurati-Engelmann disease
75	DOID:3613	Canavan disease
76	DOID:3667	Cardiovirus infectious disease
77	DOID:0050471	Carney complex
78	DOID:12569	Chagas cardiomyopathy
79	DOID:12140	Chagas disease
80	DOID:0050543	Charcot-Marie-Tooth disease intermediate type
81	DOID:0050538	Charcot-Marie-Tooth disease type 1
82	DOID:0050539	Charcot-Marie-Tooth disease type 2
83	DOID:0050540	Charcot-Marie-Tooth disease type 3
84	DOID:0050541	Charcot-Marie-Tooth disease type 4
85	DOID:0050542	Charcot-Marie-Tooth disease type X
86	DOID:10595	Charcot-Marie-Tooth disease
87	DOID:2935	Chediak-Higashi syndrome
88	DOID:11263	Chlamydia trachomatis infectious disease
89	DOID:11264	Chlamydophila infectious disease
90	DOID:3049	Churg-Strauss syndrome
91	DOID:14693	Clouston syndrome
92	DOID:7765	Coats disease
93	DOID:2962	Cockayne syndrome
94	DOID:3783	Coffin-Lowry syndrome
95	DOID:1925	Coffin-Siris syndrome
96	DOID:12028	Conn's syndrome
97	DOID:11725	Cornelia de Lange syndrome
98	DOID:2948	Coronaviridae infectious disease
99	DOID:0050469	Costello syndrome
100	DOID:6457	Cowden disease
101	DOID:11949	Creutzfeldt-Jakob syndrome
102	DOID:12580	Cri-Du-Chat syndrome
103	DOID:3803	Crigler-Najjar syndrome
104	DOID:12287	Crimean-Congo hemorrhagic fever
105	DOID:8778	Crohn's disease
106	DOID:6225	Cronkhite-Canada syndrome
107	DOID:2339	Crouzon syndrome
108	DOID:12252	Cushing's syndrome
109	DOID:11259	Cytomegalovirus infectious disease
110	DOID:0050575	D-2-hydroxyglutaric aciduria
111	DOID:0060021	DNA ligase IV deficiency
112	DOID:2961	DNA repair deficiency
113	DOID:937	DNA virus infectious disease
114	DOID:2785	Dandy-Walker syndrome
115	DOID:0050437	Danon disease
116	DOID:616	Deltaretrovirus infectious disease
117	DOID:3764	Denys-Drash syndrome
118	DOID:11198	DiGeorge syndrome
119	DOID:1339	Diamond-Blackfan anemia
120	DOID:0050470	Donohue Syndrome
121	DOID:14250	Down syndrome
122	DOID:0060171	Dravet Syndrome
123	DOID:12557	Duane retraction syndrome
124	DOID:12308	Dubin-Johnson syndrome
125	DOID:11723	Duchenne muscular dystrophy
126	DOID:4325	Ebola hemorrhagic fever
127	DOID:1085	Edwards syndrome
128	DOID:13359	Ehlers-Danlos syndrome
129	DOID:12714	Ellis-Van Creveld syndrome
130	DOID:11726	Emery-Dreifuss muscular dystrophy
131	DOID:4808	Enterovirus infectious disease
132	DOID:2938	Epstein-Barr virus infectious disease
133	DOID:14711	FG syndrome
134	DOID:14499	Fabry disease
135	DOID:1062	Fanconi syndrome
136	DOID:13636	Fanconi's anemia
137	DOID:0050464	Farber lipogranulomatosis
138	DOID:11042	Felty's syndrome
139	DOID:12180	Fetal Macrosomia
140	DOID:0050637	Finnish type amyloidosis
141	DOID:1886	Flaviviridae infectious disease
142	DOID:993	Flavivirus infectious disease
143	DOID:14555	Foster-Kennedy syndrome
144	DOID:0050438	Frasier syndrome
145	DOID:12705	Friedreich ataxia
146	DOID:6676	Froelich's syndrome
147	DOID:11555	Fuchs' endothelial dystrophy
148	DOID:9375	Fuchs' heterochromic uveitis
149	DOID:0050559	Fukuyama congenital muscular dystrophy
150	DOID:0060174	GABA aminotransferase deficiency
151	DOID:1926	Gaucher's disease
152	DOID:4249	Gerstmann-Straussler-Scheinker disease
153	DOID:2739	Gilbert syndrome
154	DOID:11119	Gilles de la Tourette syndrome
155	DOID:0050450	Gitelman syndrome
156	DOID:2219	Glanzmann's thrombasthenia
157	DOID:2907	Goldenhar syndrome
158	DOID:9808	Goodpasture syndrome
159	DOID:12361	Graves' disease
160	DOID:14761	Greig cephalopolysyndactyly syndrome
161	DOID:12842	Guillain-Barre syndrome
162	DOID:13133	HELLP syndrome
163	DOID:1306	HIV encephalopathy
164	DOID:7555	HIV leukoencephalopathy
165	DOID:1313	HIV wasting syndrome
166	DOID:810	HIV-associated lipodystrophy syndrome
167	DOID:1311	HIV-associated nephropathy
168	DOID:0050429	Hailey-Hailey disease
169	DOID:2736	Hajdu-Cheney syndrome
170	DOID:4534	Hallermann-Streiff syndrome
171	DOID:3981	Hallervorden-Spatz syndrome
172	DOID:2880	Hantavirus infectious disease
173	DOID:1060	Hartnup disease
174	DOID:4036	Helicobacter pylori gastritis
175	DOID:3686	Helicobacter pylori infectious disease
176	DOID:11123	Henoch-Schoenlein purpura
177	DOID:3753	Hermansky-Pudlak syndrome
178	DOID:9059	Herpes simplex virus gingivostomatitis
179	DOID:9195	Herpes simplex virus keratitis
180	DOID:9141	Herpes simplex virus meningoencephalitis
181	DOID:2939	Herpesviridae infectious disease
182	DOID:10487	Hirschsprung's disease
183	DOID:8651	Hodgkin's granuloma
184	DOID:8628	Hodgkin's lymphoma, lymphocytic depletion
185	DOID:8543	Hodgkin's lymphoma, lymphocytic-histiocytic predominance
186	DOID:8654	Hodgkin's lymphoma, mixed cellularity
187	DOID:8838	Hodgkin's lymphoma, nodular sclerosis
188	DOID:8567	Hodgkin's lymphoma
189	DOID:323	Human T-lymphotropic virus 1 infectious disease
190	DOID:716	Human T-lymphotropic virus 2 infectious disease
191	DOID:526	Human immunodeficiency virus infectious disease
192	DOID:12858	Huntington's disease
193	DOID:2986	IgA glomerulonephritis
194	DOID:0050553	JMP syndrome
195	DOID:0080020	Jansen's metaphyseal chondrodysplasia
196	DOID:10844	Japanese encephalitis
197	DOID:2842	Jervell-Lange Nielsen syndrome
198	DOID:3261	Job's syndrome
199	DOID:14694	Johanson-Blizzard syndrome
200	DOID:14780	KBG syndrome
201	DOID:3614	Kallmann syndrome
202	DOID:8632	Kaposi's sarcoma
203	DOID:0050144	Kartagener syndrome
204	DOID:13378	Kawasaki disease
205	DOID:12934	Kearns-Sayre syndrome
206	DOID:0060161	Kennedy's disease
207	DOID:1921	Klinefelter's syndrome
208	DOID:10426	Klippel-Feil syndrome
209	DOID:2926	Klippel-Trenaunay syndrome
210	DOID:0080045	Kniest dysplasia
211	DOID:10587	Krabbe disease
212	DOID:10873	Kuhnt-Junius degeneration
213	DOID:0050574	L-2-hydroxyglutaric aciduria
214	DOID:0050331	LADD syndrome
215	DOID:14291	LEOPARD syndrome
216	DOID:3534	Lafora disease
217	DOID:0050214	Lambert-Eaton myasthenic syndrome
218	DOID:4998	Langer-Giedion syndrome
219	DOID:7146	Langerhans cell sarcoma
220	DOID:2571	Langerhans-cell histiocytosis
221	DOID:9521	Laron syndrome
222	DOID:14764	Larsen syndrome
223	DOID:9537	Lassa fever
224	DOID:14791	Leber congenital amaurosis
225	DOID:14415	Legg-Calve-Perthes Disease
226	DOID:10457	Legionnaires' disease
227	DOID:3652	Leigh disease
228	DOID:0050561	Lennox-Gastaut syndrome
229	DOID:1919	Lesch-Nyhan syndrome
230	DOID:2554	Letterer-Siwe disease
231	DOID:12217	Lewy body dementia
232	DOID:2696	Leydig cell tumor
233	DOID:3012	Li-Fraumeni syndrome
234	DOID:0050477	Liddle syndrome
235	DOID:396	Loeffler endocarditis
236	DOID:9503	Loeffler syndrome
237	DOID:0050466	Loeys-Dietz syndrome
238	DOID:11729	Lyme disease
239	DOID:3883	Lynch syndrome
240	DOID:3687	MELAS syndrome
241	DOID:310	MERRF syndrome
242	DOID:0060009	MHC class I deficiency
243	DOID:5812	MHC class II deficiency
244	DOID:1440	Machado-Joseph disease
245	DOID:0050550	Majewski syndrome
246	DOID:14323	Marfan syndrome
247	DOID:1858	McCune Albright Syndrome
248	DOID:0080022	McKusick type metaphyseal dysplasia
249	DOID:1761	Melkersson-Rosenthal syndrome
250	DOID:9849	Meniere's disease
251	DOID:1838	Menkes disease
252	DOID:13501	Mobius syndrome
253	DOID:13099	Moyamoya disease
254	DOID:0050465	Muir-Torre syndrome
255	DOID:10309	Mumps virus meningitis
256	DOID:2755	Mycobacterium avium complex disease
257	DOID:2757	Mycobacterium infectious disease
258	DOID:13276	Mycoplasma pneumoniae pneumonia
259	DOID:5768	Nager syndrome
260	DOID:4968	Nelson syndrome
261	DOID:0050474	Netherton syndrome
262	DOID:14504	Niemann-Pick disease
263	DOID:7400	Nijmegen breakage syndrome
264	DOID:3490	Noonan syndrome
265	DOID:1391	Norum disease
266	DOID:0050709	Ohtahara syndrome
267	DOID:4624	Ollier disease
268	DOID:0060010	Omenn syndrome
269	DOID:0050722	PHGDH deficiency
270	DOID:0050723	PSAT deficiency
271	DOID:5408	Paget's disease of bone
272	DOID:9248	Pallister-Hall syndrome
273	DOID:3389	Papillon-Lefevre disease
274	DOID:3056	Paramyxoviridae infectious disease
275	DOID:14330	Parkinson's disease
276	DOID:14744	Partington syndrome
277	DOID:9631	Pelger-Huet anomaly
278	DOID:3210	Pelizaeus-Merzbacher disease
279	DOID:3852	Peutz-Jeghers syndrome
280	DOID:8616	Peyronie's disease
281	DOID:14705	Pfeiffer syndrome
282	DOID:11870	Pick's disease
283	DOID:3668	Picornaviridae infectious disease
284	DOID:14067	Plasmodium falciparum malaria
285	DOID:12978	Plasmodium vivax malaria
286	DOID:11340	Pneumocystis infectious disease
287	DOID:647	Polyomavirus infectious disease
288	DOID:0050179	Powassan encephalitis
289	DOID:11983	Prader-Willi syndrome
290	DOID:11711	Pregnancy in Diabetics
291	DOID:13482	Proteus syndrome
292	DOID:11100	Q fever
293	DOID:9091	REM sleep behavior disorder
294	DOID:1301	RNA virus infectious disease
295	DOID:10300	Raynaud disease
296	DOID:10582	Refsum disease
297	DOID:0060179	Renpenning syndrome
298	DOID:1334	Reoviridae infectious disease
299	DOID:617	Retroviridae infectious disease
300	DOID:1206	Rett syndrome
301	DOID:0050641	Rh deficiency syndrome
302	DOID:4175	Rh isoimmunization
303	DOID:11589	Riley-Day syndrome
304	DOID:5325	Roberts syndrome
305	DOID:5120	Roseolovirus infectious disease
306	DOID:4887	Rotavirus infectious disease
307	DOID:2732	Rothmund-Thomson syndrome
308	DOID:1933	Rubinstein-Taybi syndrome
309	DOID:13677	SAPHO syndrome
310	DOID:0050536	SC phocomelia syndrome
311	DOID:0080036	SOST-related sclerosing bone dysplasia
312	DOID:14768	Saethre-Chotzen syndrome
313	DOID:11092	Salmonella gastroenteritis
314	DOID:1466	Salmonella infectious disease
315	DOID:3323	Sandhoff disease
316	DOID:0080021	Schmid metaphyseal chondrodysplasia
317	DOID:4371	Schnitzler syndrome
318	DOID:11446	Sciatic Neuropathy
319	DOID:0050569	Seckel syndrome
320	DOID:0050576	Senior-Loken syndrome
321	DOID:0050577	Sensenbrenner syndrome
322	DOID:3577	Sertoli cell tumor
323	DOID:0050457	Sertoli cell-only syndrome
324	DOID:2997	Sertoli-Leydig cell tumor
325	DOID:8541	Sezary's disease
326	DOID:9476	Sheehan syndrome
327	DOID:14681	Silver-Russell syndrome
328	DOID:0050430	Sipple syndrome
329	DOID:12894	Sjogren's syndrome
330	DOID:14501	Sjogren-Larsson syndrome
331	DOID:14692	Smith-Lemli-Opitz syndrome
332	DOID:13096	Sneddon syndrome
333	DOID:14748	Sotos syndrome
334	DOID:0050426	Stevens-Johnson syndrome
335	DOID:0080046	Stickler syndrome
336	DOID:13366	Stiff-Person syndrome
337	DOID:0050552	Sugio-Kaji syndrome
338	DOID:5602	T-cell adult acute lymphocytic leukemia
339	DOID:715	T-cell leukemia
340	DOID:2508	Takayasu's arteritis
341	DOID:1388	Tangier disease
342	DOID:4795	Tay-Sachs disease AB variant
343	DOID:3320	Tay-Sachs disease
344	DOID:9346	Taylor's syndrome
345	DOID:2106	Thomsen disease
346	DOID:0060173	Timothy syndrome
347	DOID:1257	Transient hypertension of pregnancy
348	DOID:2908	Treacher Collins syndrome
349	DOID:3491	Turner's syndrome
350	DOID:0050558	Ullrich congenital muscular dystrophy
351	DOID:3535	Unverricht-Lundborg syndrome
352	DOID:3100	Ureaplasma urealyticum urethritis
353	DOID:0050439	Usher syndrome
354	DOID:14679	VACTERL association
355	DOID:5574	VIPoma
356	DOID:9584	Venezuelan equine encephalitis
357	DOID:0050551	Verma-Naumoff syndrome
358	DOID:12297	Vogt-Koyanagi-Harada disease
359	DOID:14515	WAGR syndrome
360	DOID:9258	Waardenburg's syndrome
361	DOID:10016	Wagenmann-Froboese syndrome
362	DOID:0050560	Walker-Warburg syndrome
363	DOID:9931	Waterhouse-Friderichsen syndrome
364	DOID:14731	Weaver syndrome
365	DOID:12132	Wegener's granulomatosis
366	DOID:0050475	Weill-Marchesani syndrome
367	DOID:4258	Weissenbacher-Zweymuller syndrome
368	DOID:13137	Werdnig-Hoffmann disease
369	DOID:10017	Wermer syndrome
370	DOID:5688	Werner syndrome
371	DOID:2384	Wernicke encephalopathy
372	DOID:10915	Wernicke-Korsakoff syndrome
373	DOID:2365	West Nile encephalitis
374	DOID:2366	West Nile fever
375	DOID:4121	West Nile virus infectious disease
376	DOID:0050562	West syndrome
377	DOID:8476	Whipple disease
378	DOID:1928	Williams-Beuren syndrome
379	DOID:893	Wilson disease
380	DOID:9169	Wiskott-Aldrich syndrome
381	DOID:0050460	Wolf-Hirschhorn syndrome
382	DOID:384	Wolff-Parkinson-White syndrome
383	DOID:10632	Wolfram syndrome
384	DOID:6620	X-linked hyper IgM syndrome
385	DOID:0050445	X-linked hypophosphatemia
386	DOID:1700	X-linked ichthyosis
387	DOID:0050566	X-linked nonsyndromic deafness
388	DOID:0050554	X-linked sideroblastic anemia with ataxia
389	DOID:0060063	X-linked sideroblastic anemia
390	DOID:3300	Yersinia infectious disease
391	DOID:905	Zellweger syndrome
392	DOID:7693	abdominal aortic aneurysm
393	DOID:122	abdominal cancer
394	DOID:1386	abetalipoproteinemia
395	DOID:11518	abnormal pupillary function
396	DOID:3138	acanthosis nigricans
397	DOID:2582	acatalasia
398	DOID:0050711	aceruloplasminemia
399	DOID:9164	achalasia
400	DOID:0050603	acheiropody
401	DOID:0080054	achondrogenesis type IA
402	DOID:0080055	achondrogenesis type IB
403	DOID:0080056	achondrogenesis type II
404	DOID:4480	achondroplasia
405	DOID:13911	achromatopsia
406	DOID:5392	acidophil adenoma
407	DOID:3025	acinar cell carcinoma
408	DOID:6543	acne
409	DOID:12689	acoustic neuroma
410	DOID:13912	acquired color blindness
411	DOID:12135	acquired factor VIII deficiency
412	DOID:635	acquired immunodeficiency syndrome
413	DOID:2834	acquired polycythemia
414	DOID:9250	acrocallosal syndrome
415	DOID:0050604	acrocapitofemoral dysplasia
416	DOID:12960	acrocephalosyndactylia
417	DOID:0050605	acrodermatitis enteropathica
418	DOID:2722	acrodermatitis
419	DOID:14669	acrodysostosis
420	DOID:0050606	acrokeratosis verruciformis
421	DOID:2449	acromegaly
422	DOID:0080052	acromesomelic dysplasia, Grebe type
423	DOID:0080051	acromesomelic dysplasia, Hunter-Thompson type
424	DOID:0080050	acromesomelic dysplasia, Maroteaux type
425	DOID:0050525	acroosteolysis
426	DOID:8866	actinic keratosis
427	DOID:8478	actinomycosis
428	DOID:5603	acute T cell leukemia
429	DOID:3890	acute intermittent porphyria
430	DOID:2800	acute interstitial pneumonia
431	DOID:3021	acute kidney failure
432	DOID:12556	acute kidney tubular necrosis
433	DOID:12603	acute leukemia
434	DOID:9952	acute lymphocytic leukemia
435	DOID:8864	acute monocytic leukemia
436	DOID:9119	acute myeloid leukemia
437	DOID:9408	acute myocardial infarction
438	DOID:2913	acute pancreatitis
439	DOID:3133	acute porphyria
440	DOID:559	acute pyelonephritis
441	DOID:6088	acute stress disorder
442	DOID:4943	adenocarcinoma in situ
443	DOID:299	adenocarcinoma
444	DOID:2683	adenofibroma
445	DOID:4866	adenoid cystic carcinoma
446	DOID:746	adenomatoid tumor
447	DOID:657	adenoma
448	DOID:2609	adenomyoma
449	DOID:4830	adenosquamous carcinoma
450	DOID:0050298	adenovirus infectious disease
451	DOID:507	adjustment disorder
452	DOID:656	adrenal adenoma
453	DOID:660	adrenal cortex cancer
454	DOID:3952	adrenal cortex disease
455	DOID:10493	adrenal cortical hypofunction
456	DOID:3953	adrenal gland cancer
457	DOID:3947	adrenal gland hyperfunction
458	DOID:9552	adrenal gland hypofunction
459	DOID:4967	adrenal hyperplasia
460	DOID:1786	adrenal rest tumor
461	DOID:3948	adrenocortical carcinoma
462	DOID:10588	adrenoleukodystrophy
463	DOID:0050523	adult T-cell leukemia
464	DOID:5604	adult acute lymphocytic leukemia
465	DOID:3864	adult medulloblastoma
466	DOID:3186	adult oligodendroglioma
467	DOID:11394	adult respiratory distress syndrome
468	DOID:4224	adult soft tissue sarcoma
469	DOID:0050529	adult spinal muscular atrophy
470	DOID:14256	adult-onset Still's disease
471	DOID:0050628	advanced sleep phase syndrome
472	DOID:2583	agammaglobulinemia
473	DOID:10871	age related macular degeneration
474	DOID:1474	aggressive periodontitis
475	DOID:4798	aggressive systemic mastocytosis
476	DOID:593	agoraphobia
477	DOID:12987	agranulocytosis
478	DOID:4375	agricultural workers' disease
479	DOID:0050714	alcaptonuria
480	DOID:1574	alcohol abuse
481	DOID:8639	alcohol withdrawal delirium
482	DOID:12935	alcoholic cardiomyopathy
483	DOID:12351	alcoholic hepatitis
484	DOID:14018	alcoholic liver cirrhosis
485	DOID:14183	alcoholic neuropathy
486	DOID:4988	alcoholic pancreatitis
487	DOID:252	alcoholic psychosis
488	DOID:13417	alexia
489	DOID:0060131	alexithymia
490	DOID:9270	alkaptonuria
491	DOID:9415	allergic asthma
492	DOID:13166	allergic bronchopulmonary aspergillosis
493	DOID:11204	allergic conjunctivitis
494	DOID:3042	allergic contact dermatitis
495	DOID:11450	allergic cutaneous vasculitis
496	DOID:4481	allergic rhinitis
497	DOID:8205	alloimmunization
498	DOID:986	alopecia areata
499	DOID:0050634	alopecia universalis
500	DOID:987	alopecia
501	DOID:13372	alpha 1-antitrypsin deficiency
502	DOID:1099	alpha thalassemia
503	DOID:3413	alpha-mannosidosis
504	DOID:0050635	alternating hemiplegia of childhood
505	DOID:12148	alveolar echinococcosis
506	DOID:4051	alveolar rhabdomyosarcoma
507	DOID:4239	alveolar soft part sarcoma
508	DOID:10376	amblyopia
509	DOID:9181	amebiasis
510	DOID:4359	amelanotic melanoma
511	DOID:2187	amelogenesis imperfecta
512	DOID:13938	amenorrhea
513	DOID:9252	amino acid metabolic disorder
514	DOID:10914	amnestic disorder
515	DOID:670	amphetamine abuse
516	DOID:4932	ampulla of Vater carcinoma
517	DOID:9120	amyloidosis
518	DOID:332	amyotrophic lateral sclerosis
519	DOID:10383	amyotrophic neuralgia
520	DOID:4908	anal carcinoma
521	DOID:3078	anaplastic astrocytoma
522	DOID:5651	anaplastic carcinoma
523	DOID:5889	anaplastic ependymoma
524	DOID:5613	anaplastic meningioma
525	DOID:7306	anaplastic oligoastrocytoma
526	DOID:7154	anaplastic oligodendroglioma
527	DOID:7012	anaplastic thyroid carcinoma
528	DOID:0050640	anauxetic dysplasia
529	DOID:4674	androgen insensitivity syndrome
530	DOID:2355	anemia
531	DOID:2403	aneurysm disease
532	DOID:1558	angioedema
533	DOID:13401	angioid streaks
534	DOID:479	angiokeratoma
535	DOID:6548	angiomatous meningioma
536	DOID:3314	angiomyolipoma
537	DOID:4265	angiomyoma
538	DOID:0001816	angiosarcoma
539	DOID:13550	angle-closure glaucoma
540	DOID:11156	anhidrosis
541	DOID:12271	aniridia
542	DOID:12273	anisometropia
543	DOID:7147	ankylosing spondylitis
544	DOID:227	ankylosis
545	DOID:13714	anodontia
546	DOID:11168	anogenital venereal wart
547	DOID:0050643	anonychia congenita
548	DOID:8689	anorexia nervosa
549	DOID:3781	anovulation
550	DOID:4873	anterior horn cell disease
551	DOID:1407	anterior uveitis
552	DOID:5845	anterolateral myocardial infarction
553	DOID:5855	anteroseptal myocardial infarction
554	DOID:10327	anthracosis
555	DOID:7427	anthrax disease
556	DOID:2988	antiphospholipid syndrome
557	DOID:10939	antisocial personality disorder
558	DOID:3755	antithrombin III deficiency
559	DOID:2983	anuria
560	DOID:14110	anus cancer
561	DOID:3128	anus disease
562	DOID:4551	anus neoplasm
563	DOID:2030	anxiety disorder
564	DOID:3627	aortic aneurysm
565	DOID:10230	aortic atherosclerosis
566	DOID:520	aortic disease
567	DOID:54	aortic incompetence
568	DOID:62	aortic valve disease
569	DOID:57	aortic valve insufficiency
570	DOID:1712	aortic valve stenosis
571	DOID:519	aortitis
572	DOID:0060046	aphasia
573	DOID:9663	aphthous stomatitis
574	DOID:12449	aplastic anemia
575	DOID:8337	appendicitis
576	DOID:0060135	apraxia
577	DOID:0050455	arachnodactyly
578	DOID:4445	arachnoid cyst
579	DOID:11342	arcus senilis
580	DOID:14755	argininosuccinic aciduria
581	DOID:8454	ariboflavinosis
582	DOID:0050431	arrhythmogenic right ventricular dysplasia
583	DOID:2868	arterial occlusive disease
584	DOID:0050645	arterial tortuosity syndrome
585	DOID:5162	arteriolosclerosis
586	DOID:5160	arteriosclerosis obliterans
587	DOID:2349	arteriosclerosis
588	DOID:11294	arteriovenous malformation
589	DOID:848	arthritis
590	DOID:381	arthropathy
591	DOID:4186	articulation disorder
592	DOID:10320	asbestosis
593	DOID:456	ascariasis
594	DOID:13577	ascorbic acid deficiency
595	DOID:12157	aseptic meningitis
596	DOID:0050461	aspartylglucosaminuria
597	DOID:13564	aspergillosis
598	DOID:11088	asphyxia neonatorum
599	DOID:0050592	asphyxiating thoracic dystrophy
600	DOID:0050152	aspiration pneumonia
601	DOID:3240	aspiration pneumonitis
602	DOID:2841	asthma
603	DOID:11782	astigmatism
604	DOID:3069	astrocytoma
605	DOID:12704	ataxia telangiectasia
606	DOID:0050670	ataxic cerebral palsy
607	DOID:0050648	atelosteogenesis
608	DOID:1936	atherosclerosis
609	DOID:2546	atonic epilepsy
610	DOID:3310	atopic dermatitis
611	DOID:0050649	atransferrinemia
612	DOID:1882	atrial heart septal defect
613	DOID:0050651	atrioventricular septal defect
614	DOID:8929	atrophic gastritis
615	DOID:913	atrophic muscular disease
616	DOID:2301	atrophy of prostate
617	DOID:2853	atrophy of thyroid
618	DOID:1094	attention deficit hyperactivity disorder
619	DOID:412	atypical Mycobacterium infectious disease
620	DOID:2129	atypical teratoid rhabdoid tumor
621	DOID:2742	auditory system disease
622	DOID:0060041	autism spectrum disorder
623	DOID:12849	autistic disorder
624	DOID:718	autoimmune hemolytic anemia
625	DOID:2048	autoimmune hepatitis
626	DOID:6688	autoimmune lymphoproliferative syndrome
627	DOID:0050167	autoimmune polyendocrine syndrome type 1
628	DOID:0050168	autoimmune polyendocrine syndrome type 2
629	DOID:14040	autoimmune polyendocrine syndrome
630	DOID:8924	autoimmune thrombocytopenic purpura
631	DOID:7188	autoimmune thyroiditis
632	DOID:11465	autonomic nervous system disease
633	DOID:11504	autonomic neuropathy
634	DOID:0050564	autosomal dominant nonsyndromic deafness
635	DOID:5937	autosomal dominant polycystic kidney
636	DOID:14756	autosomal dominant type IV Ehlers-Danlos syndrome
637	DOID:0050565	autosomal recessive nonsyndromic deafness
638	DOID:5928	autosomal recessive polycystic kidney
639	DOID:4492	avian influenza
640	DOID:3800	avian leukosis
641	DOID:1509	avoidant personality disorder
642	DOID:7319	axonal neuropathy
643	DOID:14227	azoospermia
644	DOID:762	bacterial endocarditis
645	DOID:104	bacterial infectious disease
646	DOID:9470	bacterial meningitis
647	DOID:874	bacterial pneumonia
648	DOID:3385	bacterial vaginosis
649	DOID:1412	bacteriuria
650	DOID:2513	basal cell carcinoma
651	DOID:679	basal ganglia disease
652	DOID:1631	benign breast phyllodes tumor
653	DOID:4844	benign ependymoma
654	DOID:0060169	benign familial infantile epilepsy
655	DOID:14777	benign familial neonatal epilepsy
656	DOID:4587	benign meningioma
657	DOID:2645	benign mesothelioma
658	DOID:1455	benign migratory glossitis
659	DOID:3404	benign monoclonal gammopathy
660	DOID:14264	benign neonatal seizures
661	DOID:0060072	benign neoplasm
662	DOID:10322	berylliosis
663	DOID:0050662	bestrophinopathy
664	DOID:12241	beta thalassemia
665	DOID:14723	beta-ketothiolase deficiency
666	DOID:3633	beta-mannosidosis
667	DOID:6741	bilateral breast cancer
668	DOID:4606	bile duct cancer
669	DOID:4897	bile duct carcinoma
670	DOID:4138	bile duct disease
671	DOID:12237	bile reflux
672	DOID:13608	biliary atresia
673	DOID:4607	biliary tract cancer
674	DOID:9741	biliary tract disease
675	DOID:0050625	biliary tract neoplasm
676	DOID:2741	bilirubin metabolic disorder
677	DOID:0050659	biotin-responsive basal ganglia disease
678	DOID:856	biotinidase deficiency
679	DOID:5492	biphasic synovial sarcoma
680	DOID:3312	bipolar disorder
681	DOID:13891	bird fancier's lung
682	DOID:3711	bladder adenocarcinoma
683	DOID:4007	bladder carcinoma
684	DOID:365	bladder disease
685	DOID:13948	bladder neck obstruction
686	DOID:3742	bladder squamous cell carcinoma
687	DOID:4006	bladder transitional cell carcinoma
688	DOID:6933	bladder transitional cell papilloma
689	DOID:14778	blepharophimosis, ptosis, and epicanthus inversus syndrome
690	DOID:10348	blepharophimosis
691	DOID:529	blepharospasm
692	DOID:1432	blindness
693	DOID:1247	blood coagulation disease
694	DOID:4176	blood group incompatibility
695	DOID:2218	blood platelet disease
696	DOID:620	blood protein disease
697	DOID:2717	bloom syndrome
698	DOID:11661	blue color blindness
699	DOID:0050679	blue cone monochromacy
700	DOID:2086	blue nevus
701	DOID:184	bone cancer
702	DOID:0080001	bone disease
703	DOID:4960	bone marrow cancer
704	DOID:4961	bone marrow disease
705	DOID:3376	bone osteosarcoma
706	DOID:10930	borderline personality disorder
707	DOID:14095	boutonneuse fever
708	DOID:411	bovine tuberculosis
709	DOID:3689	brachial plexus neuritis
710	DOID:3690	brachial plexus neuropathy
711	DOID:0050689	brachydactyly-syndactyly syndrome
712	DOID:0050581	brachydactyly
713	DOID:0050690	brachyolmia
714	DOID:0050335	bradyopsia
715	DOID:1319	brain cancer
716	DOID:936	brain disease
717	DOID:4724	brain edema
718	DOID:4369	brain hypoxia-Ischemia
719	DOID:3454	brain infarction
720	DOID:2316	brain ischemia
721	DOID:4203	brain stem neoplasm
722	DOID:0050691	branchiooculofacial syndrome
723	DOID:14702	branchiootorenal syndrome
724	DOID:3458	breast adenocarcinoma
725	DOID:1612	breast cancer
726	DOID:8791	breast carcinoma in situ
727	DOID:3459	breast carcinoma
728	DOID:10350	breast cyst
729	DOID:3463	breast disease
730	DOID:1618	breast fibroadenoma
731	DOID:10354	breast fibrocystic disease
732	DOID:3016	breast malignant phyllodes tumor
733	DOID:1176	bronchial disease
734	DOID:3906	bronchial neoplasm
735	DOID:9563	bronchiectasis
736	DOID:2799	bronchiolitis obliterans
737	DOID:2942	bronchiolitis
738	DOID:4926	bronchiolo-alveolar adenocarcinoma
739	DOID:6132	bronchitis
740	DOID:3904	bronchogenic carcinoma
741	DOID:12375	bronchopneumonia
742	DOID:11650	bronchopulmonary dysplasia
743	DOID:11077	brucellosis
744	DOID:12129	bulimia nervosa
745	DOID:11031	bullous keratopathy
746	DOID:8506	bullous pemphigoid
747	DOID:8502	bullous skin disease
748	DOID:11211	buphthalmos
749	DOID:4331	burning mouth syndrome
750	DOID:10323	byssinosis
751	DOID:13945	cadasil
752	DOID:182	calcinosis
753	DOID:10575	calcium metabolism disease
754	DOID:0050463	campomelic dysplasia
755	DOID:13622	campylobacteriosis
756	DOID:462	cancer by anatomical entity
757	DOID:162	cancer
758	DOID:1508	candidiasis
759	DOID:9505	cannabis abuse
760	DOID:1849	cannabis dependence
761	DOID:1271	capillary disease
762	DOID:2725	capillary hemangioma
763	DOID:9280	carbamoyl phosphate synthetase I deficiency disease
764	DOID:2978	carbohydrate metabolic disorder
765	DOID:4615	carcinoma of unknown primary
766	DOID:305	carcinoma
767	DOID:4236	carcinosarcoma
768	DOID:115	cardiac tamponade
769	DOID:0050700	cardiomyopathy
770	DOID:1287	cardiovascular system disease
771	DOID:3407	carotid artery disease
772	DOID:3410	carotid artery thrombosis
773	DOID:13001	carotid stenosis
774	DOID:12169	carpal tunnel syndrome
775	DOID:1222	cartilage disease
776	DOID:14773	cartilage-hair hypoplasia
777	DOID:83	cataract
778	DOID:10925	catatonic schizophrenia
779	DOID:483	cavernous hemangioma
780	DOID:1517	cecal neoplasm
781	DOID:1521	cecum cancer
782	DOID:1519	cecum carcinoma
783	DOID:10608	celiac disease
784	DOID:5227	cellular blue nevus
785	DOID:5500	cellular ependymoma
786	DOID:3488	cellulitis
787	DOID:3529	central core myopathy
788	DOID:3620	central nervous system cancer
789	DOID:331	central nervous system disease
790	DOID:3234	central nervous system lymphoma
791	DOID:2479	central nervous system origin vertigo
792	DOID:14174	central neurocytoma
793	DOID:9220	central sleep apnea
794	DOID:14717	centronuclear myopathy
795	DOID:2786	cerebellar disease
796	DOID:0060104	cerebellar medulloblastoma
797	DOID:3200	cerebellopontine angle tumor
798	DOID:4205	cerebellum cancer
799	DOID:9246	cerebral amyloid angiopathy
800	DOID:3527	cerebral arterial disease
801	DOID:12720	cerebral atherosclerosis
802	DOID:6114	cerebral convexity meningioma
803	DOID:3526	cerebral infarction
804	DOID:14069	cerebral malaria
805	DOID:1969	cerebral palsy
806	DOID:7398	cerebral primitive neuroectodermal tumor
807	DOID:10551	cerebral toxoplasmosis
808	DOID:4810	cerebrotendinous xanthomatosis
809	DOID:3455	cerebrovascular accident
810	DOID:6713	cerebrovascular disease
811	DOID:3702	cervical adenocarcinoma
812	DOID:4362	cervical cancer
813	DOID:9681	cervical incompetence
814	DOID:3744	cervical squamous cell carcinoma
815	DOID:2893	cervix carcinoma
816	DOID:2253	cervix disease
817	DOID:8991	cervix uteri carcinoma in situ
818	DOID:1762	cheilitis
819	DOID:1856	cherubism
820	DOID:8659	chickenpox
821	DOID:4499	child nutrition disorder
822	DOID:1825	childhood absence epilepsy
823	DOID:6383	childhood brain stem glioma
824	DOID:4705	childhood brain tumor
825	DOID:7007	childhood cerebral astrocytoma
826	DOID:3869	childhood medulloblastoma
827	DOID:3183	childhood oligodendroglioma
828	DOID:12921	childhood schizophrenia
829	DOID:3521	childhood soft tissue sarcoma
830	DOID:14203	childhood type dermatomyositis
831	DOID:9574	choanal atresia
832	DOID:4947	cholangiocarcinoma
833	DOID:9446	cholangitis
834	DOID:1949	cholecystitis
835	DOID:11151	cholecystolithiasis
836	DOID:899	choledochal cyst
837	DOID:11755	choledocholithiasis
838	DOID:10211	cholelithiasis
839	DOID:1498	cholera
840	DOID:13580	cholestasis
841	DOID:869	cholesteatoma
842	DOID:1461	cholesterol embolism
843	DOID:14502	cholesterol ester storage disease
844	DOID:8456	choline deficiency disease
845	DOID:2557	chondromalacia
846	DOID:2602	chondroma
847	DOID:3371	chondrosarcoma
848	DOID:3302	chordoma
849	DOID:0050697	chorioamnionitis
850	DOID:277	chorioangioma
851	DOID:3594	choriocarcinoma
852	DOID:8886	chorioretinitis
853	DOID:1417	choroid disease
854	DOID:3540	choroid plexus cancer
855	DOID:5648	choroid plexus carcinoma
856	DOID:2626	choroid plexus papilloma
857	DOID:980	choroidal sclerosis
858	DOID:9821	choroideremia
859	DOID:11406	choroiditis
860	DOID:4471	chromophobe adenocarcinoma
861	DOID:3828	chromophobe adenoma
862	DOID:250	chronic brain damage
863	DOID:844	chronic depressive disorder
864	DOID:8544	chronic fatigue syndrome
865	DOID:3265	chronic granulomatous disease
866	DOID:5213	chronic inflammatory demyelinating polyradiculoneuropathy
867	DOID:1678	chronic interstitial cystitis
868	DOID:784	chronic kidney failure
869	DOID:1036	chronic leukemia
870	DOID:1040	chronic lymphocytic leukemia
871	DOID:8593	chronic monocytic leukemia
872	DOID:2058	chronic mucocutaneous candidiasis
873	DOID:8552	chronic myeloid leukemia
874	DOID:3083	chronic obstructive pulmonary disease
875	DOID:12558	chronic progressive external ophthalmoplegia
876	DOID:2376	chronic progressive multiple sclerosis
877	DOID:2985	chronic rejection of renal transplant
878	DOID:1231	chronic schizophrenia
879	DOID:10600	chronic tic disorder
880	DOID:8549	chronic ulcer of skin
881	DOID:13364	chronobiology disease
882	DOID:11656	cicatricial pemphigoid
883	DOID:9273	citrullinemia
884	DOID:4468	clear cell adenocarcinoma
885	DOID:5867	clear cell chondrosarcoma
886	DOID:5507	clear cell ependymoma
887	DOID:4210	clear cell meningioma
888	DOID:4233	clear cell sarcoma
889	DOID:9296	cleft lip
890	DOID:674	cleft palate
891	DOID:13994	cleidocranial dysplasia
892	DOID:13767	clonorchiasis
893	DOID:11836	clubfoot
894	DOID:2212	coagulation protein disease
895	DOID:809	cocaine abuse
896	DOID:9975	cocaine dependence
897	DOID:5463	cochlear disease
898	DOID:1561	cognitive disorder
899	DOID:4464	collecting duct carcinoma
900	DOID:11975	coloboma of optic nerve
901	DOID:12270	coloboma
902	DOID:234	colon adenocarcinoma
903	DOID:219	colon cancer
904	DOID:1520	colon carcinoma
905	DOID:5353	colonic disease
906	DOID:235	colonic neoplasm
907	DOID:13399	color blindness
908	DOID:11662	color vision defect
909	DOID:9256	colorectal cancer
910	DOID:6950	combat disorder
911	DOID:628	combined T cell and B cell immunodeficiency
912	DOID:0050360	commensal Enterobacteriaceae infectious disease
913	DOID:2905	commensal Escherichia coli infectious disease
914	DOID:0050385	commensal Helicobacter infectious disease
915	DOID:0050407	commensal Mycoplasma infectious disease
916	DOID:0050370	commensal Neisseriaceae infectious disease
917	DOID:0050371	commensal Pasteurellaceae infectious disease
918	DOID:2898	commensal streptococcal infectious disease
919	DOID:4608	common bile duct neoplasm
920	DOID:10459	common cold
921	DOID:12177	common variable immunodeficiency
922	DOID:11165	common wart
923	DOID:1573	communicating hydrocephalus
924	DOID:682	compartment syndrome
925	DOID:8158	complement component 5 deficiency
926	DOID:626	complement deficiency
927	DOID:0050419	complement factor I deficiency
928	DOID:12382	complex partial epilepsy
929	DOID:3223	complex regional pain syndrome
930	DOID:12995	conduct disorder
931	DOID:0050572	cone-rod dystrophy
932	DOID:12255	congenital adrenal hyperplasia
933	DOID:0050546	congenital adrenal insufficiency
934	DOID:2236	congenital afibrinogenemia
935	DOID:1711	congenital aortic valve stenosis
936	DOID:11367	congenital aphakia
937	DOID:0050674	congenital bile acid synthesis defect
938	DOID:1086	congenital chromosomal disease
939	DOID:3827	congenital diaphragmatic hernia
940	DOID:0050571	congenital disorder of glycosylation type II
941	DOID:0050570	congenital disorder of glycosylation type I
942	DOID:5212	congenital disorder of glycosylation
943	DOID:759	congenital disorder
944	DOID:1338	congenital dyserythropoietic anemia
945	DOID:7280	congenital epulis
946	DOID:0050585	congenital generalized lipodystrophy
947	DOID:990	congenital heart block
948	DOID:1682	congenital heart defect
949	DOID:589	congenital hemolytic anemia
950	DOID:9353	congenital hip dislocation
951	DOID:1342	congenital hypoplastic anemia
952	DOID:0050328	congenital hypothyroidism
953	DOID:1699	congenital ichthyosiform erythroderma
954	DOID:1695	congenital ichthyosis
955	DOID:0050557	congenital muscular dystrophy
956	DOID:652	congenital musculoskeletal abnormality
957	DOID:3635	congenital myasthenic syndrome
958	DOID:2490	congenital nervous system abnormality
959	DOID:2861	congenital nonspherocytic hemolytic anemia
960	DOID:9649	congenital nystagmus
961	DOID:0050534	congenital stationary night blindness
962	DOID:422	congenital structural myopathy
963	DOID:13336	congenital toxoplasmosis
964	DOID:6000	congestive heart failure
965	DOID:5467	conjunctival cancer
966	DOID:4251	conjunctival disease
967	DOID:10526	conjunctival pterygium
968	DOID:6195	conjunctivitis
969	DOID:0060123	connective tissue benign neoplasm
970	DOID:65	connective tissue disease
971	DOID:2089	constipation
972	DOID:2773	contact dermatitis
973	DOID:8771	contagious pustular dermatitis
974	DOID:895	copper metabolism disease
975	DOID:8515	cor pulmonale
976	DOID:10124	corneal disease
977	DOID:2566	corneal dystrophy
978	DOID:12318	corneal granular dystrophy
979	DOID:11382	corneal neovascularization
980	DOID:8463	corneal ulcer
981	DOID:3362	coronary aneurysm
982	DOID:3363	coronary arteriosclerosis
983	DOID:11840	coronary artery vasospasm
984	DOID:3393	coronary heart disease
985	DOID:4247	coronary restenosis
986	DOID:4248	coronary stenosis
987	DOID:11847	coronary thrombosis
988	DOID:2946	coronavirus infectious disease
989	DOID:13050	corpus luteum cyst
990	DOID:0060140	cortical deafness
991	DOID:10545	coxsackievirus infectious disease
992	DOID:10334	craniofacial abnormality
993	DOID:14737	craniofrontonasal syndrome
994	DOID:3840	craniopharyngioma
995	DOID:2340	craniosynostosis
996	DOID:13139	crescentic glomerulonephritis
997	DOID:5675	cribriform carcinoma
998	DOID:14402	critical illness polyneuropathy
999	DOID:2917	cryoglobulinemia
1000	DOID:12053	cryptococcosis
1001	DOID:11383	cryptorchidism
1002	DOID:1733	cryptosporidiosis
1003	DOID:0060061	cutaneous T cell lymphoma
1004	DOID:4418	cutaneous fibrous histiocytoma
1005	DOID:9111	cutaneous leishmaniasis
1006	DOID:0050169	cutaneous lupus erythematosus
1007	DOID:3663	cutaneous mastocytosis
1008	DOID:13271	cutaneous porphyria
1009	DOID:3144	cutis laxa
1010	DOID:5339	cyclic hematopoiesis
1011	DOID:845	cyclothymic disorder
1012	DOID:3111	cystadenocarcinoma
1013	DOID:2634	cystadenoma
1014	DOID:1485	cystic fibrosis
1015	DOID:2975	cystic kidney
1016	DOID:164	cystic, mucinous, and serous neoplasm
1017	DOID:10079	cysticercosis
1018	DOID:1064	cystinosis
1019	DOID:9266	cystinuria
1020	DOID:1679	cystitis
1021	DOID:4447	cystoid macular edema
1022	DOID:3762	cytochrome-c oxidase deficiency
1023	DOID:8717	decubitus ulcer
1024	DOID:11829	degenerative myopia
1025	DOID:5575	delayed puberty
1026	DOID:778	delusional disorder
1027	DOID:1307	dementia
1028	DOID:3213	demyelinating disease
1029	DOID:5214	demyelinating polyneuropathy
1030	DOID:12205	dengue disease
1031	DOID:12206	dengue hemorrhagic fever
1032	DOID:0050125	dengue shock syndrome
1033	DOID:216	dental caries
1034	DOID:693	dental enamel hypoplasia
1035	DOID:13711	dental fluorosis
1036	DOID:0060162	dentatorubral-pallidoluysian atrophy
1037	DOID:701	dentin dysplasia
1038	DOID:4154	dentinogenesis imperfecta
1039	DOID:8505	dermatitis herpetiformis
1040	DOID:2723	dermatitis
1041	DOID:1563	dermatomycosis
1042	DOID:10223	dermatomyositis
1043	DOID:8913	dermatophytosis
1044	DOID:2658	dermoid cyst
1045	DOID:3866	desmoplastic medulloblastoma
1046	DOID:6785	desmoplastic small round cell tumor
1047	DOID:2796	desquamative interstitial pneumonia
1048	DOID:9923	developmental coordination disorder
1049	DOID:9565	dextrocardia
1050	DOID:9409	diabetes insipidus
1051	DOID:9351	diabetes mellitus
1052	DOID:11713	diabetic angiopathy
1053	DOID:11503	diabetic autonomic neuropathy
1054	DOID:1837	diabetic ketoacidosis
1055	DOID:2370	diabetic nephropathy
1056	DOID:9743	diabetic neuropathy
1057	DOID:12785	diabetic polyneuropathy
1058	DOID:8947	diabetic retinopathy
1059	DOID:13250	diarrhea
1060	DOID:9775	diastolic heart failure
1061	DOID:14687	diastrophic dysplasia
1062	DOID:4857	diffuse astrocytoma
1063	DOID:3665	diffuse cutaneous mastocytosis
1064	DOID:6652	diffuse idiopathic skeletal hyperostosis
1065	DOID:1580	diffuse scleroderma
1066	DOID:14218	dihydropyrimidine dehydrogenase deficiency
1067	DOID:12930	dilated cardiomyopathy
1068	DOID:14200	diplopia
1069	DOID:5804	discrete subaortic stenosis
1070	DOID:0050117	disease by infectious agent
1071	DOID:150	disease of mental health
1072	DOID:0014667	disease of metabolism
1073	DOID:4	disease
1074	DOID:792	disorganized schizophrenia
1075	DOID:9499	disseminated eosinophilic collagen disease
1076	DOID:11247	disseminated intravascular coagulation
1077	DOID:4173	disseminated neuroblastoma
1078	DOID:13174	dissociated nystagmus
1079	DOID:11037	dissociative amnesia
1080	DOID:10935	dissociative disorder
1081	DOID:0050646	distal arthrogryposis
1082	DOID:0050582	distal hereditary motor neuropathy
1083	DOID:11720	distal muscular dystrophy
1084	DOID:7475	diverticulitis
1085	DOID:6406	double outlet right ventricle
1086	DOID:9829	drug abstinence syndrome or symptom
1087	DOID:9974	drug dependence
1088	DOID:1742	drug psychosis
1089	DOID:4478	drug-Induced dyskinesia
1090	DOID:4263	drug-induced akathisia
1091	DOID:2044	drug-induced hepatitis
1092	DOID:10140	dry eye syndrome
1093	DOID:0060074	ductal carcinoma in situ
1094	DOID:3007	ductal carcinoma
1095	DOID:2620	ductal, lobular, and medullary neoplasm
1096	DOID:4072	duodenal disease
1097	DOID:1737	duodenal neoplasm
1098	DOID:1724	duodenal ulcer
1099	DOID:10021	duodenum cancer
1100	DOID:7938	dyschondroplasia
1101	DOID:11702	dysgammaglobulinemia
1102	DOID:4441	dysgerminoma
1103	DOID:2729	dyskeratosis congenita
1104	DOID:0050672	dyskinetic cerebral palsy
1105	DOID:306	dyskinetic syndrome
1106	DOID:4428	dyslexia
1107	DOID:1934	dysostosis
1108	DOID:2321	dyspepsia
1109	DOID:8586	dysplasia of cervix
1110	DOID:12139	dysthymic disorder
1111	DOID:11910	dystonia musculorum deformans
1112	DOID:543	dystonia
1113	DOID:544	dystonic disease
1114	DOID:308	early myoclonic encephalopathy
1115	DOID:8670	eating disorder
1116	DOID:1496	echinococcosis
1117	DOID:10911	echovirus infectious disease
1118	DOID:13593	eclampsia
1119	DOID:2121	ectodermal dysplasia
1120	DOID:1570	ectropion
1121	DOID:9123	eczema herpeticum
1122	DOID:4377	egg allergy
1123	DOID:5050	ehrlich tumor carcinoma
1124	DOID:4766	embryoma
1125	DOID:688	embryonal cancer
1126	DOID:3308	embryonal carcinoma
1127	DOID:3256	embryonal childhood rhabdomyosarcoma
1128	DOID:3246	embryonal rhabdomyosarcoma
1129	DOID:3642	empty sella syndrome
1130	DOID:9588	encephalitis
1131	DOID:640	encephalomyelitis
1132	DOID:4625	enchondromatosis
1133	DOID:783	end stage renal failure
1134	DOID:13198	endemic goiter
1135	DOID:170	endocrine gland cancer
1136	DOID:28	endocrine system disease
1137	DOID:1911	endodermal sinus tumor
1138	DOID:1595	endogenous depression
1139	DOID:9848	endolymphatic hydrops
1140	DOID:2870	endometrial adenocarcinoma
1141	DOID:1380	endometrial cancer
1142	DOID:2871	endometrial carcinoma
1143	DOID:1005	endometrial disease
1144	DOID:4226	endometrial stromal sarcoma
1145	DOID:5166	endometrial stromal tumor
1146	DOID:288	endometriosis of uterus
1147	DOID:289	endometriosis
1148	DOID:1002	endometritis
1149	DOID:12932	endomyocardial fibrosis
1150	DOID:0050332	enlarged vestibular aqueduct
1151	DOID:13601	enteropathogenic Escherichia coli infectious disease
1152	DOID:204	enthesopathy
1153	DOID:2958	environmental illness
1154	DOID:998	eosinophilia-myalgia syndrome
1155	DOID:999	eosinophilia
1156	DOID:13922	eosinophilic esophagitis
1157	DOID:4794	ependymoblastoma
1158	DOID:14087	epicondylitis
1159	DOID:0050532	epidermal nevus
1160	DOID:13777	epidermodysplasia verruciformis
1161	DOID:4313	epidermolysis bullosa acquisita
1162	DOID:4959	epidermolysis bullosa dystrophica
1163	DOID:4644	epidermolysis bullosa simplex
1164	DOID:2730	epidermolysis bullosa
1165	DOID:4603	epidermolytic hyperkeratosis
1166	DOID:11349	epilepsia partialis continua
1167	DOID:1826	epilepsy syndrome
1168	DOID:7725	epilepsy with generalized tonic-clonic seizures
1169	DOID:963	episodic ataxia
1170	DOID:157	epithelial carcinoma
1171	DOID:2413	epithelioid and spindle cell nevus
1172	DOID:5264	epithelioid leiomyosarcoma
1173	DOID:6193	epithelioid sarcoma
1174	DOID:5337	epulis
1175	DOID:5002	equine infectious anemia
1176	DOID:0050185	erythema multiforme
1177	DOID:0050467	erythrokeratodermia variabilis
1178	DOID:9240	erythromelalgia
1179	DOID:13270	erythropoietic protoporphyria
1180	DOID:10485	esophageal atresia
1181	DOID:5041	esophageal cancer
1182	DOID:1107	esophageal carcinoma
1183	DOID:6050	esophageal disease
1184	DOID:112	esophageal varix
1185	DOID:11963	esophagitis
1186	DOID:4914	esophagus adenocarcinoma
1187	DOID:3748	esophagus squamous cell carcinoma
1188	DOID:9840	esotropia
1189	DOID:10825	essential hypertension
1190	DOID:4990	essential tremor
1191	DOID:13078	eumycotic mycetoma
1192	DOID:5003	eunuchism
1193	DOID:0050486	exanthem
1194	DOID:13757	excessive tearing
1195	DOID:13641	exfoliation syndrome
1196	DOID:10236	exhibitionism
1197	DOID:13316	exocrine pancreatic insufficiency
1198	DOID:9370	exophthalmos
1199	DOID:1143	exotropia
1200	DOID:4357	experimental melanoma
1201	DOID:4682	extrahepatic bile duct carcinoma
1202	DOID:2099	extramammary Paget's disease
1203	DOID:4985	extraosseous Ewings sarcoma-primitive neuroepithelial tumor
1204	DOID:6496	extraskeletal myxoid chondrosarcoma
1205	DOID:841	extrinsic allergic alveolitis
1206	DOID:0050535	exudative vitreoretinopathy
1207	DOID:1492	eye and adnexa disease
1208	DOID:5614	eye disease
1209	DOID:1752	eye melanoma
1210	DOID:530	eyelid disease
1211	DOID:3134	facial dermatosis
1212	DOID:448	facial neoplasm
1213	DOID:13934	facial paralysis
1214	DOID:11727	facioscapulohumeral muscular dystrophy
1215	DOID:2216	factor V deficiency
1216	DOID:2215	factor VII deficiency
1217	DOID:12134	factor VIII deficiency
1218	DOID:2222	factor X deficiency
1219	DOID:2229	factor XI deficiency
1220	DOID:2231	factor XII deficiency
1221	DOID:2211	factor XIII deficiency
1222	DOID:1964	fallopian tube cancer
1223	DOID:1963	fallopian tube carcinoma
1224	DOID:1962	fallopian tube disease
1225	DOID:2987	familial Mediterranean fever
1226	DOID:0050306	familial abdominal aortic aneurysm
1227	DOID:0050424	familial adenomatous polyposis
1228	DOID:0050650	familial atrial fibrillation
1229	DOID:10041	familial atypical multiple mole-melanoma
1230	DOID:13809	familial combined hyperlipidemia
1231	DOID:5159	familial dystonia
1232	DOID:0060178	familial hemiplegic migraine
1233	DOID:13810	familial hypercholesterolemia
1234	DOID:1168	familial hyperlipidemia
1235	DOID:0050527	familial hypertriglyceridemia
1236	DOID:11986	familial hypertrophic cardiomyopathy
1237	DOID:0060062	familial juvenile hyperuricemic nephropathy
1238	DOID:14118	familial lipoprotein lipase deficiency
1239	DOID:0050547	familial medullary thyroid carcinoma
1240	DOID:4586	familial meningioma
1241	DOID:0050440	familial partial lipodystrophy
1242	DOID:1029	familial periodic paralysis
1243	DOID:4648	familial retinoblastoma
1244	DOID:0050636	familial visceral amyloidosis
1245	DOID:14453	farmer's lung
1246	DOID:0050433	fatal familial insomnia
1247	DOID:0050713	fatal infantile encephalocardiomyopathy
1248	DOID:9452	fatty liver disease
1249	DOID:13628	favism
1250	DOID:5087	feline infectious peritonitis
1251	DOID:7843	female breast carcinoma
1252	DOID:3001	female reproductive endometrioid cancer
1253	DOID:120	female reproductive organ cancer
1254	DOID:229	female reproductive system disease
1255	DOID:0050665	fetal alcohol syndrome
1256	DOID:1987	fetal disease
1257	DOID:4027	fetal distress
1258	DOID:1098	fetal erythroblastosis
1259	DOID:13583	fetal nutrition disorder
1260	DOID:6726	fibrillary astrocytoma
1261	DOID:13374	fibrodysplasia ossificans progressiva
1262	DOID:2389	fibromuscular dysplasia
1263	DOID:631	fibromyalgia
1264	DOID:3355	fibrosarcoma
1265	DOID:4415	fibrous histiocytoma
1266	DOID:7211	fibrous meningioma
1267	DOID:12211	filarial elephantiasis
1268	DOID:1080	filariasis
1269	DOID:14263	fits in newborn
1270	DOID:2120	focal dermal hypoplasia
1271	DOID:2234	focal epilepsy
1272	DOID:5362	focal epithelial hyperplasia
1273	DOID:3945	focal glomerulosclerosis
1274	DOID:1312	focal segmental glomerulosclerosis
1275	DOID:8453	folic acid deficiency
1276	DOID:6204	follicular adenoma
1277	DOID:6262	follicular dendritic cell sarcoma
1278	DOID:3962	follicular thyroid carcinoma
1279	DOID:3044	food allergy
1280	DOID:10869	fourth cranial nerve palsy
1281	DOID:14261	fragile X syndrome
1282	DOID:3331	frontal lobe epilepsy
1283	DOID:9255	frontotemporal dementia
1284	DOID:5204	fructose-1,6-bisphosphatase deficiency
1285	DOID:14500	fucosidosis
1286	DOID:3877	functional colonic disease
1287	DOID:5715	functionless pituitary adenoma
1288	DOID:11105	fundus albipunctatus
1289	DOID:8501	fundus dystrophy
1290	DOID:1564	fungal infectious disease
1291	DOID:11341	fungal lung infectious disease
1292	DOID:0050698	funisitis
1293	DOID:14695	galactokinase deficiency
1294	DOID:10689	galactorrhea not associated with childbirth
1295	DOID:9870	galactosemia
1296	DOID:3500	gallbladder adenocarcinoma
1297	DOID:3121	gallbladder cancer
1298	DOID:4948	gallbladder carcinoma
1299	DOID:0000000	gallbladder disease
1300	DOID:0060013	gamma chain deficiency
1301	DOID:2426	gangliocytoma
1302	DOID:5078	ganglioglioma
1303	DOID:4163	ganglioneuroblastoma
1304	DOID:3322	gangliosidosis GM1
1305	DOID:2368	gangliosidosis
1306	DOID:3717	gastric adenocarcinoma
1307	DOID:2493	gastric antral vascular ectasia
1308	DOID:6270	gastric cardia carcinoma
1309	DOID:6217	gastric diffuse adenocarcinoma
1310	DOID:10540	gastric lymphoma
1311	DOID:8757	gastric mucosal hypertrophy
1312	DOID:10808	gastric ulcer
1313	DOID:5577	gastrinoma
1314	DOID:4029	gastritis
1315	DOID:2326	gastroenteritis
1316	DOID:8534	gastroesophageal reflux disease
1317	DOID:903	gastrointestinal lymphoma
1318	DOID:9253	gastrointestinal stromal tumor
1319	DOID:3119	gastrointestinal system cancer
1320	DOID:77	gastrointestinal system disease
1321	DOID:11914	gastroparesis
1322	DOID:11044	gastroschisis
1323	DOID:7005	gemistocytic astrocytoma
1324	DOID:14320	generalized anxiety disorder
1325	DOID:0050644	generalized arterial calcification of infancy
1326	DOID:2347	generalized atherosclerosis
1327	DOID:7724	generalized convulsive epilepsy
1328	DOID:0060170	generalized epilepsy with febrile seizures plus
1329	DOID:10505	generalized nonconvulsive epilepsy disease
1330	DOID:630	genetic disease
1331	DOID:8704	genital herpes
1332	DOID:1265	genitourinary cancer
1333	DOID:3095	germ cell and embryonal cancer
1334	DOID:2994	germ cell cancer
1335	DOID:3304	germinoma
1336	DOID:11714	gestational diabetes
1337	DOID:3590	gestational trophoblastic neoplasm
1338	DOID:3074	giant cell glioblastoma
1339	DOID:1866	giant cell reparative granuloma
1340	DOID:200	giant cell tumor
1341	DOID:2457	giant papillary conjunctivitis
1342	DOID:10718	giardiasis
1343	DOID:2446	gigantism
1344	DOID:1483	gingival disease
1345	DOID:5338	gingival hypertrophy
1346	DOID:3086	gingival overgrowth
1347	DOID:1134	gingival recession
1348	DOID:3087	gingivitis
1349	DOID:155	glandular and epithelial neoplasm
1350	DOID:2392	glandular cystitis
1351	DOID:1686	glaucoma
1352	DOID:3068	glioblastoma
1353	DOID:3071	gliosarcoma
1354	DOID:2921	glomerulonephritis
1355	DOID:2431	glomus tumor
1356	DOID:7031	glottis squamous cell carcinoma
1357	DOID:14080	glucocorticoid-remediable aldosteronism
1358	DOID:10603	glucose intolerance
1359	DOID:4194	glucose metabolism disease
1360	DOID:2862	glucosephosphate dehydrogenase deficiency
1361	DOID:9268	glycine encephalopathy
1362	DOID:2748	glycogen storage disease III
1363	DOID:2752	glycogen storage disease II
1364	DOID:2750	glycogen storage disease IV
1365	DOID:0050594	glycogen storage disease IX
1366	DOID:2749	glycogen storage disease I
1367	DOID:11721	glycogen storage disease VII
1368	DOID:2754	glycogen storage disease VI
1369	DOID:2746	glycogen storage disease V
1370	DOID:0050579	glycogen storage disease XV
1371	DOID:2747	glycogen storage disease
1372	DOID:12176	goiter
1373	DOID:14447	gonadal dysgenesis
1374	DOID:194	gonadal tissue neoplasm
1375	DOID:3301	gonadoblastoma
1376	DOID:7551	gonorrhea
1377	DOID:13189	gout
1378	DOID:11350	grand mal status epilepticus
1379	DOID:4903	granular cell carcinoma
1380	DOID:2411	granular cell tumor
1381	DOID:2999	granulosa cell tumor
1382	DOID:12017	group B streptococcal pneumonia
1383	DOID:6255	growth hormone secreting pituitary adenoma
1384	DOID:12698	gynecomastia
1385	DOID:1415	gyrate atrophy
1386	DOID:11946	habitual abortion
1387	DOID:421	hair disease
1388	DOID:285	hairy cell leukemia
1389	DOID:5981	hamartoma of hypothalamus
1390	DOID:3472	hamartoma of lung
1391	DOID:3462	hamartoma
1392	DOID:3158	hand dermatosis
1393	DOID:14472	hantavirus pulmonary syndrome
1394	DOID:11934	head and neck cancer
1395	DOID:5520	head and neck squamous cell carcinoma
1396	DOID:449	head neoplasm
1397	DOID:12226	hearing disease
1398	DOID:117	heart cancer
1399	DOID:10273	heart conduction disease
1400	DOID:114	heart disease
1401	DOID:1681	heart septal defect
1402	DOID:4079	heart valve disease
1403	DOID:5241	hemangioblastoma
1404	DOID:255	hemangioma
1405	DOID:801	hemarthrosis
1406	DOID:2531	hematologic cancer
1407	DOID:12448	hematologic pregnancy complication
1408	DOID:74	hematopoietic system disease
1409	DOID:10969	hemiplegia
1410	DOID:2352	hemochromatosis
1411	DOID:2859	hemoglobin C disease
1412	DOID:2860	hemoglobinopathy
1413	DOID:582	hemoglobinuria
1414	DOID:583	hemolytic anemia
1415	DOID:12554	hemolytic-uremic syndrome
1416	DOID:11482	hemopericardium
1417	DOID:0050120	hemophagocytic lymphohistiocytosis
1418	DOID:12259	hemophilia B
1419	DOID:2230	hemophilia
1420	DOID:11248	hemorrhagic disease of newborn
1421	DOID:2213	hemorrhagic disease
1422	DOID:11266	hemorrhagic fever with renal syndrome
1423	DOID:2224	hemorrhagic thrombocythemia
1424	DOID:9746	hemorrhoid
1425	DOID:12119	hemosiderosis
1426	DOID:12550	hepatic coma
1427	DOID:13413	hepatic encephalopathy
1428	DOID:11512	hepatic vein thrombosis
1429	DOID:12549	hepatitis A
1430	DOID:2043	hepatitis B
1431	DOID:1883	hepatitis C
1432	DOID:2047	hepatitis D
1433	DOID:4411	hepatitis E
1434	DOID:2237	hepatitis
1435	DOID:687	hepatoblastoma
1436	DOID:684	hepatocellular carcinoma
1437	DOID:900	hepatopulmonary syndrome
1438	DOID:11823	hepatorenal syndrome
1439	DOID:5183	hereditary Wilms' tumor
1440	DOID:14735	hereditary angioedema
1441	DOID:5683	hereditary breast ovarian cancer
1442	DOID:3212	hereditary central nervous system demyelinating disease
1443	DOID:13269	hereditary coproporphyria
1444	DOID:2373	hereditary elliptocytosis
1445	DOID:9869	hereditary fructose intolerance syndrome
1446	DOID:1270	hereditary hemorrhagic telangiectasia
1447	DOID:0050580	hereditary lymphedema
1448	DOID:0050448	hereditary mucosal leukokeratosis
1449	DOID:206	hereditary multiple exostoses
1450	DOID:208	hereditary neoplastic syndrome
1451	DOID:8498	hereditary night blindness
1452	DOID:0050586	hereditary nonpolyposis colorectal cancer
1453	DOID:11533	hereditary sensory and autonomic neuropathy
1454	DOID:0050548	hereditary sensory neuropathy
1455	DOID:2476	hereditary spastic paraplegia
1456	DOID:12971	hereditary spherocytosis
1457	DOID:3763	hermaphroditism
1458	DOID:9976	heroin dependence
1459	DOID:10883	herpangina
1460	DOID:14482	herpes gestationis
1461	DOID:8566	herpes simplex
1462	DOID:8536	herpes zoster
1463	DOID:12642	hiatus hernia
1464	DOID:2280	hidradenitis suppurativa
1465	DOID:0060168	histidinemia
1466	DOID:474	histiocytoid hemangioma
1467	DOID:3405	histiocytosis
1468	DOID:1731	histoplasmosis
1469	DOID:859	holocarboxylase synthetase deficiency
1470	DOID:4621	holoprosencephaly
1471	DOID:9263	homocystinuria
1472	DOID:2791	hookworm infectious disease
1473	DOID:9909	hordeolum
1474	DOID:9912	hydrocele
1475	DOID:10908	hydrocephalus
1476	DOID:11111	hydronephrosis
1477	DOID:11212	hydrophthalmos
1478	DOID:1097	hydrops fetalis
1479	DOID:446	hyperaldosteronism
1480	DOID:11613	hyperandrogenism
1481	DOID:9278	hyperargininemia
1482	DOID:12678	hypercalcemia
1483	DOID:2487	hypercholesterolemia
1484	DOID:9357	hyperemesis gravidarum
1485	DOID:3403	hypergammaglobulinemia
1486	DOID:4195	hyperglycemia
1487	DOID:9279	hyperhomocysteinemia
1488	DOID:13317	hyperinsulinemic hypoglycemia
1489	DOID:2018	hyperinsulinism
1490	DOID:14451	hyperkalemic periodic paralysis
1491	DOID:3145	hyperlipoproteinemia type III
1492	DOID:1172	hyperlipoproteinemia type IV
1493	DOID:1171	hyperlipoproteinemia type V
1494	DOID:9274	hyperlysinemia
1495	DOID:0050544	hypermethioninemia
1496	DOID:9834	hyperopia
1497	DOID:205	hyperostosis
1498	DOID:13543	hyperparathyroidism
1499	DOID:0050459	hyperphosphatemia
1500	DOID:12700	hyperprolactinemia
1501	DOID:1205	hypersensitivity reaction type I disease
1502	DOID:417	hypersensitivity reaction type II disease
1503	DOID:1557	hypersensitivity reaction type III disease
1504	DOID:9809	hypersensitivity vasculitis
1505	DOID:6376	hypersplenism
1506	DOID:10763	hypertension
1507	DOID:11516	hypertensive heart disease
1508	DOID:11561	hypertensive retinopathy
1509	DOID:7998	hyperthyroidism
1510	DOID:2855	hyperthyroxinemia
1511	DOID:420	hypertrichosis
1512	DOID:11984	hypertrophic cardiomyopathy
1513	DOID:12638	hypertrophic pyloric stenosis
1514	DOID:1920	hyperuricemia
1515	DOID:13868	hypoactive sexual desire disorder
1516	DOID:12251	hypoaldosteronism
1517	DOID:1390	hypobetalipoproteinemia
1518	DOID:0080041	hypochondroplasia
1519	DOID:11759	hypochromic anemia
1520	DOID:0050642	hypochromic microcytic anemia
1521	DOID:9993	hypoglycemia
1522	DOID:1924	hypogonadism
1523	DOID:14793	hypohidrotic ectodermal dysplasia
1524	DOID:4500	hypokalemia
1525	DOID:14452	hypokalemic periodic paralysis
1526	DOID:1387	hypolipoproteinemia
1527	DOID:11199	hypoparathyroidism
1528	DOID:8533	hypopharynx cancer
1529	DOID:14213	hypophosphatasia
1530	DOID:0050336	hypophosphatemia
1531	DOID:9406	hypopituitarism
1532	DOID:9955	hypoplastic left heart syndrome
1533	DOID:10892	hypospadias
1534	DOID:1931	hypothalamic disease
1535	DOID:1459	hypothyroidism
1536	DOID:4535	hypotrichosis
1537	DOID:1702	ichthyosis vulgaris
1538	DOID:1697	ichthyosis
1539	DOID:11911	idiopathic familial dystonia
1540	DOID:1827	idiopathic generalized epilepsy
1541	DOID:11604	idiopathic hydrops fetalis
1542	DOID:2797	idiopathic interstitial pneumonia
1543	DOID:12559	idiopathic juvenile osteoporosis
1544	DOID:0050156	idiopathic pulmonary fibrosis
1545	DOID:11606	ileal disease
1546	DOID:10156	ileal neoplasm
1547	DOID:10153	ileum cancer
1548	DOID:8440	ileus
1549	DOID:12040	immune hydrops fetalis
1550	DOID:2914	immune system disease
1551	DOID:0060025	immunoglobulin alpha deficiency
1552	DOID:10488	imperforate anus
1553	DOID:1875	impotence
1554	DOID:10937	impulse control disorder
1555	DOID:8719	in situ carcinoma
1556	DOID:3401	inappropriate ADH syndrome
1557	DOID:3648	inborn errors pyruvate metabolism
1558	DOID:889	inborn metabolic brain disease
1559	DOID:3429	inclusion body myositis
1560	DOID:3156	incontinentia pigmenti achromians
1561	DOID:4660	indolent systemic mastocytosis
1562	DOID:11603	infant gynecomastia
1563	DOID:2481	infantile epileptic encephalopathy
1564	DOID:0050556	infantile onset spinocerebellar ataxia
1565	DOID:0050444	infantile refsum disease
1566	DOID:3412	infectious canine hepatitis
1567	DOID:8568	infectious mononucleosis
1568	DOID:12715	infectious myositis
1569	DOID:5223	infertility
1570	DOID:0050589	inflammatory bowel disease
1571	DOID:6263	inflammatory breast carcinoma
1572	DOID:10510	influenza virus pneumonia
1573	DOID:8469	influenza
1574	DOID:2214	inherited blood coagulation disease
1575	DOID:655	inherited metabolic disorder
1576	DOID:7316	inherited neuropathy
1577	DOID:3892	insulinoma
1578	DOID:1059	intellectual disability
1579	DOID:8805	intermediate coronary syndrome
1580	DOID:0050530	intermediate spinal muscular atrophy
1581	DOID:12732	intermediate uveitis
1582	DOID:3669	intermittent claudication
1583	DOID:12401	intermittent explosive disorder
1584	DOID:538	internuclear ophthalmoplegia
1585	DOID:13949	interstitial cystitis
1586	DOID:3082	interstitial lung disease
1587	DOID:1063	interstitial nephritis
1588	DOID:10486	intestinal atresia
1589	DOID:10155	intestinal cancer
1590	DOID:5295	intestinal disease
1591	DOID:4610	intestinal neoplasm
1592	DOID:8437	intestinal obstruction
1593	DOID:2074	intestinal perforation
1594	DOID:3878	intestinal pseudo-obstruction
1595	DOID:0050597	intestinal schistosomiasis
1596	DOID:4904	intestinal type carcinoma
1597	DOID:10941	intracranial aneurysm
1598	DOID:13089	intracranial arterial disease
1599	DOID:13097	intracranial arteriosclerosis
1600	DOID:4372	intracranial embolism
1601	DOID:9428	intracranial hypertension
1602	DOID:2124	intracranial neoplasm
1603	DOID:3572	intracranial sinus thrombosis
1604	DOID:4193	intracranial thrombosis
1605	DOID:13100	intracranial vasospasm
1606	DOID:2547	intractable epilepsy
1607	DOID:2424	intradermal nevus
1608	DOID:5616	intraepithelial neoplasm
1609	DOID:1852	intrahepatic cholestasis
1610	DOID:468	intramuscular hemangioma
1611	DOID:775	intraocular lymphoma
1612	DOID:6039	intraocular melanoma
1613	DOID:4141	intraorbital meningioma
1614	DOID:3772	intraventricular meningioma
1615	DOID:9360	intrinsic asthma
1616	DOID:8446	intussusception
1617	DOID:3008	invasive ductal carcinoma
1618	DOID:3457	invasive lobular carcinoma
1619	DOID:6945	inverted follicular keratosis
1620	DOID:3179	inverted papilloma
1621	DOID:9383	iridocyclitis
1622	DOID:11758	iron deficiency anemia
1623	DOID:2351	iron metabolism disease
1624	DOID:2350	iron overload
1625	DOID:9778	irritable bowel syndrome
1626	DOID:2772	irritant dermatitis
1627	DOID:326	ischemia
1628	DOID:3394	ischemic heart disease
1629	DOID:12010	ischemic optic neuropathy
1630	DOID:1799	islet cell tumor
1631	DOID:14753	isovaleric acidemia
1632	DOID:13499	jejunal cancer
1633	DOID:3218	jejunal neoplasm
1634	DOID:3209	junctional epidermolysis bullosa
1635	DOID:0060172	juvenile absence epilepsy
1636	DOID:1068	juvenile glaucoma
1637	DOID:0050458	juvenile myelomonocytic leukemia
1638	DOID:4890	juvenile myoclonic epilepsy
1639	DOID:6811	juvenile pilocytic astrocytoma
1640	DOID:676	juvenile rheumatoid arthritis
1641	DOID:12376	juvenile spinal muscular atrophy
1642	DOID:4677	keratitis
1643	DOID:12895	keratoconjunctivitis sicca
1644	DOID:10126	keratoconus
1645	DOID:11267	keratomalacia
1646	DOID:2734	keratosis follicularis
1647	DOID:161	keratosis
1648	DOID:2382	kernicterus
1649	DOID:263	kidney cancer
1650	DOID:557	kidney disease
1651	DOID:1074	kidney failure
1652	DOID:3674	kidney rhabdoid cancer
1653	DOID:12400	kleptomania
1654	DOID:648	kuru encephalopathy
1655	DOID:13579	kwashiorkor
1656	DOID:4667	kyphosis
1657	DOID:1001	labor complications
1658	DOID:1400	lacrimal apparatus disease
1659	DOID:3650	lactic acidosis
1660	DOID:10604	lactose intolerance
1661	DOID:93	language disorder
1662	DOID:4552	large cell carcinoma
1663	DOID:3857	large cell medulloblastoma
1664	DOID:5672	large intestine cancer
1665	DOID:2598	laryngeal benign neoplasm
1666	DOID:2600	laryngeal carcinoma
1667	DOID:786	laryngeal disease
1668	DOID:2876	laryngeal squamous cell carcinoma
1669	DOID:2596	larynx cancer
1670	DOID:10071	larynx squamous papilloma
1671	DOID:11862	late pregnancy
1672	DOID:3522	lateral medullary syndrome
1673	DOID:230	lateral sclerosis
1674	DOID:8927	learning disability
1675	DOID:705	leber hereditary optic neuropathy
1676	DOID:3142	leg dermatosis
1677	DOID:10458	legionellosis
1678	DOID:5132	leiomyoma cutis
1679	DOID:5138	leiomyomatosis
1680	DOID:127	leiomyoma
1681	DOID:1967	leiomyosarcoma
1682	DOID:9065	leishmaniasis
1683	DOID:110	lens disease
1684	DOID:10887	lepromatous leprosy
1685	DOID:1024	leprosy
1686	DOID:4956	leptomeningeal neoplasm
1687	DOID:2297	leptospirosis
1688	DOID:12528	lesion of sciatic nerve
1689	DOID:9072	lethal midline granuloma
1690	DOID:1240	leukemia
1691	DOID:6612	leukocyte adhesion deficiency
1692	DOID:9500	leukocyte disease
1693	DOID:611	leukocyte-adhesion deficiency syndrome
1694	DOID:10579	leukodystrophy
1695	DOID:644	leukoencephalopathy
1696	DOID:615	leukopenia
1697	DOID:12986	leukostasis
1698	DOID:9201	lichen planus
1699	DOID:11724	limb-girdle muscular dystrophy
1700	DOID:1577	limited scleroderma
1701	DOID:9854	lingual-facial-buccal dyskinesia
1702	DOID:4023	linitis plastica
1703	DOID:8564	lip cancer
1704	DOID:3146	lipid metabolism disorder
1705	DOID:9455	lipid storage disease
1706	DOID:11712	lipoatrophic diabetes
1707	DOID:811	lipodystrophy
1708	DOID:10966	lipoid nephrosis
1709	DOID:14498	lipoid proteinosis
1710	DOID:3153	lipomatosis
1711	DOID:3315	lipoma
1712	DOID:3382	liposarcoma
1713	DOID:0050453	lissencephaly
1714	DOID:11573	listeriosis
1715	DOID:3571	liver cancer
1716	DOID:686	liver carcinoma
1717	DOID:5082	liver cirrhosis
1718	DOID:409	liver disease
1719	DOID:12722	liver metastasis
1720	DOID:916	liver neoplasm
1721	DOID:3010	lobular neoplasia
1722	DOID:8472	localized scleroderma
1723	DOID:12697	locked-in syndrome
1724	DOID:2843	long QT syndrome
1725	DOID:13544	low tension glaucoma
1726	DOID:3910	lung adenocarcinoma
1727	DOID:3683	lung benign neoplasm
1728	DOID:1324	lung cancer
1729	DOID:3905	lung carcinoma
1730	DOID:850	lung disease
1731	DOID:5583	lung giant cell carcinoma
1732	DOID:2158	lung metastasis
1733	DOID:5411	lung oat cell carcinoma
1734	DOID:5409	lung small cell carcinoma
1735	DOID:3907	lung squamous cell carcinoma
1736	DOID:8857	lupus erythematosus
1737	DOID:5380	lupus vulgaris
1738	DOID:4889	lymph node tuberculosis
1739	DOID:1602	lymphadenitis
1740	DOID:2402	lymphangiectasis
1741	DOID:3319	lymphangioleiomyomatosis
1742	DOID:1475	lymphangioma
1743	DOID:2642	lymphangiomyoma
1744	DOID:75	lymphatic system disease
1745	DOID:4977	lymphedema
1746	DOID:1037	lymphoblastic leukemia
1747	DOID:5660	lymphoepithelioma-like carcinoma
1748	DOID:13819	lymphogranuloma venereum
1749	DOID:10747	lymphoid leukemia
1750	DOID:0060058	lymphoma
1751	DOID:614	lymphopenia
1752	DOID:619	lymphoproliferative disease
1753	DOID:8675	lymphosarcoma
1754	DOID:3211	lysosomal storage metabolic disease
1755	DOID:2186	macrocephaly
1756	DOID:9080	macroglobulinemia
1757	DOID:2565	macular corneal dystrophy
1758	DOID:4448	macular degeneration
1759	DOID:7633	macular holes
1760	DOID:4449	macular retinal edema
1761	DOID:13581	magnesium deficiency
1762	DOID:1470	major depressive disorder
1763	DOID:8477	malabsorption syndrome
1764	DOID:12365	malaria
1765	DOID:1614	male breast cancer
1766	DOID:12336	male infertility
1767	DOID:3856	male reproductive organ cancer
1768	DOID:48	male reproductive system disease
1769	DOID:1907	malignant fibroxanthoma
1770	DOID:3070	malignant glioma
1771	DOID:8580	malignant histiocytosis
1772	DOID:10824	malignant hypertension
1773	DOID:8545	malignant hyperthermia
1774	DOID:1790	malignant mesothelioma
1775	DOID:3680	malignant neoplasm of lip, oral cavity and pharynx
1776	DOID:2227	malignant neoplasm of lymphatic and hemopoietic tissue
1777	DOID:5073	malignant neoplasm of meninges
1778	DOID:4217	malignant ovarian Brenner tumor
1779	DOID:5940	malignant peripheral nerve sheath tumor
1780	DOID:13906	malignant pleural effusion
1781	DOID:7474	malignant pleural mesothelioma
1782	DOID:5563	malignant teratoma
1783	DOID:8452	malnutrition
1784	DOID:2338	mandibular cancer
1785	DOID:9269	maple syrup urine disease
1786	DOID:12328	marasmus
1787	DOID:9254	mast-cell leukemia
1788	DOID:10690	mastitis
1789	DOID:350	mastocytosis
1790	DOID:0050524	maturity-onset diabetes of the young
1791	DOID:4618	maxillary neoplasm
1792	DOID:2051	maxillary sinusitis
1793	DOID:8622	measles
1794	DOID:11049	meconium aspiration syndrome
1795	DOID:5559	mediastinal cancer
1796	DOID:3974	medullary carcinoma
1797	DOID:12713	medullary sponge kidney
1798	DOID:3858	medulloblastoma
1799	DOID:4790	medulloepithelioma
1800	DOID:3861	medullomyoblastoma
1801	DOID:11372	megacolon
1802	DOID:8761	megakaryocytic leukemia
1803	DOID:13382	megaloblastic anemia
1804	DOID:2848	melancholia
1805	DOID:2417	melanocytic nevus
1806	DOID:1909	melanoma
1807	DOID:166	melanotic neuroectodermal tumor
1808	DOID:5052	melioidosis
1809	DOID:4253	melorheostosis
1810	DOID:2920	membranoproliferative glomerulonephritis
1811	DOID:10976	membranous glomerulonephritis
1812	DOID:3565	meningioma
1813	DOID:9471	meningitis
1814	DOID:2515	meningococcal infectious disease
1815	DOID:9929	meningococcal meningitis
1816	DOID:10554	meningoencephalitis
1817	DOID:7212	meningothelial meningioma
1818	DOID:1596	mental depression
1819	DOID:0050329	mental disorder
1820	DOID:4545	mesenchymal chondrosarcoma
1821	DOID:3467	mesenchymal hamartoma
1822	DOID:13252	mesenteric vascular occlusion
1823	DOID:4772	mesoblastic nephroma
1824	DOID:637	metabolic brain disease
1825	DOID:3487	metabolic skin disease
1826	DOID:14221	metabolic syndrome X
1827	DOID:10581	metachromatic leukodystrophy
1828	DOID:896	metal metabolism disorder
1829	DOID:5652	metaplastic carcinoma
1830	DOID:10437	metastasis to lymph node
1831	DOID:13408	metastasis to pleura
1832	DOID:13212	metastasis to skin
1833	DOID:2874	metastasis to the neck
1834	DOID:3027	metastatic adenocarcinoma
1835	DOID:5865	metastatic chondrosarcoma
1836	DOID:927	metastatic malignant neoplasm to brain
1837	DOID:4358	metastatic melanoma
1838	DOID:3384	metastatic osteosarcoma
1839	DOID:7486	metastatic renal cell carcinoma
1840	DOID:4099	metastatic squamous cell carcinoma
1841	DOID:10783	methemoglobinemia
1842	DOID:14749	methylmalonic acidemia
1843	DOID:0050715	methylmalonic aciduria and homocystinuria type cblC
1844	DOID:0050716	methylmalonic aciduria and homocystinuria type cblD
1845	DOID:0050717	methylmalonic aciduria and homocystinuria type cblF
1846	DOID:0050452	mevalonic aciduria
1847	DOID:10907	microcephaly
1848	DOID:5403	microcystic adenoma
1849	DOID:4594	microcystic meningioma
1850	DOID:11252	microcytic anemia
1851	DOID:5998	microglandular adenosis
1852	DOID:10541	microinvasive gastric cancer
1853	DOID:10629	microphthalmia
1854	DOID:3525	middle cerebral artery infarction
1855	DOID:11433	middle ear cholesteatoma
1856	DOID:10024	migraine with aura
1857	DOID:12783	migraine without aura
1858	DOID:6364	migraine
1859	DOID:9861	miliary tuberculosis
1860	DOID:4376	milk allergic reaction
1861	DOID:7894	mite infestation
1862	DOID:0080013	mitochondrial disease
1863	DOID:890	mitochondrial encephalomyopathy
1864	DOID:700	mitochondrial metabolism disease
1865	DOID:699	mitochondrial myopathy
1866	DOID:61	mitral valve disease
1867	DOID:11502	mitral valve insufficiency
1868	DOID:988	mitral valve prolapse
1869	DOID:1754	mitral valve stenosis
1870	DOID:154	mixed cell type cancer
1871	DOID:0050673	mixed cerebral palsy
1872	DOID:3492	mixed connective tissue disease
1873	DOID:5076	mixed glioma
1874	DOID:7912	mixed oligodendroglioma-astrocytoma
1875	DOID:8867	molluscum contagiosum
1876	DOID:0050472	monilethrix
1877	DOID:7442	monoclonal gammopathy of uncertain significance
1878	DOID:8527	monocytic leukemia
1879	DOID:3324	mood disorder
1880	DOID:11981	morbid obesity
1881	DOID:2560	morphine dependence
1882	DOID:2951	motion sickness
1883	DOID:683	motor neuritis
1884	DOID:231	motor neuron disease
1885	DOID:2477	motor peripheral neuropathy
1886	DOID:403	mouth disease
1887	DOID:480	movement disease
1888	DOID:3030	mucinous adenocarcinoma
1889	DOID:3603	mucinous cystadenocarcinoma
1890	DOID:2633	mucinous cystadenoma
1891	DOID:9155	mucocutaneous leishmaniasis
1892	DOID:4531	mucoepidermoid carcinoma
1893	DOID:3343	mucolipidosis
1894	DOID:12801	mucopolysaccharidosis III
1895	DOID:12799	mucopolysaccharidosis II
1896	DOID:12804	mucopolysaccharidosis IV
1897	DOID:12802	mucopolysaccharidosis I
1898	DOID:12803	mucopolysaccharidosis VII
1899	DOID:12800	mucopolysaccharidosis VI
1900	DOID:12798	mucopolysaccharidosis
1901	DOID:0050441	mucosulfatidosis
1902	DOID:0050436	mulibrey nanism
1903	DOID:2974	multicystic dysplastic kidney
1904	DOID:401	multidrug-resistant tuberculosis
1905	DOID:0050489	multinodular goiter
1906	DOID:4661	multiple chemical sensitivity
1907	DOID:3125	multiple endocrine neoplasia
1908	DOID:12721	multiple epiphyseal dysplasia
1909	DOID:4590	multiple meningiomas
1910	DOID:9538	multiple myeloma
1911	DOID:2377	multiple sclerosis
1912	DOID:4752	multiple system atrophy
1913	DOID:10264	mumps
1914	DOID:767	muscular atrophy
1915	DOID:0080000	muscular disease
1916	DOID:0050588	muscular dystrophy-dystroglycanopathy
1917	DOID:9884	muscular dystrophy
1918	DOID:17	musculoskeletal system disease
1919	DOID:4189	mutism
1920	DOID:437	myasthenia gravis
1921	DOID:8691	mycosis fungoides
1922	DOID:322	myelitis
1923	DOID:4972	myelodysplastic myeloproliferative cancer
1924	DOID:4971	myelofibrosis
1925	DOID:8692	myeloid leukemia
1926	DOID:2528	myeloid metaplasia
1927	DOID:8683	myeloid sarcoma
1928	DOID:5844	myocardial infarction
1929	DOID:9767	myocardial stunning
1930	DOID:820	myocarditis
1931	DOID:12707	myoclonic cerebellar dyssynergia
1932	DOID:2661	myoepithelioma
1933	DOID:2691	myoma
1934	DOID:423	myopathy
1935	DOID:11830	myopia
1936	DOID:668	myositis ossificans
1937	DOID:633	myositis
1938	DOID:450	myotonic disease
1939	DOID:11722	myotonic dystrophy
1940	DOID:11634	myxedema
1941	DOID:5268	myxoid leiomyosarcoma
1942	DOID:5363	myxoid liposarcoma
1943	DOID:5075	myxopapillary ependymoma
1944	DOID:4123	nail disease
1945	DOID:9467	nail-patella syndrome
1946	DOID:2745	narcissistic personality disorder
1947	DOID:8986	narcolepsy
1948	DOID:10460	nasopharyngitis
1949	DOID:9261	nasopharynx carcinoma
1950	DOID:1035	natural killer cell leukemia
1951	DOID:1112	neck cancer
1952	DOID:1542	neck carcinoma
1953	DOID:4725	neck neoplasm
1954	DOID:3191	nemaline myopathy
1955	DOID:11244	neonatal anemia
1956	DOID:11717	neonatal diabetes mellitus
1957	DOID:2383	neonatal jaundice
1958	DOID:14072	neoplastic pregnancy complications
1959	DOID:10952	nephritis
1960	DOID:2154	nephroblastoma
1961	DOID:12679	nephrocalcinosis
1962	DOID:7334	nephrogenic adenoma
1963	DOID:12387	nephrogenic diabetes insipidus
1964	DOID:585	nephrolithiasis
1965	DOID:12712	nephronophthisis
1966	DOID:11664	nephrosclerosis
1967	DOID:2527	nephrosis
1968	DOID:1184	nephrotic syndrome
1969	DOID:12113	nerve deafness
1970	DOID:3093	nervous system cancer
1971	DOID:863	nervous system disease
1972	DOID:894	nervous system heredodegenerative disease
1973	DOID:3204	neurilemmomatosis
1974	DOID:3192	neurilemmoma
1975	DOID:1803	neuritis
1976	DOID:2367	neuroaxonal dystrophy
1977	DOID:769	neuroblastoma
1978	DOID:11569	neurocirculatory asthenia
1979	DOID:1289	neurodegenerative disease
1980	DOID:3309	neurodermatitis
1981	DOID:171	neuroectodermal tumor
1982	DOID:1800	neuroendocrine carcinoma
1983	DOID:169	neuroendocrine tumor
1984	DOID:3094	neuroepithelial neoplasm
1985	DOID:8712	neurofibromatosis
1986	DOID:962	neurofibroma
1987	DOID:3512	neurofibrosarcoma
1988	DOID:12143	neurogenic bladder
1989	DOID:12388	neurohypophyseal diabetes insipidus
1990	DOID:14464	neuroleptic malignant syndrome
1991	DOID:0060052	neurological disorder
1992	DOID:2001	neuroma
1993	DOID:440	neuromuscular disease
1994	DOID:8869	neuromyelitis optica
1995	DOID:14503	neuronal ceroid-lipofuscinosis
1996	DOID:870	neuropathy
1997	DOID:10176	neuroretinitis
1998	DOID:4964	neurotic disorder
1999	DOID:1227	neutropenia
[truncated: 803 more rows]

## Sheet: Original 70 benchmark dataset
index of disease 1	index of disease 2
24	2474
24	1818
24	680
24	1167
24	1051
530	1147
602	2452
602	1051
602	2022
602	874
680	2474
1067	1230
1067	1928
1067	1051
1067	1705
1067	2022
874	2452
874	1928
875	1067
1051	2022
1051	1705
1147	2452
1167	1911
1167	2474
192	1818
192	1167
192	680
192	2474
1230	1051
1230	1705
1230	1928
1230	2022
1766	2022
1766	1230
1766	1014
1705	2022
1764	1167
1764	530
1818	680
1818	2474
1911	1051
1928	1051
1928	2022
1928	1705
2252	1051
2254	2022
2254	1051
2254	1928
2254	1705
2452	1051
2466	1067
2466	874
1372	1535
587	1627
1573	2248
1130	1813
608	1627
589	517
739	2248
1937	1934
1410	589
1290	1813
2248	1813
1696	2248
1372	2478
1167	1627
777	2108
608	1573
777	1167
2077	769

## Sheet: HSDN mapped disease
DOID	MeSH id	disease name	index in our 2802 dataset
DOID:7004	D049913	ACTH-Secreting Pituitary Adenoma	5
DOID:1386	D000012	Abetalipoproteinemia	394
DOID:9667	D000033	Abortion, Threatened	2221
DOID:3138	D000052	Acanthosis Nigricans	396
DOID:4480	D000130	Achondroplasia	404
DOID:3650	D000140	Acidosis, Lactic	1659
DOID:14219	D000141	Acidosis, Renal Tubular	2416
DOID:635	D000163	Acquired Immunodeficiency Syndrome	412
DOID:2736	D030981	Acro-Osteolysis	169
DOID:9250	D055673	Acrocallosal Syndrome	414
DOID:12960	D000168	Acrocephalosyndactylia	416
DOID:2449	D000172	Acromegaly	421
DOID:13774	D000224	Addison Disease	12
DOID:299	D000230	Adenocarcinoma	443
DOID:3962	D018263	Adenocarcinoma, Follicular	1278
DOID:3172	D000236	Adenoma	2114
DOID:5389	D018249	Adenoma, Oxyphilic	2098
DOID:0050424	D011125	Adenomatous Polyposis Coli	1227
DOID:3952	D000303	Adrenal Cortex Diseases	454
DOID:3948	D018268	Adrenocortical Carcinoma	461
DOID:3947	D000308	Adrenocortical Hyperfunction	457
DOID:10588	D000326	Adrenoleukodystrophy	462
DOID:2236	D000347	Afibrinogenemia	934
DOID:2583	D000361	Agammaglobulinemia	472
DOID:1474	D010520	Aggressive Periodontitis	474
DOID:12987	D000380	Agranulocytosis	477
DOID:8461	D058540	Aicardi Syndrome	13
DOID:9245	D016738	Alagille Syndrome	15
DOID:1574	D000437	Alcoholism	480
DOID:4252	D038261	Alexander Disease	18
DOID:9270	D000474	Alkaptonuria	490
DOID:987	D000505	Alopecia	500
DOID:986	D000506	Alopecia Areata	498
DOID:10652	D000544	Alzheimer Disease	24
DOID:10376	D000550	Amblyopia	508
DOID:2187	D000567	Amelogenesis Imperfecta	511
DOID:13938	D000568	Amenorrhea	512
DOID:9252	D000592	Amino Acid Metabolism, Inborn Errors	513
DOID:9120	D000686	Amyloidosis	517
DOID:332	D000690	Amyotrophic Lateral Sclerosis	518
DOID:0050434	D050030	Andersen Syndrome	25
DOID:4674	D013734	Androgen-Insensitivity Syndrome	529
DOID:2355	D000740	Anemia	530
DOID:12449	D000741	Anemia, Aplastic	574
DOID:1339	D029503	Anemia, Diamond-Blackfan	119
DOID:1338	D000742	Anemia, Dyserythropoietic, Congenital	944
DOID:583	D000743	Anemia, Hemolytic	1414
DOID:718	D000744	Anemia, Hemolytic, Autoimmune	624
DOID:589	D000745	Anemia, Hemolytic, Congenital	949
DOID:11759	D000747	Anemia, Hypochromic	1519
DOID:13382	D000749	Anemia, Megaloblastic	1803
DOID:11244	D000751	Anemia, Neonatal	1955
DOID:13381	D000752	Anemia, Pernicious	2186
DOID:10923	D000755	Anemia, Sickle Cell	2518
DOID:8955	D000756	Anemia, Sideroblastic	2521
DOID:178	D000783	Aneurysm	2755
DOID:1932	D017204	Angelman Syndrome	26
DOID:8805	D000789	Angina, Unstable	1579
DOID:1558	D000799	Angioedema	532
DOID:14735	D054179	Angioedemas, Hereditary	1440
DOID:12271	D015783	Aniridia	541
DOID:12273	D015858	Anisometropia	542
DOID:227	D000844	Ankylosis	544
DOID:0050591	D000848	Anodontia	2686
DOID:8689	D000856	Anorexia Nervosa	548
DOID:10939	D000987	Antisocial Personality Disorder	557
DOID:0050462	D054882	Antley-Bixler Syndrome Phenotype	27
DOID:2983	D001002	Anuria	559
DOID:3128	D001004	Anus Diseases	561
DOID:4551	D001005	Anus Neoplasms	562
DOID:10488	D001006	Anus, Imperforate	1552
DOID:2030	D001008	Anxiety Disorders	563
DOID:3627	D001014	Aortic Aneurysm	564
DOID:7693	D017544	Aortic Aneurysm, Abdominal	392
DOID:14004	D017545	Aortic Aneurysm, Thoracic	2653
DOID:3627	D001019	Aortic Rupture	564
DOID:1929	D021921	Aortic Stenosis, Supravalvular	2614
DOID:1712	D001024	Aortic Valve Stenosis	570
DOID:8337	D001064	Appendicitis	575
DOID:0050431	D019571	Arrhythmogenic Right Ventricular Dysplasia	582
DOID:2349	D001161	Arteriosclerosis	587
DOID:848	D001168	Arthritis	589
DOID:9008	D015535	Arthritis, Psoriatic	2349
DOID:7148	D001172	Arthritis, Rheumatoid	2452
DOID:10320	D001195	Asbestosis	592
DOID:0050461	D054880	Aspartylglucosaminuria	596
DOID:0050432	D020817	Asperger Syndrome	30
DOID:2841	D001249	Asthma	602
DOID:3069	D001254	Astrocytoma	604
DOID:12704	D001260	Ataxia Telangiectasia	605
DOID:1936	D050197	Atherosclerosis	608
DOID:1094	D001289	Attention Deficit Disorder with Hyperactivity	618
DOID:12849	D001321	Autistic Disorder	623
DOID:6688	D056735	Autoimmune Lymphoproliferative Syndrome	626
DOID:104	D001424	Bacterial Infections	645
DOID:1935	D020788	Bardet-Biedl Syndrome	37
DOID:9206	D001471	Barrett Esophagus	38
DOID:445	D001477	Bartter Syndrome	42
DOID:2512	D001478	Basal Cell Nevus Syndrome	2000
DOID:679	D001480	Basal Ganglia Diseases	651
DOID:5572	D001506	Beckwith-Wiedemann Syndrome	46
DOID:13241	D001528	Behcet Syndrome	47
DOID:2217	D001606	Bernard-Soulier Syndrome	48
DOID:4606	D001650	Bile Duct Neoplasms	668
DOID:13608	D001656	Biliary Atresia	672
DOID:3312	D001714	Bipolar Disorder	680
DOID:10348	D016569	Blepharophimosis	690
DOID:529	D001764	Blepharospasm	691
DOID:1247	D001778	Blood Coagulation Disorders	693
DOID:2218	D001791	Blood Platelet Disorders	695
DOID:620	D001796	Blood Protein Disorders	696
DOID:2717	D001816	Bloom Syndrome	697
DOID:0080001	D001847	Bone Diseases	702
DOID:4961	D001855	Bone Marrow Diseases	704
DOID:184	D001859	Bone Neoplasms	701
DOID:10383	D020968	Brachial Plexus Neuritis	519
DOID:936	D001927	Brain Diseases	716
DOID:2316	D002545	Brain Ischemia	720
DOID:1319	D001932	Brain Neoplasms	715
DOID:14702	D019280	Branchio-Oto-Renal Syndrome	723
DOID:3463	D001941	Breast Diseases	729
DOID:1612	D001943	Breast Neoplasms	725
DOID:1614	D018567	Breast Neoplasms, Male	1765
DOID:1176	D001982	Bronchial Diseases	733
DOID:9563	D001987	Bronchiectasis	735
DOID:2799	D001989	Bronchiolitis Obliterans	736
DOID:11077	D002006	Brucellosis	743
DOID:0050451	D053840	Brugada Syndrome	65
DOID:11512	D006502	Budd-Chiari Syndrome	1428
DOID:681	D010244	Bulbar Palsy, Progressive	2310
DOID:0060161	D055534	Bulbo-Spinal Atrophy, X-Linked	206
DOID:8584	D002051	Burkitt Lymphoma	68
DOID:0050456	D054312	Buruli Ulcer	69
DOID:13945	D046589	CADASIL	751
DOID:182	D002114	Calcinosis	752
DOID:10575	D002128	Calcium Metabolism Disorders	753
DOID:4997	D003966	Camurati-Engelmann Syndrome	74
DOID:2058	D002178	Candidiasis, Chronic Mucocutaneous	872
DOID:14262	D002180	Candidiasis, Oral	2057
DOID:2272	D002181	Candidiasis, Vulvovaginal	2796
DOID:9280	D020165	Carbamoyl-Phosphate Synthase I Deficiency Disease	763
DOID:2978	D002239	Carbohydrate Metabolism, Inborn Errors	764
DOID:305	D002277	Carcinoma	766
DOID:8719	D002278	Carcinoma in Situ	1555
DOID:4866	D003528	Carcinoma, Adenoid Cystic	445
DOID:2513	D002280	Carcinoma, Basal Cell	650
DOID:4552	D018287	Carcinoma, Large Cell	1662
DOID:3908	D002289	Carcinoma, Non-Small-Cell Lung	2012
DOID:3587	D021441	Carcinoma, Pancreatic Ductal	2107
DOID:3113	D002291	Carcinoma, Papillary	2115
DOID:4450	D002292	Carcinoma, Renal Cell	2410
DOID:5411	D018288	Carcinoma, Small Cell	1733
DOID:1749	D002294	Carcinoma, Squamous Cell	2584
DOID:2671	D002295	Carcinoma, Transitional Cell	2698
DOID:0050700	D009202	Cardiomyopathies	769
DOID:12930	D002311	Cardiomyopathy, Dilated	1067
DOID:11984	D002312	Cardiomyopathy, Hypertrophic	1512
DOID:11984	D024741	Cardiomyopathy, Hypertrophic, Familial	1512
DOID:397	D002313	Cardiomyopathy, Restrictive	2426
DOID:3407	D002340	Carotid Artery Diseases	771
DOID:3410	D002341	Carotid Artery Thrombosis	772
DOID:13001	D016893	Carotid Stenosis	773
DOID:12169	D002349	Carpal Tunnel Syndrome	774
DOID:1222	D002357	Cartilage Diseases	775
DOID:1517	D002430	Cecal Neoplasms	780
DOID:10608	D002446	Celiac Disease	783
DOID:3488	D002481	Cellulitis	786
DOID:331	D002493	Central Nervous System Diseases	789
DOID:2786	D002526	Cerebellar Diseases	795
DOID:3526	D002544	Cerebral Infarction	803
DOID:10965	D002547	Cerebral Palsy	2555
DOID:6713	D002561	Cerebrovascular Disorders	810
DOID:8991	D018290	Cervical Intraepithelial Neoplasia	817
DOID:10595	D002607	Charcot-Marie-Tooth Disease	86
DOID:2935	D002609	Chediak-Higashi Syndrome	87
DOID:1856	D002636	Cherubism	819
DOID:9574	D002754	Choanal Atresia	831
DOID:4947	D018281	Cholangiocarcinoma	832
DOID:14268	D015209	Cholangitis, Sclerosing	2479
DOID:1949	D002764	Cholecystitis	834
DOID:13580	D002779	Cholestasis	840
DOID:1852	D002780	Cholestasis, Intrahepatic	1609
DOID:1156	D002805	Chondrocalcinosis	2340
DOID:2580	D018902	Chondrodysplasia Punctata, Rhizomelic	2454
DOID:3371	D002813	Chondrosarcoma	847
DOID:4545	D018211	Chondrosarcoma, Mesenchymal	1820
DOID:3302	D002817	Chordoma	848
DOID:1417	D015862	Choroid Diseases	853
DOID:9821	D015794	Choroideremia	858
DOID:9562	D002925	Ciliary Motility Disorders	2297
DOID:9273	D020159	Citrullinemia	883
DOID:9296	D002971	Cleft Lip	889
DOID:674	D002972	Cleft Palate	890
DOID:13994	D002973	Cleidocranial Dysplasia	891
DOID:11836	D003025	Clubfoot	893
DOID:2212	D020147	Coagulation Protein Disorders	894
DOID:809	D019970	Cocaine-Related Disorders	895
DOID:2962	D003057	Cockayne Syndrome	93
DOID:3783	D038921	Coffin-Lowry Syndrome	94
DOID:8577	D003093	Colitis, Ulcerative	2725
DOID:12270	D003103	Coloboma	901
DOID:3877	D003109	Colonic Diseases, Functional	1286
DOID:219	D003110	Colonic Neoplasms	903
DOID:11661	D003117	Color Vision Defects	698
DOID:5672	D015179	Colorectal Neoplasms	1664
DOID:3883	D003123	Colorectal Neoplasms, Hereditary Nonpolyposis	239
DOID:12177	D017074	Common Variable Immunodeficiency	921
DOID:5212	D018981	Congenital Disorders of Glycosylation	942
DOID:0050328	D003409	Congenital Hypothyroidism	952
DOID:4251	D003229	Conjunctival Diseases	966
DOID:6195	D003231	Conjunctivitis	968
DOID:65	D003240	Connective Tissue Diseases	970
DOID:10124	D003316	Corneal Diseases	976
DOID:12318	D003317	Corneal Dystrophies, Hereditary	978
DOID:3362	D003323	Coronary Aneurysm	981
DOID:3393	D003324	Coronary Artery Disease	984
DOID:3393	D003327	Coronary Disease	984
DOID:4247	D023903	Coronary Restenosis	985
DOID:4248	D023921	Coronary Stenosis	986
DOID:11840	D003329	Coronary Vasospasm	983
DOID:2339	D003394	Craniofacial Dysostosis	107
DOID:2340	D003398	Craniosynostoses	995
DOID:11949	D007562	Creutzfeldt-Jakob Syndrome	101
DOID:12580	D003410	Cri-du-Chat Syndrome	102
DOID:3803	D003414	Crigler-Najjar Syndrome	103
DOID:11383	D003456	Cryptorchidism	1001
DOID:12252	D003480	Cushing Syndrome	108
DOID:3144	D003483	Cutis Laxa	1009
DOID:3110	D018283	Cystadenocarcinoma, Papillary	2116
DOID:3114	D018284	Cystadenocarcinoma, Serous	2505
DOID:1485	D003550	Cystic Fibrosis	1014
DOID:1064	D003554	Cystinosis	1018
DOID:9266	D003555	Cystinuria	1019
DOID:3762	D030401	Cytochrome-c Oxidase Deficiency	1022
DOID:2785	D003616	Dandy-Walker Syndrome	114
DOID:2734	D007644	Darier Disease	1646
DOID:11725	D003635	De Lange Syndrome	97
DOID:5113	D003677	Deficiency Diseases	2021
DOID:8725	D015140	Dementia, Vascular	2754
DOID:3213	D003711	Demyelinating Diseases	1028
DOID:12205	D003715	Dengue	1030
DOID:216	D003731	Dental Caries	1033
DOID:693	D003744	Dental Enamel Hypoplasia	1034
DOID:3764	D030321	Denys-Drash Syndrome	117
DOID:9478	D019052	Depression, Postpartum	2273
DOID:1595	D003866	Depressive Disorder	1138
DOID:2723	D003872	Dermatitis	1040
DOID:3042	D017449	Dermatitis, Allergic Contact	494
DOID:3310	D003876	Dermatitis, Atopic	610
DOID:2773	D003877	Dermatitis, Contact	972
DOID:10223	D003882	Dermatomyositis	1042
DOID:2658	D003884	Dermoid Cyst	1044
DOID:9565	D003914	Dextrocardia	1049
DOID:11198	D004062	DiGeorge Syndrome	118
DOID:9409	D003919	Diabetes Insipidus	1050
DOID:12387	D018500	Diabetes Insipidus, Nephrogenic	1963
DOID:12388	D020790	Diabetes Insipidus, Neurogenic	1989
DOID:9351	D003920	Diabetes Mellitus	1051
DOID:9744	D003922	Diabetes Mellitus, Type 1	2717
DOID:9352	D003924	Diabetes Mellitus, Type 2	2718
DOID:11714	D016640	Diabetes, Gestational	1336
DOID:11713	D003925	Diabetic Angiopathies	1052
DOID:11503	D003929	Diabetic Neuropathies	1053
DOID:8947	D003930	Diabetic Retinopathy	1058
DOID:10588	D002549	Diffuse Cerebral Sclerosis of Schilder	462
DOID:3119	D004067	Digestive System Neoplasms	1319
DOID:1923	D012734	Disorders of Sex Development	2511
DOID:11247	D004211	Disseminated Intravascular Coagulation	1076
DOID:11720	D049310	Distal Myopathies	1083
DOID:6406	D004310	Double Outlet Right Ventricle	1085
DOID:14250	D004314	Down Syndrome	121
DOID:10140	D015352	Dry Eye Syndromes	1092
DOID:12557	D004370	Duane Retraction Syndrome	123
DOID:13832	D004374	Ductus Arteriosus, Patent	2148
DOID:4072	D004378	Duodenal Diseases	1096
DOID:1724	D004381	Duodenal Ulcer	1098
DOID:11589	D004402	Dysautonomia, Familial	303
DOID:11702	D004406	Dysgammaglobulinemia	1101
DOID:2729	D019871	Dyskeratosis Congenita	1103
DOID:13417	D004410	Dyslexia	488
DOID:1934	D004413	Dysostoses	1107
DOID:543	D004421	Dystonia	1112
DOID:543	D020821	Dystonic Disorders	1112
DOID:2742	D004427	Ear Diseases	621
DOID:14693	D004476	Ectodermal Dysplasia	91
DOID:14793	D053358	Ectodermal Dysplasia 1, Anhidrotic	1523
DOID:13359	D004535	Ehlers-Danlos Syndrome	128
DOID:2373	D004612	Elliptocytosis, Hereditary	1444
DOID:12714	D004613	Ellis-Van Creveld Syndrome	129
DOID:3642	D004652	Empty Sella Syndrome	1129
DOID:4624	D004687	Enchondromatosis	267
DOID:1380	D016889	Endometrial Neoplasms	1141
DOID:289	D004715	Endometriosis	1147
DOID:8677	D020345	Enterocolitis, Necrotizing	2168
DOID:999	D004802	Eosinophilia	1155
DOID:998	D016603	Eosinophilia-Myalgia Syndrome	1154
DOID:13922	D057765	Eosinophilic Esophagitis	1156
DOID:2730	D004820	Epidermolysis Bullosa	1164
DOID:4959	D016108	Epidermolysis Bullosa Dystrophica	1162
DOID:308	D004831	Epilepsies, Myoclonic	1114
DOID:2234	D004828	Epilepsies, Partial	1271
DOID:1826	D004827	Epilepsy	1167
DOID:1825	D004832	Epilepsy, Absence	822
DOID:14264	D020936	Epilepsy, Benign Neonatal	660
DOID:12382	D017029	Epilepsy, Complex Partial	928
DOID:3331	D017034	Epilepsy, Frontal Lobe	1282
DOID:1827	D004829	Epilepsy, Generalized	1540
DOID:2548	D020195	Epilepsy, Reflex	2400
DOID:3328	D004833	Epilepsy, Temporal Lobe	2634
DOID:7725	D004830	Epilepsy, Tonic-Clonic	1168
DOID:0050467	D056266	Erythrokeratodermia Variabilis	1177
DOID:9240	D004916	Erythromelalgia	1178
DOID:9164	D004931	Esophageal Achalasia	399
DOID:10485	D004933	Esophageal Atresia	1180
DOID:5041	D004938	Esophageal Neoplasms	1181
DOID:11963	D004941	Esophagitis	1185
DOID:4990	D020329	Essential Tremor	1190
DOID:5003	D005058	Eunuchism	1192
DOID:0050486	D005076	Exanthema	1193
DOID:13641	D017889	Exfoliation Syndrome	1195
DOID:13316	D010188	Exocrine Pancreatic Insufficiency	1197
DOID:9370	D005094	Exophthalmos	1198
DOID:206	D005097	Exostoses, Multiple Hereditary	1449
DOID:530	D005141	Eyelid Diseases	1210
DOID:14499	D000795	Fabry Disease	134
DOID:3134	D005148	Facial Dermatoses	1211
DOID:13934	D005158	Facial Paralysis	1213
DOID:2216	D005166	Factor V Deficiency	1215
DOID:2215	D005168	Factor VII Deficiency	1216
DOID:2222	D005171	Factor X Deficiency	1218
DOID:2229	D005173	Factor XI Deficiency	1219
DOID:2211	D005177	Factor XIII Deficiency	1221
DOID:1963	D005185	Fallopian Tube Neoplasms	1223
DOID:2987	D010505	Familial Mediterranean Fever	1225
DOID:13636	D005199	Fanconi Anemia	136
DOID:1062	D005198	Fanconi Syndrome	135
DOID:8544	D015673	Fatigue Syndrome, Chronic	864
DOID:3355	D005354	Fibrosarcoma	1264
DOID:1858	D005357	Fibrous Dysplasia of Bone	247
DOID:1858	D005359	Fibrous Dysplasia, Polyostotic	247
DOID:3044	D005512	Food Hypersensitivity	1279
DOID:14261	D005600	Fragile X Syndrome	1281
DOID:0050438	D052159	Frasier Syndrome	144
DOID:12705	D005621	Friedreich Ataxia	145
DOID:9869	D005633	Fructose Intolerance	1445
DOID:14500	D005645	Fucosidosis	1285
DOID:14695	D005693	Galactosemias	1293
DOID:3121	D005706	Gallbladder Neoplasms	1297
DOID:3322	D016537	Gangliosidosis, GM1	1304
DOID:5577	D015408	Gastrinoma	1313
DOID:8534	D005764	Gastroesophageal Reflux	1316
DOID:3119	D005770	Gastrointestinal Neoplasms	1319
DOID:9253	D046152	Gastrointestinal Stromal Tumors	1318
DOID:1926	D005776	Gaucher Disease	151
DOID:630	D030342	Genetic Diseases, Inborn	1330
DOID:48	D005832	Genital Diseases, Male	1768
DOID:120	D005833	Genital Neoplasms, Female	1253
DOID:4249	D016098	Gerstmann-Straussler-Scheinker Disease	152
DOID:2739	D005878	Gilbert Disease	153
DOID:3086	D019214	Gingival Overgrowth	1346
DOID:0050450	D053579	Gitelman Syndrome	155
DOID:1686	D005901	Glaucoma	1351
DOID:13550	D015812	Glaucoma, Angle-Closure	539
DOID:1067	D005902	Glaucoma, Open-Angle	2049
DOID:3068	D005909	Glioblastoma	1352
DOID:3070	D005910	Glioma	1770
DOID:2921	D005921	Glomerulonephritis	1354
DOID:2986	D005922	Glomerulonephritis, IGA	193
DOID:2920	D015432	Glomerulonephritis, Membranoproliferative	1810
DOID:1312	D005923	Glomerulosclerosis, Focal Segmental	1274
DOID:2431	D005918	Glomus Tumor	1355
DOID:10603	D018149	Glucose Intolerance	1358
DOID:2862	D005955	Glucosephosphate Dehydrogenase Deficiency	1360
DOID:2747	D006008	Glycogen Storage Disease	1371
DOID:2749	D005953	Glycogen Storage Disease Type I	1366
DOID:2752	D006009	Glycogen Storage Disease Type II	1363
DOID:2748	D006010	Glycogen Storage Disease Type III	1362
DOID:0050437	D052120	Glycogen Storage Disease Type IIb	115
DOID:2746	D006012	Glycogen Storage Disease Type V	1369
DOID:11721	D006014	Glycogen Storage Disease Type VII	1367
DOID:12176	D006042	Goiter	1372
DOID:13197	D006044	Goiter, Nodular	2004
DOID:2907	D006053	Goldenhar Syndrome	157
DOID:14447	D006059	Gonadal Dysgenesis	1373
DOID:14450	D023961	Gonadal Dysgenesis, 46,XX	2
DOID:14448	D006061	Gonadal Dysgenesis, 46,XY	3
DOID:13189	D006073	Gout	1377
DOID:3265	D006105	Granulomatous Disease, Chronic	865
DOID:12361	D006111	Graves Disease	159
DOID:11603	D006177	Gynecomastia	1562
DOID:1415	D015799	Gyrate Atrophy	1385
DOID:13133	D017359	HELLP Syndrome	162
DOID:526	D015658	HIV Infections	191
DOID:421	D006201	Hair Diseases	1387
DOID:6457	D006223	Hamartoma Syndrome, Multiple	100
DOID:1060	D006250	Hartnup Disease	173
DOID:11934	D006258	Head and Neck Neoplasms	1394
DOID:10003	D006316	Hearing Loss, High-Frequency	2501
DOID:10003	D006319	Hearing Loss, Sensorineural	2501
DOID:1682	D006330	Heart Defects, Congenital	948
DOID:114	D006331	Heart Diseases	1400
DOID:6000	D006333	Heart Failure	964
DOID:1681	D006343	Heart Septal Defects	1401
DOID:1882	D006344	Heart Septal Defects, Atrial	612
DOID:1657	D006345	Heart Septal Defects, Ventricular	2763
DOID:4079	D006349	Heart Valve Diseases	1402
DOID:255	D006391	Hemangioma	1404
DOID:2725	D018324	Hemangioma, Capillary	762
DOID:0001816	D006394	Hemangiosarcoma	538
DOID:74	D006402	Hematologic Diseases	1408
DOID:2531	D019337	Hematologic Neoplasms	1406
DOID:10969	D006429	Hemiplegia	1409
DOID:2352	D006432	Hemochromatosis	1410
DOID:12554	D006463	Hemolytic-Uremic Syndrome	1415
DOID:12134	D006467	Hemophilia A	1217
DOID:12259	D002836	Hemophilia B	1418
DOID:2213	D006474	Hemorrhagic Disorders	1421
DOID:12550	D006501	Hepatic Encephalopathy	1426
DOID:2043	D006509	Hepatitis B	1430
DOID:1883	D006526	Hepatitis C	1431
DOID:2048	D019693	Hepatitis, Autoimmune	625
DOID:893	D006527	Hepatolenticular Degeneration	379
DOID:2491	D009477	Hereditary Sensory and Autonomic Neuropathies	2502
DOID:2477	D015417	Hereditary Sensory and Motor Neuropathy	1885
DOID:3753	D022861	Hermanski-Pudlak Syndrome	177
DOID:3827	D006548	Hernia, Diaphragmatic	939
DOID:9976	D006556	Heroin Dependence	1458
DOID:8566	D006561	Herpes Simplex	1461
DOID:10487	D006627	Hirschsprung Disease	182
DOID:4415	D018219	Histiocytoma, Benign Fibrous	1265
DOID:3405	D015614	Histiocytosis	1467
DOID:8543	D006689	Hodgkin Disease	185
DOID:4621	D016142	Holoprosencephaly	1470
DOID:9263	D006712	Homocystinuria	1471
DOID:12858	D006816	Huntington Disease	192
DOID:12716	D006819	Hyaline Membrane Disease	2002
DOID:10908	D006849	Hydrocephalus	1475
DOID:11212	D006871	Hydrophthalmos	1477
DOID:6620	D053306	Hyper-IgM Immunodeficiency Syndrome	384
DOID:12028	D006929	Hyperaldosteronism	96
DOID:11613	D017588	Hyperandrogenism	1480
DOID:2741	D006932	Hyperbilirubinemia	676
DOID:2741	D006933	Hyperbilirubinemia, Hereditary	676
DOID:12678	D006934	Hypercalcemia	1482
DOID:4195	D006943	Hyperglycemia	1486
DOID:9268	D020158	Hyperglycinemia, Nonketotic	1361
DOID:9279	D020138	Hyperhomocysteinemia	1487
DOID:2018	D006946	Hyperinsulinism	1489
DOID:13809	D006950	Hyperlipidemia, Familial Combined	1230
DOID:1168	D006949	Hyperlipidemias	1234
DOID:14118	D008072	Hyperlipoproteinemia Type I	1238
DOID:13810	D006938	Hyperlipoproteinemia Type II	1233
DOID:1172	D006953	Hyperlipoproteinemia Type IV	1492
DOID:1168	D006951	Hyperlipoproteinemias	1234
DOID:9274	D020167	Hyperlysinemias	1494
DOID:9834	D006956	Hyperopia	1496
DOID:205	D015576	Hyperostosis	1497
DOID:4257	D006958	Hyperostosis, Cortical, Congenital	72
DOID:13543	D006961	Hyperparathyroidism	1498
DOID:11202	D049950	Hyperparathyroidism, Primary	2301
DOID:12700	D006966	Hyperprolactinemia	1500
DOID:1205	D006967	Hypersensitivity	1501
DOID:10763	D006973	Hypertension	1506
DOID:10762	D006975	Hypertension, Portal	2268
DOID:10591	D046110	Hypertension, Pregnancy-Induced	2276
DOID:6432	D006976	Hypertension, Pulmonary	2363
DOID:1073	D006977	Hypertension, Renal	2413
DOID:7998	D006980	Hyperthyroidism	1509
DOID:2855	D006981	Hyperthyroxinemia	1510
DOID:420	D006983	Hypertrichosis	1511
DOID:1920	D033461	Hyperuricemia	1514
DOID:1390	D006995	Hypobetalipoproteinemias	1517
DOID:9993	D007003	Hypoglycemia	1521
DOID:1924	D007006	Hypogonadism	1522
DOID:11156	D007007	Hypohidrosis	540
DOID:14452	D020514	Hypokalemic Periodic Paralysis	1525
DOID:11199	D007011	Hypoparathyroidism	1527
DOID:14213	D007014	Hypophosphatasia	1529
DOID:9406	D007018	Hypopituitarism	1531
DOID:9955	D018636	Hypoplastic Left Heart Syndrome	1532
DOID:2235	D007020	Hypoprothrombinemias	2335
DOID:10892	D007021	Hypospadias	1533
DOID:1931	D007027	Hypothalamic Diseases	1534
DOID:1459	D007037	Hypothyroidism	1535
DOID:4535	D007039	Hypotrichosis	1536
DOID:1699	D016113	Ichthyosiform Erythroderma, Congenital	953
DOID:1699	D017490	Ichthyosis, Lamellar	953
DOID:1700	D016114	Ichthyosis, X-Linked	386
DOID:0050156	D054990	Idiopathic Pulmonary Fibrosis	1544
DOID:0060025	D017098	IgA Deficiency	1551
DOID:1557	D007105	Immune Complex Diseases	1503
DOID:612	D007153	Immunologic Deficiency Syndromes	2303
DOID:12305	D007184	Incontinentia Pigmenti	55
DOID:3525	D020244	Infarction, Middle Cerebral Artery	1854
DOID:5223	D007246	Infertility	1569
DOID:12336	D007248	Infertility, Male	1766
DOID:0050589	D015212	Inflammatory Bowel Diseases	1570
DOID:8469	D007251	Influenza, Human	1573
DOID:0050433	D034062	Insomnia, Fatal Familial	1246
DOID:3892	D007340	Insulinoma	1577
DOID:5295	D007410	Intestinal Diseases	1590
DOID:10155	D007414	Intestinal Neoplasms	1589
DOID:2074	D007416	Intestinal Perforation	1593
DOID:3878	D007418	Intestinal Pseudo-Obstruction	1594
DOID:10941	D002532	Intracranial Aneurysm	1597
DOID:2351	D019189	Iron Metabolism Disorders	1623
DOID:9778	D043183	Irritable Bowel Syndrome	1625
DOID:326	D007511	Ischemia	1627
DOID:224	D002546	Ischemic Attack, Transient	2695
DOID:12308	D007566	Jaundice, Chronic Idiopathic	124
DOID:2842	D029593	Jervell-Lange Nielsen Syndrome	197
DOID:381	D007592	Joint Diseases	590
DOID:3614	D017436	Kallmann Syndrome	201
DOID:0050144	D007619	Kartagener Syndrome	203
DOID:4677	D007634	Keratitis	1642
DOID:10126	D007640	Keratoconus	1644
DOID:3390	D007645	Keratoderma, Palmoplantar	2101
DOID:0050428	D015776	Keratoderma, Palmoplantar, Diffuse	2014
DOID:161	D007642	Keratosis	1647
DOID:2382	D007647	Kernicterus	1648
DOID:557	D007674	Kidney Diseases	1650
DOID:2975	D052177	Kidney Diseases, Cystic	1015
DOID:784	D007676	Kidney Failure, Chronic	868
DOID:263	D007680	Kidney Neoplasms	1649
DOID:1921	D007713	Klinefelter Syndrome	207
DOID:10426	D007714	Klippel-Feil Syndrome	208
DOID:2926	D007715	Klippel-Trenaunay-Weber Syndrome	209
DOID:648	D007729	Kuru	1654
DOID:13757	D007766	Lacrimal Apparatus Diseases	1194
DOID:10604	D007787	Lactose Intolerance	1660
DOID:3534	D020192	Lafora Disease	216
DOID:4998	D015826	Langer-Giedion Syndrome	218
DOID:93	D007806	Language Disorders	1661
DOID:786	D007818	Laryngeal Diseases	1667
DOID:2596	D007822	Laryngeal Neoplasms	1669
DOID:9537	D007835	Lassa Fever	223
DOID:8927	D007859	Learning Disorders	1674
DOID:14791	D057130	Leber Congenital Amaurosis	224
DOID:1391	D007863	Lecithin Acyltransferase Deficiency	265
DOID:3652	D007888	Leigh Disease	227
DOID:127	D007889	Leiomyoma	1680
DOID:5138	D018231	Leiomyomatosis	1679
DOID:1967	D007890	Leiomyosarcoma	1681
DOID:9065	D007896	Leishmaniasis	1682
DOID:9111	D016773	Leishmaniasis, Cutaneous	1005
DOID:9146	D007898	Leishmaniasis, Visceral	2777
DOID:110	D007905	Lens Diseases	1683
DOID:1024	D007918	Leprosy	1685
DOID:1919	D007926	Lesch-Nyhan Syndrome	229
DOID:1240	D007938	Leukemia	1690
DOID:1040	D015451	Leukemia, Lymphocytic, Chronic, B-Cell	870
DOID:1037	D007945	Leukemia, Lymphoid	1746
DOID:8761	D007947	Leukemia, Megakaryoblastic, Acute	1802
DOID:8864	D007948	Leukemia, Monocytic, Acute	435
DOID:8552	D015464	Leukemia, Myelogenous, Chronic, BCR-ABL Positive	873
DOID:8593	D007951	Leukemia, Myeloid	871
DOID:9119	D015470	Leukemia, Myeloid, Acute	436
DOID:715	D015458	Leukemia, T-Cell	339
DOID:0050523	D015459	Leukemia-Lymphoma, Adult T-Cell	463
DOID:9500	D007960	Leukocyte Disorders	1692
DOID:10587	D007965	Leukodystrophy, Globoid Cell	211
DOID:10581	D007966	Leukodystrophy, Metachromatic	1827
DOID:643	D007968	Leukoencephalopathy, Progressive Multifocal	2311
DOID:615	D007970	Leukopenia	1696
DOID:12217	D020961	Lewy Body Disease	231
DOID:2696	D007984	Leydig Cell Tumor	232
DOID:3012	D016864	Li-Fraumeni Syndrome	233
DOID:0050477	D056929	Liddle Syndrome	234
DOID:3146	D008052	Lipid Metabolism, Inborn Errors	1704
DOID:9455	D008064	Lipidoses	1705
DOID:811	D008060	Lipodystrophy	1707
DOID:0050440	D052496	Lipodystrophy, Familial Partial	1241
DOID:14498	D008065	Lipoid Proteinosis of Urbach and Wiethe	1709
DOID:10192	D008067	Lipoma	2233
DOID:3153	D008068	Lipomatosis	1710
DOID:3382	D008080	Liposarcoma	1712
DOID:0050453	D054082	Lissencephaly	1713
DOID:11573	D008088	Listeriosis	1714
DOID:5082	D008103	Liver Cirrhosis	1717
DOID:14018	D008104	Liver Cirrhosis, Alcoholic	484
DOID:12236	D008105	Liver Cirrhosis, Biliary	2295
DOID:409	D008107	Liver Diseases	1718
DOID:3571	D008113	Liver Neoplasms	1715
DOID:2843	D008133	Long QT Syndrome	1724
DOID:13544	D057066	Low Tension Glaucoma	1725
DOID:850	D008171	Lung Diseases	1730
DOID:3082	D017563	Lung Diseases, Interstitial	1586
DOID:2320	D008173	Lung Diseases, Obstructive	2027
DOID:3683	D008175	Lung Neoplasms	1727
DOID:9074	D008180	Lupus Erythematosus, Systemic	2625
DOID:75	D008206	Lymphatic Diseases	1744
DOID:4977	D008209	Lymphedema	1745
DOID:0050120	D051359	Lymphohistiocytosis, Hemophagocytic	1417
DOID:0060058	D008223	Lymphoma	1750
DOID:8538	D008228	Lymphoma, Non-Hodgkin	2428
DOID:614	D008231	Lymphopenia	1751
DOID:3211	D016464	Lysosomal Storage Diseases	1754
DOID:3687	D017241	MELAS Syndrome	240
DOID:1440	D017827	Machado-Joseph Disease	244
DOID:10871	D008268	Macular Degeneration	473
DOID:12365	D008288	Malaria	1764
DOID:14067	D016778	Malaria, Falciparum	284
DOID:8545	D008305	Malignant Hyperthermia	1773
DOID:2908	D008342	Mandibulofacial Dysostosis	348
DOID:9269	D008375	Maple Syrup Urine Disease	1785
DOID:14323	D008382	Marfan Syndrome	246
DOID:10690	D008413	Mastitis	1788
DOID:349	D034721	Mastocytosis, Systemic	2626
DOID:8622	D008457	Measles	1793
DOID:3861	D008527	Medulloblastoma	1800
DOID:11372	D008531	Megacolon	1801
DOID:1909	D008545	Melanoma	1806
DOID:4253	D008557	Melorheostosis	1809
DOID:1138	D008579	Meningioma	2565
DOID:1838	D007706	Menkes Kinky Hair Syndrome	251
DOID:10787	D008594	Menopause, Premature	2281
DOID:2645	D008654	Mesothelioma	657
DOID:0014667	D008659	Metabolic Diseases	1072
DOID:14221	D024821	Metabolic Syndrome X	1826
DOID:655	D008661	Metabolism, Inborn Errors	1575
DOID:896	D008664	Metal Metabolism, Inborn Errors	1828
DOID:10783	D008708	Methemoglobinemia	1841
DOID:0050452	D054078	Mevalonate Kinase Deficiency	1846
DOID:10907	D008831	Microcephaly	1847
DOID:10629	D008850	Microphthalmos	1853
DOID:6364	D008881	Migraine Disorders	1858
DOID:10024	D020325	Migraine with Aura	1856
DOID:12783	D020326	Migraine without Aura	1857
DOID:700	D028361	Mitochondrial Diseases	1864
DOID:890	D017237	Mitochondrial Encephalomyopathies	1863
DOID:699	D017240	Mitochondrial Myopathies	1865
DOID:988	D008945	Mitral Valve Prolapse	1868
DOID:3324	D019964	Mood Disorders	1879
DOID:230	D016472	Motor Neuron Disease	1673
DOID:9923	D019957	Motor Skills Disorders	1048
DOID:480	D009069	Movement Disorders	1887
DOID:13099	D009072	Moyamoya Disease	253
DOID:13378	D009080	Mucocutaneous Lymph Node Syndrome	204
DOID:3343	D009081	Mucolipidoses	1893
DOID:12802	D008059	Mucopolysaccharidosis I	1897
DOID:12799	D016532	Mucopolysaccharidosis II	1895
DOID:12801	D009084	Mucopolysaccharidosis III	1894
DOID:12804	D009085	Mucopolysaccharidosis IV	1896
DOID:12800	D009087	Mucopolysaccharidosis VI	1899
DOID:12803	D016538	Mucopolysaccharidosis VII	1898
DOID:10017	D018761	Multiple Endocrine Neoplasia Type 1	369
DOID:0050430	D018813	Multiple Endocrine Neoplasia Type 2a	328
DOID:10016	D018814	Multiple Endocrine Neoplasia Type 2b	361
DOID:9538	D009101	Multiple Myeloma	1910
DOID:2377	D009103	Multiple Sclerosis	1911
DOID:2378	D020529	Multiple Sclerosis, Relapsing-Remitting	2406
DOID:4752	D019578	Multiple System Atrophy	1912
DOID:767	D009133	Muscular Atrophy	1914
DOID:12377	D009134	Muscular Atrophy, Spinal	2566
DOID:423	D009135	Muscular Diseases	1934
DOID:9884	D009136	Muscular Dystrophies	1917
DOID:11724	D049288	Muscular Dystrophies, Limb-Girdle	1699
DOID:11723	D020388	Muscular Dystrophy, Duchenne	125
DOID:11726	D020389	Muscular Dystrophy, Emery-Dreifuss	130
DOID:11727	D020391	Muscular Dystrophy, Facioscapulohumeral	1214
DOID:11719	D039141	Muscular Dystrophy, Oculopharyngeal	2039
DOID:437	D009157	Myasthenia Gravis	1920
DOID:3635	D020294	Myasthenic Syndromes, Congenital	957
DOID:4960	D009196	Myeloproliferative Disorders	703
DOID:5844	D009203	Myocardial Infarction	1928
DOID:3393	D017202	Myocardial Ischemia	984
DOID:9767	D017682	Myocardial Stunning	1929
DOID:0060162	D020191	Myoclonic Epilepsies, Progressive	1036
DOID:4890	D020190	Myoclonic Epilepsy, Juvenile	1638
DOID:3191	D017696	Myopathies, Nemaline	1954
DOID:14717	D020914	Myopathies, Structural, Congenital	794
DOID:3529	D020512	Myopathy, Central Core	787
DOID:11830	D009216	Myopia	1935
DOID:11829	D047728	Myopia, Degenerative	1024
DOID:633	D009220	Myositis	1937
DOID:13374	D009221	Myositis Ossificans	1261
DOID:3429	D018979	Myositis, Inclusion Body	1559
DOID:2106	D009224	Myotonia Congenita	345
DOID:450	D020967	Myotonic Disorders	1938
DOID:11722	D009223	Myotonic Dystrophy	1939
DOID:4123	D009260	Nail Diseases	1944
DOID:9467	D009261	Nail-Patella Syndrome	1945
DOID:8986	D009290	Narcolepsy	1947
DOID:9261	D009303	Nasopharyngeal Neoplasms	1949
DOID:2994	D009373	Neoplasms, Germ Cell and Embryonal	1334
DOID:1749	D018307	Neoplasms, Squamous Cell	2584
DOID:10952	D009393	Nephritis	1959
DOID:10983	D009394	Nephritis, Hereditary	22
DOID:1063	D009395	Nephritis, Interstitial	1587
DOID:12679	D009397	Nephrocalcinosis	1961
DOID:2527	D009401	Nephrosis	1967
DOID:1184	D009404	Nephrotic Syndrome	1968
DOID:13317	D046768	Nesidioblastosis	1488
DOID:3192	D009442	Neurilemmoma	1974
DOID:2367	D019150	Neuroaxonal Dystrophies	1976
DOID:769	D009447	Neuroblastoma	1977
DOID:1289	D019636	Neurodegenerative Diseases	1979
DOID:171	D017599	Neuroectodermal Tumors	1981
DOID:4790	D018242	Neuroectodermal Tumors, Primitive	1799
DOID:169	D018358	Neuroendocrine Tumors	1983
DOID:8712	D017253	Neurofibromatoses	1985
DOID:8712	D009456	Neurofibromatosis 1	1985
DOID:8712	D016518	Neurofibromatosis 2	1985
DOID:440	D009468	Neuromuscular Diseases	1993
DOID:14503	D009472	Neuronal Ceroid-Lipofuscinoses	1995
DOID:4964	D009497	Neurotic Disorders	1998
DOID:3602	D020258	Neurotoxicity Syndromes	2689
DOID:1227	D009503	Neutropenia	1999
DOID:14504	D052556	Niemann-Pick Disease, Type C	262
DOID:14504	D009542	Niemann-Pick Diseases	262
DOID:8499	D009755	Night Blindness	2003
DOID:7400	D049932	Nijmegen Breakage Syndrome	263
DOID:3490	D009634	Noonan Syndrome	264
DOID:9649	D020417	Nystagmus, Congenital	960
DOID:9970	D009765	Obesity	2022
DOID:11981	D009767	Obesity, Morbid	1880
DOID:10933	D009771	Obsessive-Compulsive Disorder	2023
DOID:10235	D015835	Ocular Motility Disorders	62
DOID:1056	D009800	Oculocerebrorenal Syndrome	2037
DOID:14228	D009845	Oligospermia	2045
DOID:14784	D009849	Olivopontocerebellar Atrophies	2046
DOID:539	D009886	Ophthalmoplegia	2050
DOID:12558	D017246	Ophthalmoplegia, Chronic Progressive External	875
DOID:2559	D009293	Opioid-Related Disorders	2051
DOID:13768	D009889	Opisthorchiasis	2052
DOID:5723	D009896	Optic Atrophy	2054
DOID:705	D029242	Optic Atrophy, Hereditary, Leber	1675
DOID:14555	D009901	Optic Nerve Diseases	143
DOID:1210	D009902	Optic Neuritis	2056
DOID:12010	D018917	Optic Neuropathy, Ischemic	1629
DOID:5773	D009914	Oral Submucous Fibrosis	2059
DOID:9271	D020163	Ornithine Carbamoyltransferase Deficiency Disease	2063
DOID:4501	D009958	Orofaciodigital Syndromes	2066
DOID:5408	D010001	Osteitis Deformans	271
DOID:14283	D010004	Osteoarthropathy, Primary Hypertrophic	2302
DOID:84	D010008	Osteochondritis Dissecans	2070
DOID:12721	D010009	Osteochondrodysplasias	1908
DOID:12347	D010013	Osteogenesis Imperfecta	2072
DOID:10573	D010018	Osteomalacia	2073
DOID:10159	D010020	Osteonecrosis	2075
DOID:13533	D010022	Osteopetrosis	2076
DOID:11476	D010024	Osteoporosis	2077
DOID:3347	D012516	Osteosarcoma	2078
DOID:4254	D010026	Osteosclerosis	2079
DOID:1100	D010049	Ovarian Diseases	2088
DOID:5425	D016471	Ovarian Hyperstimulation Syndrome	2091
DOID:2394	D010051	Ovarian Neoplasms	2085
DOID:0050449	D053549	Pachyonychia Congenita	2099
DOID:9248	D054975	Pallister-Hall Syndrome	272
DOID:1793	D010190	Pancreatic Neoplasms	2104
DOID:4989	D010195	Pancreatitis	2108
DOID:12450	D010198	Pancytopenia	2109
DOID:594	D016584	Panic Disorder	2111
DOID:1525	D010201	Panniculitis, Nodular Nonsuppurative	2007
DOID:3981	D006211	Pantothenate Kinase-Associated Neurodegeneration	171
DOID:139	D010212	Papilloma	2586
DOID:2626	D020288	Papilloma, Choroid Plexus	856
DOID:1029	D010245	Paralyses, Familial Periodic	1242
DOID:14451	D020513	Paralysis, Hyperkalemic Periodic	1490
DOID:607	D010264	Paraplegia	2133
DOID:9088	D010267	Parapsoriasis	2135
DOID:1540	D010282	Parathyroid Neoplasms	2141
DOID:14330	D010300	Parkinson Disease	275
DOID:13548	D010302	Parkinson Disease, Secondary	2489
DOID:9631	D010381	Pelger-Huet Anomaly	277
DOID:3210	D020371	Pelizaeus-Merzbacher Disease	278
DOID:750	D010437	Peptic Ulcer	2163
DOID:824	D010518	Periodontitis	2172
DOID:574	D010523	Peripheral Nervous System Diseases	2175
DOID:0050454	D054091	Periventricular Nodular Heterotopia	2185
DOID:906	D018901	Peroxisomal Disorders	2187
DOID:4491	D018923	Persian Gulf Syndrome	2188
DOID:13042	D010547	Persistent Fetal Circulation Syndrome	2189
DOID:1509	D010554	Personality Disorders	641
DOID:3852	D010580	Peutz-Jeghers Syndrome	279
DOID:0060119	D010610	Pharyngeal Neoplasms	2196
DOID:9281	D010661	Phenylketonurias	2198
DOID:3159	D010787	Photosensitivity Disorders	2203
DOID:11870	D020774	Pick Disease of the Brain	282
DOID:3263	D016116	Piebaldism	2204
DOID:4258	D010855	Pierre Robin Syndrome	367
DOID:3156	D010859	Pigmentation Disorders	1560
DOID:3946	D047748	Pituitary ACTH Hypersecretion	2216
DOID:1785	D010911	Pituitary Neoplasms	2212
DOID:1532	D010995	Pleural Diseases	2236
DOID:552	D011014	Pneumonia	2248
DOID:4953	D011051	Poliomyelitis	2250
DOID:898	D007690	Polycystic Kidney Diseases	2252
DOID:11612	D011085	Polycystic Ovary Syndrome	2254
DOID:8432	D011086	Polycythemia	2256
DOID:8997	D011087	Polycythemia Vera	2255
DOID:1148	D017689	Polydactyly	2257
DOID:14040	D016884	Polyendocrinopathies, Autoimmune	629
DOID:8488	D006831	Polyhydramnios	2258
DOID:1389	D011115	Polyneuropathies	2261
DOID:3132	D017119	Porphyria Cutanea Tarda	2265
DOID:3890	D017118	Porphyria, Acute Intermittent	429
DOID:13271	D017092	Porphyria, Erythropoietic	1008
DOID:4346	D046350	Porphyria, Variegate	2753
DOID:13268	D011164	Porphyrias	2266
DOID:11983	D011218	Prader-Willi Syndrome	289
DOID:10591	D011225	Pre-Eclampsia	2276
DOID:4971	D055728	Primary Myelofibrosis	1924
DOID:5426	D016649	Primary Ovarian Insufficiency	2282
DOID:649	D017096	Prion Diseases	2308
DOID:3911	D011371	Progeria	2309
DOID:5394	D015175	Prolactinoma	2315
DOID:47	D011469	Prostatic Diseases	2325
DOID:2883	D011470	Prostatic Hyperplasia	2326
DOID:10283	D011471	Prostatic Neoplasms	2323
DOID:14654	D011472	Prostatitis	2328
DOID:3756	D020151	Protein C Deficiency	2329
DOID:2451	D018455	Protein S Deficiency	2330
DOID:10611	D011504	Protein-Losing Enteropathies	2333
DOID:576	D011507	Proteinuria	2334
DOID:13482	D016715	Proteus Syndrome	291
DOID:13270	D046351	Protoporphyria, Erythropoietic	1179
DOID:4479	D011546	Pseudohypoaldosteronism	2342
DOID:4184	D011547	Pseudohypoparathyroidism	2343
DOID:4183	D011556	Pseudopseudohypoparathyroidism	2345
DOID:2738	D011561	Pseudoxanthoma Elasticum	2347
DOID:4398	D011565	Psoriasis	2374
DOID:1742	D011605	Psychoses, Substance-Induced	1088
DOID:11328	D011618	Psychotic Disorders	2475
DOID:0002116	D011625	Pterygium	2353
DOID:12120	D011649	Pulmonary Alveolar Proteinosis	2356
DOID:4765	D018202	Pulmonary Blastoma	2357
DOID:3083	D029424	Pulmonary Disease, Chronic Obstructive	874
DOID:9477	D011655	Pulmonary Embolism	2359
DOID:2797	D011658	Pulmonary Fibrosis	1542
DOID:6420	D011666	Pulmonary Valve Stenosis	2367
DOID:5453	D011668	Pulmonary Veno-Occlusive Disease	2368
DOID:238	D011681	Pupil Disorders	2370
DOID:8924	D016553	Purpura, Thrombocytopenic, Idiopathic	630
DOID:10772	D011697	Purpura, Thrombotic Thrombocytopenic	2663
DOID:12638	D046248	Pyloric Stenosis, Hypertrophic	1513
DOID:3651	D015324	Pyruvate Carboxylase Deficiency Disease	2379
DOID:3649	D015325	Pyruvate Dehydrogenase Complex Deficiency Disease	2380
DOID:10300	D011928	Raynaud Disease	295
DOID:1984	D012004	Rectal Neoplasms	2387
DOID:9307	D012005	Rectal Prolapse	2388
DOID:9835	D012030	Refractive Errors	2402
DOID:10582	D012035	Refsum Disease	296
DOID:1074	D051437	Renal Insufficiency	1651
DOID:447	D015499	Renal Tubular Transport, Inborn Errors	2417
DOID:11394	D012128	Respiratory Distress Syndrome, Adult	467
DOID:0050425	D012148	Restless Legs Syndrome	2425
DOID:8466	D012162	Retinal Degeneration	2431
DOID:5327	D012163	Retinal Detachment	2432
DOID:5679	D012164	Retinal Diseases	2433
DOID:2569	D015593	Retinal Drusen	2434
DOID:8501	D058499	Retinal Dystrophies	1289
DOID:1727	D012170	Retinal Vein Occlusion	2437
DOID:10584	D012174	Retinitis Pigmentosa	2438
DOID:4648	D012175	Retinoblastoma	1243
DOID:1206	D015518	Rett Syndrome	300
DOID:3672	D018335	Rhabdoid Tumor	2444
DOID:3247	D012208	Rhabdomyosarcoma	2446
DOID:3246	D018233	Rhabdomyosarcoma, Embryonal	1128
DOID:204	D012216	Rheumatic Diseases	1152
DOID:4483	D012220	Rhinitis	2453
DOID:10609	D012279	Rickets	2455
DOID:2843	D029597	Romano-Ward Syndrome	1724
DOID:2732	D011038	Rothmund-Thomson Syndrome	307
DOID:1933	D012415	Rubinstein-Taybi Syndrome	308
DOID:3323	D012497	Sandhoff Disease	315
DOID:11335	D012507	Sarcoidosis	2466
DOID:4235	D012509	Sarcoma	2569
DOID:4239	D018234	Sarcoma, Alveolar Soft Part	507
DOID:8632	D012514	Sarcoma, Kaposi	202
DOID:5485	D013584	Sarcoma, Synovial	2621
DOID:3136	D012536	Scalp Dermatoses	2470
DOID:0050597	D012555	Schistosomiasis mansoni	1595
DOID:4371	D019873	Schnitzler Syndrome	317
DOID:11446	D020426	Sciatic Neuropathy	318
DOID:419	D012594	Scleroderma, Localized	2478
DOID:418	D012595	Scleroderma, Systemic	2628
DOID:13724	D012614	Scurvy	2483
DOID:4423	D012618	Sea-Blue Histiocyte Syndrome	2484
DOID:5759	D012626	Sebaceous Gland Neoplasms	2487
DOID:11832	D012640	Seizures	2779
DOID:4440	D018239	Seminoma	2499
DOID:2945	D045169	Severe Acute Respiratory Syndrome	2507
DOID:5812	D016511	Severe Combined Immunodeficiency	243
DOID:13868	D020018	Sexual Dysfunctions, Psychological	1515
DOID:14115	D012772	Shock, Septic	2690
DOID:3659	D029461	Sialic Acid Storage Disease	2516
DOID:13884	D012804	Sick Sinus Syndrome	2517
DOID:14681	D056730	Silver-Russell Syndrome	327
DOID:3572	D012851	Sinus Thrombosis, Intracranial	1603
DOID:758	D012857	Situs Inversus	2529
DOID:14501	D016111	Sjogren-Larsson Syndrome	330
DOID:37	D012871	Skin Diseases	2536
DOID:37	D012873	Skin Diseases, Genetic	2536
DOID:9540	D017445	Skin Diseases, Vascular	2756
DOID:2731	D012872	Skin Diseases, Vesiculobullous	2767
DOID:3165	D012878	Skin Neoplasms	2534
DOID:9220	D020182	Sleep Apnea, Central	793
DOID:14692	D019082	Smith-Lemli-Opitz Syndrome	331
DOID:0060123	D012983	Soft Tissue Neoplasms	969
DOID:2481	D013036	Spasms, Infantile	1563
DOID:2476	D015419	Spastic Paraplegia, Hereditary	1455
DOID:92	D013064	Speech Disorders	2559
DOID:12971	D013103	Spherocytosis, Hereditary	1456
DOID:319	D013118	Spinal Cord Diseases	2563
DOID:1089	D016135	Spinal Dysraphism	2647
DOID:0060160	D014897	Spinal Muscular Atrophies of Childhood	2615
DOID:1441	D020754	Spinocerebellar Ataxias	2570
DOID:9277	D013132	Spinocerebellar Degenerations	2296
DOID:1123	D025242	Spondylarthropathies	2576
DOID:7147	D013167	Spondylitis, Ankylosing	543
DOID:2303	D019956	Stereotypic Movement Disorder	2591
DOID:0050426	D013262	Stevens-Johnson Syndrome	334
DOID:13366	D016750	Stiff-Person Syndrome	336
DOID:76	D013272	Stomach Diseases	2595
DOID:10534	D013274	Stomach Neoplasms	2593
DOID:10808	D013276	Stomach Ulcer	1312
DOID:4751	D020955	Striatonigral Degeneration	2599
DOID:6713	D020521	Stroke	810
DOID:8970	D013344	Subacute Sclerosing Panencephalitis	2603
DOID:302	D019966	Substance-Related Disorders	2607
DOID:9007	D013398	Sudden Infant Death	2612
DOID:678	D013494	Supranuclear Palsy, Progressive	2314
DOID:1659	D015173	Supratentorial Neoplasms	2613
DOID:1383	D013543	Sweat Gland Diseases	2616
DOID:11193	D013576	Syndactyly	2619
DOID:2703	D013585	Synovitis	2622
DOID:327	D013595	Syringomyelia	2623
DOID:680	D024801	Tauopathies	2631
DOID:3320	D013661	Tay-Sachs Disease	343
DOID:1270	D013683	Telangiectasia, Hereditary Hemorrhagic	1446
DOID:1272	D013684	Telangiectasis	2632
DOID:2519	D013733	Testicular Diseases	2642
DOID:2998	D013736	Testicular Neoplasms	2641
DOID:6419	D013771	Tetralogy of Fallot	2648
DOID:10241	D013789	Thalassemia	2649
DOID:2219	D013915	Thrombasthenia	156
DOID:2224	D013920	Thrombocythemia, Essential	1423
DOID:1588	D013921	Thrombocytopenia	2659
DOID:2228	D013922	Thrombocytosis	2660
DOID:2452	D019851	Thrombophilia	2661
DOID:3277	D013953	Thymus Neoplasms	2666
DOID:50	D013959	Thyroid Diseases	2672
DOID:11633	D018382	Thyroid Hormone Resistance Syndrome	2673
DOID:1781	D013964	Thyroid Neoplasms	2668
DOID:7188	D013967	Thyroiditis, Autoimmune	631
DOID:7997	D013971	Thyrotoxicosis	2678
DOID:10600	D013981	Tic Disorders	879
DOID:8649	D014062	Tongue Neoplasms	2681
DOID:1091	D014076	Tooth Diseases	2688
DOID:11119	D005879	Tourette Syndrome	154
DOID:13515	D014402	Tuberous Sclerosis	2714
DOID:9275	D020176	Tyrosinemias	2724
DOID:3535	D020194	Unverricht-Lundborg Syndrome	351
DOID:4676	D014511	Uremia	2728
DOID:11819	D014516	Ureteral Neoplasms	2729
DOID:365	D001745	Urinary Bladder Diseases	684
DOID:11054	D001749	Urinary Bladder Neoplasms	2732
DOID:731	D014571	Urologic Neoplasms	2734
DOID:0050439	D052245	Usher Syndromes	353
DOID:2893	D002583	Uterine Cervical Neoplasms	815
DOID:345	D014591	Uterine Diseases	2742
DOID:363	D014594	Uterine Neoplasms	2740
DOID:3479	D014604	Uveal Neoplasms	2745
DOID:13141	D014605	Uveitis	2747
DOID:121	D014623	Vaginal Diseases	2750
DOID:119	D014625	Vaginal Neoplasms	2749
DOID:799	D014648	Varicose Veins	2752
DOID:178	D014652	Vascular Diseases	2755
DOID:865	D014657	Vasculitis	2757
DOID:13100	D020301	Vasospasm, Intracranial	1605
DOID:9620	D014718	Vesico-Ureteral Reflux	2766
DOID:3426	D015837	Vestibular Diseases	2768
DOID:5574	D003969	Vipoma	355
DOID:12306	D014820	Vitiligo	2788
DOID:9719	D018630	Vitreoretinopathy, Proliferative	2318
DOID:1245	D014846	Vulvar Neoplasms	2792
DOID:14515	D017624	WAGR Syndrome	359
DOID:11165	D014860	Warts	922
DOID:5688	D014898	Werner Syndrome	370
DOID:2365	D014901	West Nile Fever	373
DOID:1928	D018980	Williams Syndrome	378
DOID:2154	D009396	Wilms Tumor	1960
DOID:9169	D014923	Wiskott-Aldrich Syndrome	380
DOID:0050460	D054877	Wolf-Hirschhorn Syndrome	381
DOID:384	D014927	Wolff-Parkinson-White Syndrome	382
DOID:10632	D014929	Wolfram Syndrome	383
DOID:0060013	D053632	X-Linked Combined Immunodeficiency Diseases	1300
DOID:3345	D014973	Xanthomatosis	2799
DOID:4810	D019294	Xanthomatosis, Cerebrotendinous	808
DOID:0050427	D014983	Xeroderma Pigmentosum	2800
DOID:0050468	D056684	Yellow Nail Syndrome	2802
DOID:905	D015211	Zellweger Syndrome	391
DOID:13372	D019896	alpha 1-Antitrypsin Deficiency	501
DOID:3413	D008363	alpha-Mannosidosis	503
DOID:1099	D017085	alpha-Thalassemia	502
DOID:12241	D017086	beta-Thalassemia	664
DOID:14175	D006623	von Hippel-Lindau Disease	2790
DOID:12531	D014842	von Willebrand Diseases	2791
DOID:12206	D019595	Dengue Hemorrhagic Fever	1031
DOID:0050426	D013262	Epidermal Necrolysis, Toxic	334
DOID:11555	D005642	Fuchs' Endothelial Dystrophy	147
DOID:4534	D006210	Hallermann's Syndrome	170
DOID:0050445	D053098	Hypophosphatemic Rickets, X-Linked Dominant	385
DOID:3261	D007589	Job's Syndrome	198
DOID:14415	D007873	Legg-Perthes Disease	225
DOID:10457	D007877	Legionnaires' Disease	226
DOID:1059	D008607	Mental Retardation	1578
DOID:3369	D012512	Sarcoma, Ewing's	2178
DOID:12894	D012859	Sjogren's Syndrome	329
DOID:9258	D014849	Waardenburg's Syndrome	360
DOID:12132	D014890	Wegener Granulomatosis	365

## Sheet: 56 mapped benchmark dataset
index of disease 1	index of disease 2
24	680
24	1167
24	1051
530	1147
602	2452
602	1051
602	2022
602	874
1067	1230
1067	1928
1067	1051
1067	1705
1067	2022
874	2452
874	1928
875	1067
1051	2022
1051	1705
1147	2452
1167	1911
192	1167
192	680
1230	1051
1230	1705
1230	1928
1230	2022
1766	2022
1766	1230
1766	1014
1705	2022
1764	1167
1764	530
1911	1051
1928	1051
1928	2022
1928	1705
2252	1051
2254	2022
2254	1051
2254	1928
2254	1705
2452	1051
2466	1067
2466	874
1372	1535
587	1627
1573	2248
608	1627
589	517
1937	1934
1410	589
1696	2248
1372	2478
1167	1627
608	1573
2077	769
