# Supplementary material for: Chromosome preference of disease genes and vectorization for the prediction of non-coding disease genes
Source: Oncotarget. 2017 Aug 24;8(45):78901–16. doi: 10.18632/oncotarget.20481 (PMC5668007; doi:10.18632/oncotarget.20481)
Supplement: Supplementary file 4 [file oncotarget-08-78901-s004.xlsx]

## Sheet: pathway list
pathway id	pathway name
path:hsa00010	Glycolysis / Gluconeogenesis - Homo sapiens (human)
path:hsa00020	Citrate cycle (TCA cycle) - Homo sapiens (human)
path:hsa00030	Pentose phosphate pathway - Homo sapiens (human)
path:hsa00040	Pentose and glucuronate interconversions - Homo sapiens (human)
path:hsa00051	Fructose and mannose metabolism - Homo sapiens (human)
path:hsa00052	Galactose metabolism - Homo sapiens (human)
path:hsa00053	Ascorbate and aldarate metabolism - Homo sapiens (human)
path:hsa00061	Fatty acid biosynthesis - Homo sapiens (human)
path:hsa00062	Fatty acid elongation - Homo sapiens (human)
path:hsa00071	Fatty acid degradation - Homo sapiens (human)
path:hsa00072	Synthesis and degradation of ketone bodies - Homo sapiens (human)
path:hsa00100	Steroid biosynthesis - Homo sapiens (human)
path:hsa00120	Primary bile acid biosynthesis - Homo sapiens (human)
path:hsa00130	Ubiquinone and other terpenoid-quinone biosynthesis - Homo sapiens (human)
path:hsa00140	Steroid hormone biosynthesis - Homo sapiens (human)
path:hsa00190	Oxidative phosphorylation - Homo sapiens (human)
path:hsa00220	Arginine biosynthesis - Homo sapiens (human)
path:hsa00230	Purine metabolism - Homo sapiens (human)
path:hsa00232	Caffeine metabolism - Homo sapiens (human)
path:hsa00240	Pyrimidine metabolism - Homo sapiens (human)
path:hsa00250	Alanine, aspartate and glutamate metabolism - Homo sapiens (human)
path:hsa00260	Glycine, serine and threonine metabolism - Homo sapiens (human)
path:hsa00270	Cysteine and methionine metabolism - Homo sapiens (human)
path:hsa00280	Valine, leucine and isoleucine degradation - Homo sapiens (human)
path:hsa00290	Valine, leucine and isoleucine biosynthesis - Homo sapiens (human)
path:hsa00300	Lysine biosynthesis - Homo sapiens (human)
path:hsa00310	Lysine degradation - Homo sapiens (human)
path:hsa00330	Arginine and proline metabolism - Homo sapiens (human)
path:hsa00340	Histidine metabolism - Homo sapiens (human)
path:hsa00350	Tyrosine metabolism - Homo sapiens (human)
path:hsa00360	Phenylalanine metabolism - Homo sapiens (human)
path:hsa00380	Tryptophan metabolism - Homo sapiens (human)
path:hsa00400	Phenylalanine, tyrosine and tryptophan biosynthesis - Homo sapiens (human)
path:hsa00410	beta-Alanine metabolism - Homo sapiens (human)
path:hsa00430	Taurine and hypotaurine metabolism - Homo sapiens (human)
path:hsa00450	Selenocompound metabolism - Homo sapiens (human)
path:hsa00471	D-Glutamine and D-glutamate metabolism - Homo sapiens (human)
path:hsa00472	D-Arginine and D-ornithine metabolism - Homo sapiens (human)
path:hsa00480	Glutathione metabolism - Homo sapiens (human)
path:hsa00500	Starch and sucrose metabolism - Homo sapiens (human)
path:hsa00510	N-Glycan biosynthesis - Homo sapiens (human)
path:hsa00511	Other glycan degradation - Homo sapiens (human)
path:hsa00512	Mucin type O-Glycan biosynthesis - Homo sapiens (human)
path:hsa00514	Other types of O-glycan biosynthesis - Homo sapiens (human)
path:hsa00520	Amino sugar and nucleotide sugar metabolism - Homo sapiens (human)
path:hsa00524	Butirosin and neomycin biosynthesis - Homo sapiens (human)
path:hsa00531	Glycosaminoglycan degradation - Homo sapiens (human)
path:hsa00532	Glycosaminoglycan biosynthesis - chondroitin sulfate / dermatan sulfate - Homo sapiens (human)
path:hsa00533	Glycosaminoglycan biosynthesis - keratan sulfate - Homo sapiens (human)
path:hsa00534	Glycosaminoglycan biosynthesis - heparan sulfate / heparin - Homo sapiens (human)
path:hsa00561	Glycerolipid metabolism - Homo sapiens (human)
path:hsa00562	Inositol phosphate metabolism - Homo sapiens (human)
path:hsa00563	Glycosylphosphatidylinositol(GPI)-anchor biosynthesis - Homo sapiens (human)
path:hsa00564	Glycerophospholipid metabolism - Homo sapiens (human)
path:hsa00565	Ether lipid metabolism - Homo sapiens (human)
path:hsa00590	Arachidonic acid metabolism - Homo sapiens (human)
path:hsa00591	Linoleic acid metabolism - Homo sapiens (human)
path:hsa00592	alpha-Linolenic acid metabolism - Homo sapiens (human)
path:hsa00600	Sphingolipid metabolism - Homo sapiens (human)
path:hsa00601	Glycosphingolipid biosynthesis - lacto and neolacto series - Homo sapiens (human)
path:hsa00603	Glycosphingolipid biosynthesis - globo series - Homo sapiens (human)
path:hsa00604	Glycosphingolipid biosynthesis - ganglio series - Homo sapiens (human)
path:hsa00620	Pyruvate metabolism - Homo sapiens (human)
path:hsa00630	Glyoxylate and dicarboxylate metabolism - Homo sapiens (human)
path:hsa00640	Propanoate metabolism - Homo sapiens (human)
path:hsa00650	Butanoate metabolism - Homo sapiens (human)
path:hsa00670	One carbon pool by folate - Homo sapiens (human)
path:hsa00730	Thiamine metabolism - Homo sapiens (human)
path:hsa00740	Riboflavin metabolism - Homo sapiens (human)
path:hsa00750	Vitamin B6 metabolism - Homo sapiens (human)
path:hsa00760	Nicotinate and nicotinamide metabolism - Homo sapiens (human)
path:hsa00770	Pantothenate and CoA biosynthesis - Homo sapiens (human)
path:hsa00780	Biotin metabolism - Homo sapiens (human)
path:hsa00785	Lipoic acid metabolism - Homo sapiens (human)
path:hsa00790	Folate biosynthesis - Homo sapiens (human)
path:hsa00830	Retinol metabolism - Homo sapiens (human)
path:hsa00860	Porphyrin and chlorophyll metabolism - Homo sapiens (human)
path:hsa00900	Terpenoid backbone biosynthesis - Homo sapiens (human)
path:hsa00910	Nitrogen metabolism - Homo sapiens (human)
path:hsa00920	Sulfur metabolism - Homo sapiens (human)
path:hsa00970	Aminoacyl-tRNA biosynthesis - Homo sapiens (human)
path:hsa00980	Metabolism of xenobiotics by cytochrome P450 - Homo sapiens (human)
path:hsa00982	Drug metabolism - cytochrome P450 - Homo sapiens (human)
path:hsa00983	Drug metabolism - other enzymes - Homo sapiens (human)
path:hsa01040	Biosynthesis of unsaturated fatty acids - Homo sapiens (human)
path:hsa01100	Metabolic pathways - Homo sapiens (human)
path:hsa01200	Carbon metabolism - Homo sapiens (human)
path:hsa01210	2-Oxocarboxylic acid metabolism - Homo sapiens (human)
path:hsa01212	Fatty acid metabolism - Homo sapiens (human)
path:hsa01230	Biosynthesis of amino acids - Homo sapiens (human)
path:hsa01521	EGFR tyrosine kinase inhibitor resistance - Homo sapiens (human)
path:hsa02010	ABC transporters - Homo sapiens (human)
path:hsa03008	Ribosome biogenesis in eukaryotes - Homo sapiens (human)
path:hsa03010	Ribosome - Homo sapiens (human)
path:hsa03013	RNA transport - Homo sapiens (human)
path:hsa03015	mRNA surveillance pathway - Homo sapiens (human)
path:hsa03018	RNA degradation - Homo sapiens (human)
path:hsa03020	RNA polymerase - Homo sapiens (human)
path:hsa03022	Basal transcription factors - Homo sapiens (human)
path:hsa03030	DNA replication - Homo sapiens (human)
path:hsa03040	Spliceosome - Homo sapiens (human)
path:hsa03050	Proteasome - Homo sapiens (human)
path:hsa03060	Protein export - Homo sapiens (human)
path:hsa03320	PPAR signaling pathway - Homo sapiens (human)
path:hsa03410	Base excision repair - Homo sapiens (human)
path:hsa03420	Nucleotide excision repair - Homo sapiens (human)
path:hsa03430	Mismatch repair - Homo sapiens (human)
path:hsa03440	Homologous recombination - Homo sapiens (human)
path:hsa03450	Non-homologous end-joining - Homo sapiens (human)
path:hsa03460	Fanconi anemia pathway - Homo sapiens (human)
path:hsa04010	MAPK signaling pathway - Homo sapiens (human)
path:hsa04012	ErbB signaling pathway - Homo sapiens (human)
path:hsa04014	Ras signaling pathway - Homo sapiens (human)
path:hsa04015	Rap1 signaling pathway - Homo sapiens (human)
path:hsa04020	Calcium signaling pathway - Homo sapiens (human)
path:hsa04022	cGMP-PKG signaling pathway - Homo sapiens (human)
path:hsa04024	cAMP signaling pathway - Homo sapiens (human)
path:hsa04060	Cytokine-cytokine receptor interaction - Homo sapiens (human)
path:hsa04062	Chemokine signaling pathway - Homo sapiens (human)
path:hsa04064	NF-kappa B signaling pathway - Homo sapiens (human)
path:hsa04066	HIF-1 signaling pathway - Homo sapiens (human)
path:hsa04068	FoxO signaling pathway - Homo sapiens (human)
path:hsa04070	Phosphatidylinositol signaling system - Homo sapiens (human)
path:hsa04071	Sphingolipid signaling pathway - Homo sapiens (human)
path:hsa04072	Phospholipase D signaling pathway - Homo sapiens (human)
path:hsa04080	Neuroactive ligand-receptor interaction - Homo sapiens (human)
path:hsa04110	Cell cycle - Homo sapiens (human)
path:hsa04114	Oocyte meiosis - Homo sapiens (human)
path:hsa04115	p53 signaling pathway - Homo sapiens (human)
path:hsa04120	Ubiquitin mediated proteolysis - Homo sapiens (human)
path:hsa04122	Sulfur relay system - Homo sapiens (human)
path:hsa04130	SNARE interactions in vesicular transport - Homo sapiens (human)
path:hsa04140	Regulation of autophagy - Homo sapiens (human)
path:hsa04141	Protein processing in endoplasmic reticulum - Homo sapiens (human)
path:hsa04142	Lysosome - Homo sapiens (human)
path:hsa04144	Endocytosis - Homo sapiens (human)
path:hsa04145	Phagosome - Homo sapiens (human)
path:hsa04146	Peroxisome - Homo sapiens (human)
path:hsa04150	mTOR signaling pathway - Homo sapiens (human)
path:hsa04151	PI3K-Akt signaling pathway - Homo sapiens (human)
path:hsa04152	AMPK signaling pathway - Homo sapiens (human)
path:hsa04210	Apoptosis - Homo sapiens (human)
path:hsa04211	Longevity regulating pathway - Homo sapiens (human)
path:hsa04213	Longevity regulating pathway - multiple species - Homo sapiens (human)
path:hsa04215	Apoptosis - multiple species - Homo sapiens (human)
path:hsa04260	Cardiac muscle contraction - Homo sapiens (human)
path:hsa04261	Adrenergic signaling in cardiomyocytes - Homo sapiens (human)
path:hsa04270	Vascular smooth muscle contraction - Homo sapiens (human)
path:hsa04310	Wnt signaling pathway - Homo sapiens (human)
path:hsa04320	Dorso-ventral axis formation - Homo sapiens (human)
path:hsa04330	Notch signaling pathway - Homo sapiens (human)
path:hsa04340	Hedgehog signaling pathway - Homo sapiens (human)
path:hsa04350	TGF-beta signaling pathway - Homo sapiens (human)
path:hsa04360	Axon guidance - Homo sapiens (human)
path:hsa04370	VEGF signaling pathway - Homo sapiens (human)
path:hsa04380	Osteoclast differentiation - Homo sapiens (human)
path:hsa04390	Hippo signaling pathway - Homo sapiens (human)
path:hsa04392	Hippo signaling pathway -multiple species - Homo sapiens (human)
path:hsa04510	Focal adhesion - Homo sapiens (human)
path:hsa04512	ECM-receptor interaction - Homo sapiens (human)
path:hsa04514	Cell adhesion molecules (CAMs) - Homo sapiens (human)
path:hsa04520	Adherens junction - Homo sapiens (human)
path:hsa04530	Tight junction - Homo sapiens (human)
path:hsa04540	Gap junction - Homo sapiens (human)
path:hsa04550	Signaling pathways regulating pluripotency of stem cells - Homo sapiens (human)
path:hsa04610	Complement and coagulation cascades - Homo sapiens (human)
path:hsa04611	Platelet activation - Homo sapiens (human)
path:hsa04612	Antigen processing and presentation - Homo sapiens (human)
path:hsa04614	Renin-angiotensin system - Homo sapiens (human)
path:hsa04620	Toll-like receptor signaling pathway - Homo sapiens (human)
path:hsa04621	NOD-like receptor signaling pathway - Homo sapiens (human)
path:hsa04622	RIG-I-like receptor signaling pathway - Homo sapiens (human)
path:hsa04623	Cytosolic DNA-sensing pathway - Homo sapiens (human)
path:hsa04630	Jak-STAT signaling pathway - Homo sapiens (human)
path:hsa04640	Hematopoietic cell lineage - Homo sapiens (human)
path:hsa04650	Natural killer cell mediated cytotoxicity - Homo sapiens (human)
path:hsa04660	T cell receptor signaling pathway - Homo sapiens (human)
path:hsa04662	B cell receptor signaling pathway - Homo sapiens (human)
path:hsa04664	Fc epsilon RI signaling pathway - Homo sapiens (human)
path:hsa04666	Fc gamma R-mediated phagocytosis - Homo sapiens (human)
path:hsa04668	TNF signaling pathway - Homo sapiens (human)
path:hsa04670	Leukocyte transendothelial migration - Homo sapiens (human)
path:hsa04672	Intestinal immune network for IgA production - Homo sapiens (human)
path:hsa04710	Circadian rhythm - Homo sapiens (human)
path:hsa04713	Circadian entrainment - Homo sapiens (human)
path:hsa04720	Long-term potentiation - Homo sapiens (human)
path:hsa04721	Synaptic vesicle cycle - Homo sapiens (human)
path:hsa04722	Neurotrophin signaling pathway - Homo sapiens (human)
path:hsa04723	Retrograde endocannabinoid signaling - Homo sapiens (human)
path:hsa04724	Glutamatergic synapse - Homo sapiens (human)
path:hsa04725	Cholinergic synapse - Homo sapiens (human)
path:hsa04726	Serotonergic synapse - Homo sapiens (human)
path:hsa04727	GABAergic synapse - Homo sapiens (human)
path:hsa04728	Dopaminergic synapse - Homo sapiens (human)
path:hsa04730	Long-term depression - Homo sapiens (human)
path:hsa04740	Olfactory transduction - Homo sapiens (human)
path:hsa04742	Taste transduction - Homo sapiens (human)
path:hsa04744	Phototransduction - Homo sapiens (human)
path:hsa04750	Inflammatory mediator regulation of TRP channels - Homo sapiens (human)
path:hsa04810	Regulation of actin cytoskeleton - Homo sapiens (human)
path:hsa04910	Insulin signaling pathway - Homo sapiens (human)
path:hsa04911	Insulin secretion - Homo sapiens (human)
path:hsa04912	GnRH signaling pathway - Homo sapiens (human)
path:hsa04913	Ovarian steroidogenesis - Homo sapiens (human)
path:hsa04914	Progesterone-mediated oocyte maturation - Homo sapiens (human)
path:hsa04915	Estrogen signaling pathway - Homo sapiens (human)
path:hsa04916	Melanogenesis - Homo sapiens (human)
path:hsa04917	Prolactin signaling pathway - Homo sapiens (human)
path:hsa04918	Thyroid hormone synthesis - Homo sapiens (human)
path:hsa04919	Thyroid hormone signaling pathway - Homo sapiens (human)
path:hsa04920	Adipocytokine signaling pathway - Homo sapiens (human)
path:hsa04921	Oxytocin signaling pathway - Homo sapiens (human)
path:hsa04922	Glucagon signaling pathway - Homo sapiens (human)
path:hsa04923	Regulation of lipolysis in adipocytes - Homo sapiens (human)
path:hsa04924	Renin secretion - Homo sapiens (human)
path:hsa04925	Aldosterone synthesis and secretion - Homo sapiens (human)
path:hsa04930	Type II diabetes mellitus - Homo sapiens (human)
path:hsa04931	Insulin resistance - Homo sapiens (human)
path:hsa04932	Non-alcoholic fatty liver disease (NAFLD) - Homo sapiens (human)
path:hsa04933	AGE-RAGE signaling pathway in diabetic complications - Homo sapiens (human)
path:hsa04940	Type I diabetes mellitus - Homo sapiens (human)
path:hsa04950	Maturity onset diabetes of the young - Homo sapiens (human)
path:hsa04960	Aldosterone-regulated sodium reabsorption - Homo sapiens (human)
path:hsa04961	Endocrine and other factor-regulated calcium reabsorption - Homo sapiens (human)
path:hsa04962	Vasopressin-regulated water reabsorption - Homo sapiens (human)
path:hsa04964	Proximal tubule bicarbonate reclamation - Homo sapiens (human)
path:hsa04966	Collecting duct acid secretion - Homo sapiens (human)
path:hsa04970	Salivary secretion - Homo sapiens (human)
path:hsa04971	Gastric acid secretion - Homo sapiens (human)
path:hsa04972	Pancreatic secretion - Homo sapiens (human)
path:hsa04973	Carbohydrate digestion and absorption - Homo sapiens (human)
path:hsa04974	Protein digestion and absorption - Homo sapiens (human)
path:hsa04975	Fat digestion and absorption - Homo sapiens (human)
path:hsa04976	Bile secretion - Homo sapiens (human)
path:hsa04977	Vitamin digestion and absorption - Homo sapiens (human)
path:hsa04978	Mineral absorption - Homo sapiens (human)
path:hsa05010	Alzheimer's disease - Homo sapiens (human)
path:hsa05012	Parkinson's disease - Homo sapiens (human)
path:hsa05014	Amyotrophic lateral sclerosis (ALS) - Homo sapiens (human)
path:hsa05016	Huntington's disease - Homo sapiens (human)
path:hsa05020	Prion diseases - Homo sapiens (human)
path:hsa05030	Cocaine addiction - Homo sapiens (human)
path:hsa05031	Amphetamine addiction - Homo sapiens (human)
path:hsa05032	Morphine addiction - Homo sapiens (human)
path:hsa05033	Nicotine addiction - Homo sapiens (human)
path:hsa05034	Alcoholism - Homo sapiens (human)
path:hsa05100	Bacterial invasion of epithelial cells - Homo sapiens (human)
path:hsa05110	Vibrio cholerae infection - Homo sapiens (human)
path:hsa05120	Epithelial cell signaling in Helicobacter pylori infection - Homo sapiens (human)
path:hsa05130	Pathogenic Escherichia coli infection - Homo sapiens (human)
path:hsa05131	Shigellosis - Homo sapiens (human)
path:hsa05132	Salmonella infection - Homo sapiens (human)
path:hsa05133	Pertussis - Homo sapiens (human)
path:hsa05134	Legionellosis - Homo sapiens (human)
path:hsa05140	Leishmaniasis - Homo sapiens (human)
path:hsa05142	Chagas disease (American trypanosomiasis) - Homo sapiens (human)
path:hsa05143	African trypanosomiasis - Homo sapiens (human)
path:hsa05144	Malaria - Homo sapiens (human)
path:hsa05145	Toxoplasmosis - Homo sapiens (human)
path:hsa05146	Amoebiasis - Homo sapiens (human)
path:hsa05150	Staphylococcus aureus infection - Homo sapiens (human)
path:hsa05152	Tuberculosis - Homo sapiens (human)
path:hsa05160	Hepatitis C - Homo sapiens (human)
path:hsa05161	Hepatitis B - Homo sapiens (human)
path:hsa05162	Measles - Homo sapiens (human)
path:hsa05164	Influenza A - Homo sapiens (human)
path:hsa05166	HTLV-I infection - Homo sapiens (human)
path:hsa05168	Herpes simplex infection - Homo sapiens (human)
path:hsa05169	Epstein-Barr virus infection - Homo sapiens (human)
path:hsa05200	Pathways in cancer - Homo sapiens (human)
path:hsa05202	Transcriptional misregulation in cancer - Homo sapiens (human)
path:hsa05203	Viral carcinogenesis - Homo sapiens (human)
path:hsa05204	Chemical carcinogenesis - Homo sapiens (human)
path:hsa05205	Proteoglycans in cancer - Homo sapiens (human)
path:hsa05206	MicroRNAs in cancer - Homo sapiens (human)
path:hsa05210	Colorectal cancer - Homo sapiens (human)
path:hsa05211	Renal cell carcinoma - Homo sapiens (human)
path:hsa05212	Pancreatic cancer - Homo sapiens (human)
path:hsa05213	Endometrial cancer - Homo sapiens (human)
path:hsa05214	Glioma - Homo sapiens (human)
path:hsa05215	Prostate cancer - Homo sapiens (human)
path:hsa05216	Thyroid cancer - Homo sapiens (human)
path:hsa05217	Basal cell carcinoma - Homo sapiens (human)
path:hsa05218	Melanoma - Homo sapiens (human)
path:hsa05219	Bladder cancer - Homo sapiens (human)
path:hsa05220	Chronic myeloid leukemia - Homo sapiens (human)
path:hsa05221	Acute myeloid leukemia - Homo sapiens (human)
path:hsa05222	Small cell lung cancer - Homo sapiens (human)
path:hsa05223	Non-small cell lung cancer - Homo sapiens (human)
path:hsa05230	Central carbon metabolism in cancer - Homo sapiens (human)
path:hsa05231	Choline metabolism in cancer - Homo sapiens (human)
path:hsa05310	Asthma - Homo sapiens (human)
path:hsa05320	Autoimmune thyroid disease - Homo sapiens (human)
path:hsa05321	Inflammatory bowel disease (IBD) - Homo sapiens (human)
path:hsa05322	Systemic lupus erythematosus - Homo sapiens (human)
path:hsa05323	Rheumatoid arthritis - Homo sapiens (human)
path:hsa05330	Allograft rejection - Homo sapiens (human)
path:hsa05332	Graft-versus-host disease - Homo sapiens (human)
path:hsa05340	Primary immunodeficiency - Homo sapiens (human)
path:hsa05410	Hypertrophic cardiomyopathy (HCM) - Homo sapiens (human)
path:hsa05412	Arrhythmogenic right ventricular cardiomyopathy (ARVC) - Homo sapiens (human)
path:hsa05414	Dilated cardiomyopathy - Homo sapiens (human)
path:hsa05416	Viral myocarditis - Homo sapiens (human)

## Sheet: pathway genes
pathway id	gene entrez id
path:hsa00010	10327
path:hsa00010	124
path:hsa00010	125
path:hsa00010	126
path:hsa00010	127
path:hsa00010	128
path:hsa00010	130
path:hsa00010	130589
path:hsa00010	131
path:hsa00010	160287
path:hsa00010	1737
path:hsa00010	1738
path:hsa00010	2023
path:hsa00010	2026
path:hsa00010	2027
path:hsa00010	217
path:hsa00010	218
path:hsa00010	219
path:hsa00010	220
path:hsa00010	2203
path:hsa00010	221
path:hsa00010	222
path:hsa00010	223
path:hsa00010	224
path:hsa00010	226
path:hsa00010	229
path:hsa00010	230
path:hsa00010	2538
path:hsa00010	2597
path:hsa00010	26330
path:hsa00010	2645
path:hsa00010	2821
path:hsa00010	3098
path:hsa00010	3099
path:hsa00010	3101
path:hsa00010	3939
path:hsa00010	3945
path:hsa00010	3948
path:hsa00010	441531
path:hsa00010	501
path:hsa00010	5105
path:hsa00010	5106
path:hsa00010	5160
path:hsa00010	5161
path:hsa00010	5162
path:hsa00010	5211
path:hsa00010	5213
path:hsa00010	5214
path:hsa00010	5223
path:hsa00010	5224
path:hsa00010	5230
path:hsa00010	5232
path:hsa00010	5236
path:hsa00010	5313
path:hsa00010	5315
path:hsa00010	55276
path:hsa00010	55902
path:hsa00010	57818
path:hsa00010	669
path:hsa00010	7167
path:hsa00010	80201
path:hsa00010	83440
path:hsa00010	84532
path:hsa00010	8789
path:hsa00010	92483
path:hsa00010	92579
path:hsa00010	9562
path:hsa00020	1431
path:hsa00020	1737
path:hsa00020	1738
path:hsa00020	1743
path:hsa00020	2271
path:hsa00020	3417
path:hsa00020	3418
path:hsa00020	3419
path:hsa00020	3420
path:hsa00020	3421
path:hsa00020	4190
path:hsa00020	4191
path:hsa00020	47
path:hsa00020	48
path:hsa00020	4967
path:hsa00020	50
path:hsa00020	5091
path:hsa00020	5105
path:hsa00020	5106
path:hsa00020	5160
path:hsa00020	5161
path:hsa00020	5162
path:hsa00020	55753
path:hsa00020	6389
path:hsa00020	6390
path:hsa00020	6391
path:hsa00020	6392
path:hsa00020	8801
path:hsa00020	8802
path:hsa00020	8803
path:hsa00030	2203
path:hsa00030	221823
path:hsa00030	226
path:hsa00030	229
path:hsa00030	22934
path:hsa00030	230
path:hsa00030	2539
path:hsa00030	25796
path:hsa00030	2821
path:hsa00030	414328
path:hsa00030	51071
path:hsa00030	5211
path:hsa00030	5213
path:hsa00030	5214
path:hsa00030	5226
path:hsa00030	5236
path:hsa00030	55276
path:hsa00030	5631
path:hsa00030	5634
path:hsa00030	6120
path:hsa00030	64080
path:hsa00030	6888
path:hsa00030	7086
path:hsa00030	729020
path:hsa00030	8277
path:hsa00030	84076
path:hsa00030	8789
path:hsa00030	9104
path:hsa00030	9563
path:hsa00040	10327
path:hsa00040	10720
path:hsa00040	10941
path:hsa00040	217
path:hsa00040	219
path:hsa00040	224
path:hsa00040	231
path:hsa00040	27294
path:hsa00040	2990
path:hsa00040	51084
path:hsa00040	51181
path:hsa00040	54490
path:hsa00040	54575
path:hsa00040	54576
path:hsa00040	54577
path:hsa00040	54578
path:hsa00040	54579
path:hsa00040	54600
path:hsa00040	54657
path:hsa00040	54658
path:hsa00040	54659
path:hsa00040	57016
path:hsa00040	574537
path:hsa00040	6120
path:hsa00040	6652
path:hsa00040	729020
path:hsa00040	7358
path:hsa00040	7360
path:hsa00040	7363
path:hsa00040	7364
path:hsa00040	7365
path:hsa00040	7366
path:hsa00040	7367
path:hsa00040	79799
path:hsa00040	9365
path:hsa00040	9942
path:hsa00051	197258
path:hsa00051	2203
path:hsa00051	226
path:hsa00051	229
path:hsa00051	230
path:hsa00051	231
path:hsa00051	26007
path:hsa00051	2762
path:hsa00051	29925
path:hsa00051	29926
path:hsa00051	3098
path:hsa00051	3099
path:hsa00051	3101
path:hsa00051	3795
path:hsa00051	4351
path:hsa00051	5207
path:hsa00051	5208
path:hsa00051	5209
path:hsa00051	5210
path:hsa00051	5211
path:hsa00051	5213
path:hsa00051	5214
path:hsa00051	5372
path:hsa00051	5373
path:hsa00051	55556
path:hsa00051	57016
path:hsa00051	57103
path:hsa00051	6652
path:hsa00051	7167
path:hsa00051	7264
path:hsa00051	80201
path:hsa00051	8789
path:hsa00051	8790
path:hsa00052	130589
path:hsa00052	231
path:hsa00052	2538
path:hsa00052	2548
path:hsa00052	2582
path:hsa00052	2584
path:hsa00052	2592
path:hsa00052	2595
path:hsa00052	2645
path:hsa00052	2683
path:hsa00052	2717
path:hsa00052	2720
path:hsa00052	3098
path:hsa00052	3099
path:hsa00052	3101
path:hsa00052	3906
path:hsa00052	3938
path:hsa00052	5211
path:hsa00052	5213
path:hsa00052	5214
path:hsa00052	5236
path:hsa00052	55276
path:hsa00052	57016
path:hsa00052	57818
path:hsa00052	6476
path:hsa00052	7360
path:hsa00052	80201
path:hsa00052	8704
path:hsa00052	8972
path:hsa00052	92579
path:hsa00052	93432
path:hsa00053	10720
path:hsa00053	10941
path:hsa00053	217
path:hsa00053	219
path:hsa00053	223
path:hsa00053	224
path:hsa00053	501
path:hsa00053	54490
path:hsa00053	54575
path:hsa00053	54576
path:hsa00053	54577
path:hsa00053	54578
path:hsa00053	54579
path:hsa00053	54600
path:hsa00053	54657
path:hsa00053	54658
path:hsa00053	54659
path:hsa00053	55586
path:hsa00053	574537
path:hsa00053	7358
path:hsa00053	7363
path:hsa00053	7364
path:hsa00053	7365
path:hsa00053	7366
path:hsa00053	7367
path:hsa00053	79799
path:hsa00053	9104
path:hsa00061	2180
path:hsa00061	2181
path:hsa00061	2182
path:hsa00061	2194
path:hsa00061	23205
path:hsa00061	23305
path:hsa00061	27349
path:hsa00061	31
path:hsa00061	32
path:hsa00061	51703
path:hsa00061	54995
path:hsa00061	55301
path:hsa00061	81616
path:hsa00062	10449
path:hsa00062	10965
path:hsa00062	11332
path:hsa00062	122970
path:hsa00062	1892
path:hsa00062	201562
path:hsa00062	3030
path:hsa00062	3032
path:hsa00062	3033
path:hsa00062	401494
path:hsa00062	51102
path:hsa00062	51144
path:hsa00062	51495
path:hsa00062	54898
path:hsa00062	5538
path:hsa00062	60481
path:hsa00062	641371
path:hsa00062	64834
path:hsa00062	6785
path:hsa00062	79071
path:hsa00062	79993
path:hsa00062	83401
path:hsa00062	9200
path:hsa00062	9374
path:hsa00062	9524
path:hsa00071	10449
path:hsa00071	10455
path:hsa00071	124
path:hsa00071	125
path:hsa00071	126
path:hsa00071	126129
path:hsa00071	127
path:hsa00071	128
path:hsa00071	130
path:hsa00071	131
path:hsa00071	1374
path:hsa00071	1375
path:hsa00071	1376
path:hsa00071	1579
path:hsa00071	1632
path:hsa00071	1892
path:hsa00071	1962
path:hsa00071	217
path:hsa00071	2180
path:hsa00071	2181
path:hsa00071	2182
path:hsa00071	219
path:hsa00071	223
path:hsa00071	224
path:hsa00071	23205
path:hsa00071	23305
path:hsa00071	2639
path:hsa00071	284541
path:hsa00071	30
path:hsa00071	3030
path:hsa00071	3032
path:hsa00071	3033
path:hsa00071	33
path:hsa00071	34
path:hsa00071	35
path:hsa00071	36
path:hsa00071	37
path:hsa00071	38
path:hsa00071	39
path:hsa00071	501
path:hsa00071	51
path:hsa00071	51703
path:hsa00071	81616
path:hsa00071	8310
path:hsa00072	3155
path:hsa00072	3157
path:hsa00072	3158
path:hsa00072	38
path:hsa00072	39
path:hsa00072	5019
path:hsa00072	54511
path:hsa00072	56898
path:hsa00072	622
path:hsa00072	64064
path:hsa00100	1056
path:hsa00100	10682
path:hsa00100	10826
path:hsa00100	120227
path:hsa00100	1591
path:hsa00100	1594
path:hsa00100	1595
path:hsa00100	1717
path:hsa00100	1718
path:hsa00100	2222
path:hsa00100	3988
path:hsa00100	4047
path:hsa00100	50814
path:hsa00100	51478
path:hsa00100	6307
path:hsa00100	6309
path:hsa00100	6646
path:hsa00100	6713
path:hsa00100	7108
path:hsa00100	8435
path:hsa00120	10005
path:hsa00120	10858
path:hsa00120	10998
path:hsa00120	1109
path:hsa00120	1581
path:hsa00120	1582
path:hsa00120	1593
path:hsa00120	23600
path:hsa00120	3295
path:hsa00120	51302
path:hsa00120	570
path:hsa00120	6342
path:hsa00120	6718
path:hsa00120	80270
path:hsa00120	8309
path:hsa00120	9023
path:hsa00120	9420
path:hsa00130	10229
path:hsa00130	154807
path:hsa00130	1728
path:hsa00130	2677
path:hsa00130	27235
path:hsa00130	3242
path:hsa00130	51004
path:hsa00130	51805
path:hsa00130	6898
path:hsa00130	79001
path:hsa00130	84274
path:hsa00140	100861540
path:hsa00140	10720
path:hsa00140	10941
path:hsa00140	1109
path:hsa00140	1312
path:hsa00140	1543
path:hsa00140	1544
path:hsa00140	1545
path:hsa00140	1551
path:hsa00140	1571
path:hsa00140	1576
path:hsa00140	1577
path:hsa00140	1581
path:hsa00140	1583
path:hsa00140	1584
path:hsa00140	1585
path:hsa00140	1586
path:hsa00140	1588
path:hsa00140	1589
path:hsa00140	1645
path:hsa00140	1646
path:hsa00140	3283
path:hsa00140	3284
path:hsa00140	3290
path:hsa00140	3291
path:hsa00140	3292
path:hsa00140	3293
path:hsa00140	3294
path:hsa00140	412
path:hsa00140	51144
path:hsa00140	51478
path:hsa00140	54490
path:hsa00140	54575
path:hsa00140	54576
path:hsa00140	54577
path:hsa00140	54578
path:hsa00140	54579
path:hsa00140	54600
path:hsa00140	54657
path:hsa00140	54658
path:hsa00140	54659
path:hsa00140	574537
path:hsa00140	6715
path:hsa00140	6716
path:hsa00140	6718
path:hsa00140	6783
path:hsa00140	6820
path:hsa00140	7363
path:hsa00140	7364
path:hsa00140	7365
path:hsa00140	7366
path:hsa00140	7367
path:hsa00140	7923
path:hsa00140	79644
path:hsa00140	79799
path:hsa00140	8630
path:hsa00140	8644
path:hsa00140	9420
path:hsa00190	100532726
path:hsa00190	10063
path:hsa00190	10312
path:hsa00190	10476
path:hsa00190	10632
path:hsa00190	10975
path:hsa00190	125965
path:hsa00190	126328
path:hsa00190	127124
path:hsa00190	1327
path:hsa00190	1329
path:hsa00190	1337
path:hsa00190	1339
path:hsa00190	1340
path:hsa00190	1345
path:hsa00190	1346
path:hsa00190	1347
path:hsa00190	1349
path:hsa00190	1350
path:hsa00190	1351
path:hsa00190	1352
path:hsa00190	1353
path:hsa00190	1355
path:hsa00190	1537
path:hsa00190	155066
path:hsa00190	170712
path:hsa00190	23545
path:hsa00190	245972
path:hsa00190	245973
path:hsa00190	27068
path:hsa00190	27089
path:hsa00190	29796
path:hsa00190	341947
path:hsa00190	374291
path:hsa00190	440567
path:hsa00190	4508
path:hsa00190	4509
path:hsa00190	4512
path:hsa00190	4513
path:hsa00190	4514
path:hsa00190	4519
path:hsa00190	4535
path:hsa00190	4536
path:hsa00190	4537
path:hsa00190	4538
path:hsa00190	4539
path:hsa00190	4540
path:hsa00190	4541
path:hsa00190	4694
path:hsa00190	4695
path:hsa00190	4696
path:hsa00190	4697
path:hsa00190	4698
path:hsa00190	4700
path:hsa00190	4701
path:hsa00190	4702
path:hsa00190	4704
path:hsa00190	4705
path:hsa00190	4706
path:hsa00190	4707
path:hsa00190	4708
path:hsa00190	4709
path:hsa00190	4710
path:hsa00190	4711
path:hsa00190	4712
path:hsa00190	4713
path:hsa00190	4714
path:hsa00190	4715
path:hsa00190	4716
path:hsa00190	4717
path:hsa00190	4718
path:hsa00190	4719
path:hsa00190	4720
path:hsa00190	4722
path:hsa00190	4723
path:hsa00190	4724
path:hsa00190	4725
path:hsa00190	4726
path:hsa00190	4728
path:hsa00190	4729
path:hsa00190	4731
path:hsa00190	479
path:hsa00190	495
path:hsa00190	496
path:hsa00190	498
path:hsa00190	506
path:hsa00190	50617
path:hsa00190	509
path:hsa00190	51079
path:hsa00190	513
path:hsa00190	51382
path:hsa00190	514
path:hsa00190	515
path:hsa00190	516
path:hsa00190	51606
path:hsa00190	517
path:hsa00190	518
path:hsa00190	521
path:hsa00190	522
path:hsa00190	523
path:hsa00190	525
path:hsa00190	526
path:hsa00190	527
path:hsa00190	528
path:hsa00190	529
path:hsa00190	533
path:hsa00190	534
path:hsa00190	535
path:hsa00190	537
path:hsa00190	539
path:hsa00190	54539
path:hsa00190	5464
path:hsa00190	55967
path:hsa00190	56901
path:hsa00190	6389
path:hsa00190	6390
path:hsa00190	6391
path:hsa00190	6392
path:hsa00190	64077
path:hsa00190	7381
path:hsa00190	7384
path:hsa00190	7385
path:hsa00190	7386
path:hsa00190	7388
path:hsa00190	84701
path:hsa00190	8992
path:hsa00190	90423
path:hsa00190	9114
path:hsa00190	9167
path:hsa00190	9296
path:hsa00190	9377
path:hsa00190	9550
path:hsa00190	9551
path:hsa00220	100526760
path:hsa00220	1373
path:hsa00220	162417
path:hsa00220	27165
path:hsa00220	2744
path:hsa00220	2746
path:hsa00220	2747
path:hsa00220	2752
path:hsa00220	2805
path:hsa00220	2806
path:hsa00220	2875
path:hsa00220	383
path:hsa00220	384
path:hsa00220	435
path:hsa00220	445
path:hsa00220	4842
path:hsa00220	4843
path:hsa00220	4846
path:hsa00220	5009
path:hsa00220	84706
path:hsa00220	95
path:hsa00230	100
path:hsa00230	100526794
path:hsa00230	101060521
path:hsa00230	10201
path:hsa00230	102157402
path:hsa00230	10606
path:hsa00230	10621
path:hsa00230	10622
path:hsa00230	10623
path:hsa00230	107
path:hsa00230	10714
path:hsa00230	108
path:hsa00230	10846
path:hsa00230	109
path:hsa00230	111
path:hsa00230	11128
path:hsa00230	11164
path:hsa00230	112
path:hsa00230	113
path:hsa00230	114
path:hsa00230	115
path:hsa00230	115024
path:hsa00230	122481
path:hsa00230	122622
path:hsa00230	124583
path:hsa00230	131870
path:hsa00230	132
path:hsa00230	158
path:hsa00230	158067
path:hsa00230	159
path:hsa00230	1633
path:hsa00230	171568
path:hsa00230	1716
path:hsa00230	196883
path:hsa00230	203
path:hsa00230	204
path:hsa00230	205
path:hsa00230	221264
path:hsa00230	221823
path:hsa00230	221830
path:hsa00230	2272
path:hsa00230	22875
path:hsa00230	22978
path:hsa00230	23649
path:hsa00230	246721
path:hsa00230	25885
path:hsa00230	2618
path:hsa00230	26289
path:hsa00230	270
path:hsa00230	271
path:hsa00230	27115
path:hsa00230	272
path:hsa00230	2766
path:hsa00230	2977
path:hsa00230	2982
path:hsa00230	2983
path:hsa00230	2984
path:hsa00230	2986
path:hsa00230	2987
path:hsa00230	29922
path:hsa00230	3000
path:hsa00230	30833
path:hsa00230	30834
path:hsa00230	318
path:hsa00230	3251
path:hsa00230	353
path:hsa00230	3614
path:hsa00230	3615
path:hsa00230	3704
path:hsa00230	374659
path:hsa00230	377841
path:hsa00230	390877
path:hsa00230	471
path:hsa00230	4830
path:hsa00230	4831
path:hsa00230	4832
path:hsa00230	4833
path:hsa00230	4860
path:hsa00230	4881
path:hsa00230	4882
path:hsa00230	4907
path:hsa00230	50484
path:hsa00230	50808
path:hsa00230	50940
path:hsa00230	51082
path:hsa00230	51251
path:hsa00230	51292
path:hsa00230	5136
path:hsa00230	5137
path:hsa00230	5138
path:hsa00230	5139
path:hsa00230	5140
path:hsa00230	5141
path:hsa00230	5142
path:hsa00230	5143
path:hsa00230	5144
path:hsa00230	5145
path:hsa00230	5146
path:hsa00230	5147
path:hsa00230	5148
path:hsa00230	5149
path:hsa00230	5150
path:hsa00230	5151
path:hsa00230	5152
path:hsa00230	5153
path:hsa00230	5158
path:hsa00230	5167
path:hsa00230	5169
path:hsa00230	51728
path:hsa00230	51816
path:hsa00230	5198
path:hsa00230	5236
path:hsa00230	5313
path:hsa00230	5315
path:hsa00230	53343
path:hsa00230	54107
path:hsa00230	5422
path:hsa00230	5424
path:hsa00230	5425
path:hsa00230	5426
path:hsa00230	5427
path:hsa00230	5430
path:hsa00230	5431
path:hsa00230	5432
path:hsa00230	5433
path:hsa00230	5434
path:hsa00230	5435
path:hsa00230	5436
path:hsa00230	5437
path:hsa00230	5438
path:hsa00230	5439
path:hsa00230	5440
path:hsa00230	5441
path:hsa00230	5471
path:hsa00230	548644
path:hsa00230	55276
path:hsa00230	5557
path:hsa00230	5558
path:hsa00230	55703
path:hsa00230	55718
path:hsa00230	55811
path:hsa00230	55821
path:hsa00230	5631
path:hsa00230	5634
path:hsa00230	56655
path:hsa00230	56953
path:hsa00230	56985
path:hsa00230	57804
path:hsa00230	58497
path:hsa00230	6240
path:hsa00230	6241
path:hsa00230	64425
path:hsa00230	646625
path:hsa00230	654364
path:hsa00230	661
path:hsa00230	7498
path:hsa00230	8382
path:hsa00230	84172
path:hsa00230	84265
path:hsa00230	84284
path:hsa00230	84618
path:hsa00230	8622
path:hsa00230	8654
path:hsa00230	87178
path:hsa00230	8833
path:hsa00230	9060
path:hsa00230	9061
path:hsa00230	93034
path:hsa00230	953
path:hsa00230	9533
path:hsa00230	954
path:hsa00230	955
path:hsa00230	956
path:hsa00230	957
path:hsa00230	9583
path:hsa00230	9615
path:hsa00232	10
path:hsa00232	1544
path:hsa00232	1548
path:hsa00232	7498
path:hsa00232	9
path:hsa00240	100526794
path:hsa00240	101060521
path:hsa00240	10201
path:hsa00240	10587
path:hsa00240	10621
path:hsa00240	10622
path:hsa00240	10623
path:hsa00240	10714
path:hsa00240	11128
path:hsa00240	114112
path:hsa00240	115024
path:hsa00240	124583
path:hsa00240	129607
path:hsa00240	139596
path:hsa00240	1503
path:hsa00240	151531
path:hsa00240	1633
path:hsa00240	1635
path:hsa00240	171568
path:hsa00240	1723
path:hsa00240	1806
path:hsa00240	1807
path:hsa00240	1841
path:hsa00240	1854
path:hsa00240	1890
path:hsa00240	221264
path:hsa00240	221830
path:hsa00240	22978
path:hsa00240	23649
path:hsa00240	246721
path:hsa00240	25885
path:hsa00240	29922
path:hsa00240	30833
path:hsa00240	30834
path:hsa00240	318
path:hsa00240	3704
path:hsa00240	377841
path:hsa00240	4830
path:hsa00240	4831
path:hsa00240	4832
path:hsa00240	4833
path:hsa00240	4860
path:hsa00240	4907
path:hsa00240	50484
path:hsa00240	51082
path:hsa00240	51251
path:hsa00240	51727
path:hsa00240	51728
path:hsa00240	51733
path:hsa00240	54107
path:hsa00240	5422
path:hsa00240	5424
path:hsa00240	5425
path:hsa00240	5426
path:hsa00240	5427
path:hsa00240	5430
path:hsa00240	5431
path:hsa00240	5432
path:hsa00240	5433
path:hsa00240	5434
path:hsa00240	5435
path:hsa00240	5436
path:hsa00240	5437
path:hsa00240	5438
path:hsa00240	5439
path:hsa00240	5440
path:hsa00240	5441
path:hsa00240	548644
path:hsa00240	54963
path:hsa00240	5557
path:hsa00240	5558
path:hsa00240	55703
path:hsa00240	55718
path:hsa00240	56474
path:hsa00240	56655
path:hsa00240	56953
path:hsa00240	57804
path:hsa00240	6240
path:hsa00240	6241
path:hsa00240	64425
path:hsa00240	654364
path:hsa00240	661
path:hsa00240	7083
path:hsa00240	7084
path:hsa00240	7296
path:hsa00240	7298
path:hsa00240	7371
path:hsa00240	7372
path:hsa00240	7378
path:hsa00240	790
path:hsa00240	79077
path:hsa00240	83549
path:hsa00240	8382
path:hsa00240	84172
path:hsa00240	84265
path:hsa00240	84618
path:hsa00240	87178
path:hsa00240	93034
path:hsa00240	953
path:hsa00240	9533
path:hsa00240	955
path:hsa00240	956
path:hsa00240	957
path:hsa00240	9583
path:hsa00240	978
path:hsa00250	122622
path:hsa00250	1373
path:hsa00250	158
path:hsa00250	159
path:hsa00250	18
path:hsa00250	189
path:hsa00250	2346
path:hsa00250	2571
path:hsa00250	2572
path:hsa00250	259307
path:hsa00250	2673
path:hsa00250	27165
path:hsa00250	2744
path:hsa00250	2746
path:hsa00250	2747
path:hsa00250	2752
path:hsa00250	2805
path:hsa00250	2806
path:hsa00250	284716
path:hsa00250	2875
path:hsa00250	339983
path:hsa00250	435
path:hsa00250	440
path:hsa00250	443
path:hsa00250	445
path:hsa00250	5471
path:hsa00250	56954
path:hsa00250	57494
path:hsa00250	64902
path:hsa00250	790
path:hsa00250	7915
path:hsa00250	84706
path:hsa00250	8528
path:hsa00250	8659
path:hsa00250	9945
path:hsa00260	102724560
path:hsa00260	10993
path:hsa00260	113675
path:hsa00260	132158
path:hsa00260	1491
path:hsa00260	1610
path:hsa00260	1738
path:hsa00260	1757
path:hsa00260	189
path:hsa00260	211
path:hsa00260	212
path:hsa00260	23464
path:hsa00260	2593
path:hsa00260	26227
path:hsa00260	2628
path:hsa00260	2653
path:hsa00260	27232
path:hsa00260	2731
path:hsa00260	275
path:hsa00260	29958
path:hsa00260	29968
path:hsa00260	314
path:hsa00260	4128
path:hsa00260	4129
path:hsa00260	441531
path:hsa00260	501
path:hsa00260	51268
path:hsa00260	5223
path:hsa00260	5224
path:hsa00260	55349
path:hsa00260	5723
path:hsa00260	635
path:hsa00260	63826
path:hsa00260	6470
path:hsa00260	6472
path:hsa00260	64902
path:hsa00260	669
path:hsa00260	8639
path:hsa00260	875
path:hsa00260	9380
path:hsa00270	102724560
path:hsa00270	1036
path:hsa00270	10768
path:hsa00270	10993
path:hsa00270	113675
path:hsa00270	1491
path:hsa00270	160287
path:hsa00270	1786
path:hsa00270	1788
path:hsa00270	1789
path:hsa00270	191
path:hsa00270	23382
path:hsa00270	23743
path:hsa00270	259307
path:hsa00270	262
path:hsa00270	2729
path:hsa00270	2730
path:hsa00270	27430
path:hsa00270	2805
path:hsa00270	2806
path:hsa00270	2937
path:hsa00270	3939
path:hsa00270	3945
path:hsa00270	3948
path:hsa00270	4143
path:hsa00270	4144
path:hsa00270	4190
path:hsa00270	4191
path:hsa00270	4357
path:hsa00270	4507
path:hsa00270	4548
path:hsa00270	51074
path:hsa00270	55256
path:hsa00270	58478
path:hsa00270	586
path:hsa00270	587
path:hsa00270	635
path:hsa00270	64902
path:hsa00270	6611
path:hsa00270	6723
path:hsa00270	6898
path:hsa00270	7263
path:hsa00270	84245
path:hsa00270	875
path:hsa00270	92483
path:hsa00280	10449
path:hsa00280	11112
path:hsa00280	1629
path:hsa00280	1738
path:hsa00280	18
path:hsa00280	1892
path:hsa00280	1962
path:hsa00280	197322
path:hsa00280	217
path:hsa00280	219
path:hsa00280	223
path:hsa00280	224
path:hsa00280	259307
path:hsa00280	26275
path:hsa00280	27034
path:hsa00280	30
path:hsa00280	3028
path:hsa00280	3030
path:hsa00280	3032
path:hsa00280	3033
path:hsa00280	3155
path:hsa00280	3157
path:hsa00280	3158
path:hsa00280	316
path:hsa00280	34
path:hsa00280	35
path:hsa00280	36
path:hsa00280	3712
path:hsa00280	38
path:hsa00280	39
path:hsa00280	4329
path:hsa00280	4594
path:hsa00280	501
path:hsa00280	5019
path:hsa00280	5095
path:hsa00280	5096
path:hsa00280	54511
path:hsa00280	549
path:hsa00280	56922
path:hsa00280	586
path:hsa00280	587
path:hsa00280	593
path:hsa00280	594
path:hsa00280	64064
path:hsa00280	64087
path:hsa00280	64902
path:hsa00280	65985
path:hsa00280	84693
path:hsa00290	10993
path:hsa00290	113675
path:hsa00290	586
path:hsa00290	587
path:hsa00300	501
path:hsa00300	51166
path:hsa00310	10157
path:hsa00310	10919
path:hsa00310	123688
path:hsa00310	1743
path:hsa00310	1892
path:hsa00310	1962
path:hsa00310	217
path:hsa00310	219
path:hsa00310	223
path:hsa00310	224
path:hsa00310	23067
path:hsa00310	23127
path:hsa00310	2639
path:hsa00310	29072
path:hsa00310	3030
path:hsa00310	3033
path:hsa00310	38
path:hsa00310	387893
path:hsa00310	39
path:hsa00310	4297
path:hsa00310	4967
path:hsa00310	501
path:hsa00310	51111
path:hsa00310	51166
path:hsa00310	51268
path:hsa00310	5351
path:hsa00310	5352
path:hsa00310	54904
path:hsa00310	55217
path:hsa00310	55753
path:hsa00310	55870
path:hsa00310	55904
path:hsa00310	58508
path:hsa00310	6419
path:hsa00310	64324
path:hsa00310	6839
path:hsa00310	7468
path:hsa00310	79709
path:hsa00310	79723
path:hsa00310	79813
path:hsa00310	79823
path:hsa00310	8085
path:hsa00310	80854
path:hsa00310	83852
path:hsa00310	8424
path:hsa00310	84444
path:hsa00310	84787
path:hsa00310	85007
path:hsa00310	8985
path:hsa00310	9739
path:hsa00310	9757
path:hsa00310	9869
path:hsa00330	102724788
path:hsa00330	112483
path:hsa00330	112817
path:hsa00330	112849
path:hsa00330	113451
path:hsa00330	1152
path:hsa00330	1158
path:hsa00330	1159
path:hsa00330	1160
path:hsa00330	1610
path:hsa00330	217
path:hsa00330	219
path:hsa00330	223
path:hsa00330	224
path:hsa00330	2593
path:hsa00330	26
path:hsa00330	262
path:hsa00330	2628
path:hsa00330	2805
path:hsa00330	2806
path:hsa00330	283208
path:hsa00330	29920
path:hsa00330	383
path:hsa00330	384
path:hsa00330	4128
path:hsa00330	4129
path:hsa00330	4842
path:hsa00330	4843
path:hsa00330	4846
path:hsa00330	4942
path:hsa00330	4953
path:hsa00330	501
path:hsa00330	5033
path:hsa00330	51056
path:hsa00330	54498
path:hsa00330	548596
path:hsa00330	55748
path:hsa00330	5625
path:hsa00330	57571
path:hsa00330	5831
path:hsa00330	5832
path:hsa00330	58510
path:hsa00330	6303
path:hsa00330	65263
path:hsa00330	6611
path:hsa00330	6723
path:hsa00330	79814
path:hsa00330	84735
path:hsa00330	8659
path:hsa00330	8974
path:hsa00340	10841
path:hsa00340	131669
path:hsa00340	138199
path:hsa00340	144193
path:hsa00340	1644
path:hsa00340	217
path:hsa00340	218
path:hsa00340	219
path:hsa00340	220
path:hsa00340	221
path:hsa00340	222
path:hsa00340	223
path:hsa00340	224
path:hsa00340	26
path:hsa00340	3034
path:hsa00340	3067
path:hsa00340	3176
path:hsa00340	4128
path:hsa00340	4129
path:hsa00340	443
path:hsa00340	501
path:hsa00340	55748
path:hsa00340	57571
path:hsa00340	84735
path:hsa00350	124
path:hsa00350	125
path:hsa00350	126
path:hsa00350	127
path:hsa00350	128
path:hsa00350	130
path:hsa00350	131
path:hsa00350	1312
path:hsa00350	1621
path:hsa00350	1638
path:hsa00350	1644
path:hsa00350	218
path:hsa00350	2184
path:hsa00350	220
path:hsa00350	221
path:hsa00350	222
path:hsa00350	259307
path:hsa00350	2805
path:hsa00350	2806
path:hsa00350	2954
path:hsa00350	3081
path:hsa00350	314
path:hsa00350	316
path:hsa00350	3242
path:hsa00350	4128
path:hsa00350	4129
path:hsa00350	4282
path:hsa00350	5409
path:hsa00350	6898
path:hsa00350	7054
path:hsa00350	7173
path:hsa00350	7299
path:hsa00350	7306
path:hsa00350	81889
path:hsa00350	8639
path:hsa00360	10249
path:hsa00360	1644
path:hsa00360	218
path:hsa00360	220
path:hsa00360	221
path:hsa00360	222
path:hsa00360	259307
path:hsa00360	2805
path:hsa00360	2806
path:hsa00360	314
path:hsa00360	3242
path:hsa00360	4128
path:hsa00360	4129
path:hsa00360	4282
path:hsa00360	5053
path:hsa00360	6898
path:hsa00360	8639
path:hsa00380	11185
path:hsa00380	121278
path:hsa00380	125061
path:hsa00380	130013
path:hsa00380	15
path:hsa00380	1543
path:hsa00380	1544
path:hsa00380	1545
path:hsa00380	1644
path:hsa00380	169355
path:hsa00380	1892
path:hsa00380	1962
path:hsa00380	217
path:hsa00380	219
path:hsa00380	223
path:hsa00380	224
path:hsa00380	23498
path:hsa00380	259307
path:hsa00380	26
path:hsa00380	2639
path:hsa00380	3030
path:hsa00380	3033
path:hsa00380	316
path:hsa00380	3620
path:hsa00380	38
path:hsa00380	39
path:hsa00380	4128
path:hsa00380	4129
path:hsa00380	438
path:hsa00380	4967
path:hsa00380	501
path:hsa00380	51166
path:hsa00380	55753
path:hsa00380	56267
path:hsa00380	6999
path:hsa00380	7166
path:hsa00380	847
path:hsa00380	8564
path:hsa00380	883
path:hsa00380	8942
path:hsa00400	259307
path:hsa00400	2805
path:hsa00400	2806
path:hsa00400	5053
path:hsa00400	6898
path:hsa00410	18
path:hsa00410	1806
path:hsa00410	1807
path:hsa00410	1892
path:hsa00410	1962
path:hsa00410	217
path:hsa00410	218
path:hsa00410	219
path:hsa00410	220
path:hsa00410	221
path:hsa00410	222
path:hsa00410	223
path:hsa00410	224
path:hsa00410	23417
path:hsa00410	2571
path:hsa00410	2572
path:hsa00410	26275
path:hsa00410	3030
path:hsa00410	314
path:hsa00410	339896
path:hsa00410	34
path:hsa00410	4329
path:hsa00410	501
path:hsa00410	51733
path:hsa00410	54498
path:hsa00410	55748
path:hsa00410	57571
path:hsa00410	6611
path:hsa00410	6723
path:hsa00410	84735
path:hsa00410	8639
path:hsa00430	1036
path:hsa00430	124975
path:hsa00430	2571
path:hsa00430	2572
path:hsa00430	2678
path:hsa00430	2686
path:hsa00430	2687
path:hsa00430	339896
path:hsa00430	51380
path:hsa00430	570
path:hsa00430	84890
path:hsa00450	10587
path:hsa00450	11185
path:hsa00450	114112
path:hsa00450	118672
path:hsa00450	1491
path:hsa00450	22928
path:hsa00450	22929
path:hsa00450	4141
path:hsa00450	4548
path:hsa00450	51091
path:hsa00450	51540
path:hsa00450	56267
path:hsa00450	7296
path:hsa00450	883
path:hsa00450	9060
path:hsa00450	9061
path:hsa00450	92935
path:hsa00471	27165
path:hsa00471	2744
path:hsa00471	2746
path:hsa00471	2747
path:hsa00472	1610
path:hsa00480	119391
path:hsa00480	124975
path:hsa00480	221357
path:hsa00480	2539
path:hsa00480	257202
path:hsa00480	2678
path:hsa00480	2686
path:hsa00480	2687
path:hsa00480	26873
path:hsa00480	2729
path:hsa00480	2730
path:hsa00480	27306
path:hsa00480	2876
path:hsa00480	2877
path:hsa00480	2878
path:hsa00480	2879
path:hsa00480	2880
path:hsa00480	2882
path:hsa00480	290
path:hsa00480	2936
path:hsa00480	2937
path:hsa00480	2938
path:hsa00480	2939
path:hsa00480	2940
path:hsa00480	2941
path:hsa00480	2944
path:hsa00480	2946
path:hsa00480	2947
path:hsa00480	2948
path:hsa00480	2949
path:hsa00480	2950
path:hsa00480	2952
path:hsa00480	2953
path:hsa00480	3417
path:hsa00480	3418
path:hsa00480	373156
path:hsa00480	4257
path:hsa00480	4258
path:hsa00480	4259
path:hsa00480	493869
path:hsa00480	4953
path:hsa00480	50484
path:hsa00480	51056
path:hsa00480	51060
path:hsa00480	5226
path:hsa00480	6240
path:hsa00480	6241
path:hsa00480	653689
path:hsa00480	6611
path:hsa00480	6723
path:hsa00480	79017
path:hsa00480	9446
path:hsa00500	10720
path:hsa00500	10941
path:hsa00500	11181
path:hsa00500	178
path:hsa00500	2538
path:hsa00500	2548
path:hsa00500	2595
path:hsa00500	2632
path:hsa00500	2645
path:hsa00500	276
path:hsa00500	277
path:hsa00500	278
path:hsa00500	279
path:hsa00500	280
path:hsa00500	2821
path:hsa00500	283209
path:hsa00500	2990
path:hsa00500	2997
path:hsa00500	2998
path:hsa00500	3098
path:hsa00500	3099
path:hsa00500	3101
path:hsa00500	5167
path:hsa00500	5169
path:hsa00500	5236
path:hsa00500	54490
path:hsa00500	54575
path:hsa00500	54576
path:hsa00500	54577
path:hsa00500	54578
path:hsa00500	54579
path:hsa00500	54600
path:hsa00500	54657
path:hsa00500	54658
path:hsa00500	54659
path:hsa00500	55276
path:hsa00500	574537
path:hsa00500	57733
path:hsa00500	57818
path:hsa00500	5834
path:hsa00500	5836
path:hsa00500	5837
path:hsa00500	6476
path:hsa00500	7358
path:hsa00500	7360
path:hsa00500	7363
path:hsa00500	7364
path:hsa00500	7365
path:hsa00500	7366
path:hsa00500	7367
path:hsa00500	79799
path:hsa00500	80146
path:hsa00500	80201
path:hsa00500	8972
path:hsa00500	92579
path:hsa00500	93432
path:hsa00500	9365
path:hsa00510	10195
path:hsa00510	10905
path:hsa00510	11253
path:hsa00510	11282
path:hsa00510	11320
path:hsa00510	144245
path:hsa00510	146664
path:hsa00510	152586
path:hsa00510	1603
path:hsa00510	1650
path:hsa00510	1798
path:hsa00510	199857
path:hsa00510	201595
path:hsa00510	22845
path:hsa00510	23193
path:hsa00510	2530
path:hsa00510	25834
path:hsa00510	2683
path:hsa00510	29880
path:hsa00510	29929
path:hsa00510	3703
path:hsa00510	4121
path:hsa00510	4122
path:hsa00510	4124
path:hsa00510	4245
path:hsa00510	4247
path:hsa00510	4248
path:hsa00510	4249
path:hsa00510	440138
path:hsa00510	54344
path:hsa00510	56052
path:hsa00510	57134
path:hsa00510	57171
path:hsa00510	6184
path:hsa00510	6185
path:hsa00510	6480
path:hsa00510	7841
path:hsa00510	79053
path:hsa00510	79087
path:hsa00510	79796
path:hsa00510	79868
path:hsa00510	7991
path:hsa00510	84620
path:hsa00510	84920
path:hsa00510	85365
path:hsa00510	8703
path:hsa00510	8704
path:hsa00510	8813
path:hsa00510	8818
path:hsa00511	10825
path:hsa00511	129807
path:hsa00511	175
path:hsa00511	23324
path:hsa00511	2517
path:hsa00511	2519
path:hsa00511	2629
path:hsa00511	2720
path:hsa00511	284004
path:hsa00511	3073
path:hsa00511	3074
path:hsa00511	4123
path:hsa00511	4125
path:hsa00511	4126
path:hsa00511	4758
path:hsa00511	4759
path:hsa00511	57704
path:hsa00511	64772
path:hsa00512	100528030
path:hsa00512	11226
path:hsa00512	11227
path:hsa00512	114805
path:hsa00512	117248
path:hsa00512	168391
path:hsa00512	192134
path:hsa00512	2589
path:hsa00512	2590
path:hsa00512	2591
path:hsa00512	26290
path:hsa00512	2650
path:hsa00512	29071
path:hsa00512	374378
path:hsa00512	442117
path:hsa00512	50614
path:hsa00512	51301
path:hsa00512	51809
path:hsa00512	55568
path:hsa00512	55808
path:hsa00512	56913
path:hsa00512	57452
path:hsa00512	63917
path:hsa00512	64409
path:hsa00512	6482
path:hsa00512	6483
path:hsa00512	79623
path:hsa00512	79695
path:hsa00512	8693
path:hsa00512	9245
path:hsa00512	9334
path:hsa00514	10585
path:hsa00514	10690
path:hsa00514	135152
path:hsa00514	145173
path:hsa00514	146664
path:hsa00514	23127
path:hsa00514	23275
path:hsa00514	23509
path:hsa00514	2526
path:hsa00514	2529
path:hsa00514	2683
path:hsa00514	27087
path:hsa00514	283464
path:hsa00514	285203
path:hsa00514	29954
path:hsa00514	3955
path:hsa00514	4242
path:hsa00514	55624
path:hsa00514	56983
path:hsa00514	5986
path:hsa00514	6480
path:hsa00514	6487
path:hsa00514	727936
path:hsa00514	79709
path:hsa00514	84620
path:hsa00514	8473
path:hsa00514	8703
path:hsa00514	8704
path:hsa00514	8705
path:hsa00514	8985
path:hsa00514	9486
path:hsa00520	10007
path:hsa00520	10020
path:hsa00520	1118
path:hsa00520	132789
path:hsa00520	140838
path:hsa00520	1727
path:hsa00520	197258
path:hsa00520	2582
path:hsa00520	2584
path:hsa00520	2592
path:hsa00520	2645
path:hsa00520	2673
path:hsa00520	27159
path:hsa00520	2762
path:hsa00520	2821
path:hsa00520	29925
path:hsa00520	29926
path:hsa00520	3073
path:hsa00520	3074
path:hsa00520	3098
path:hsa00520	3099
path:hsa00520	3101
path:hsa00520	4351
path:hsa00520	51005
path:hsa00520	51167
path:hsa00520	51700
path:hsa00520	51706
path:hsa00520	5236
path:hsa00520	5238
path:hsa00520	5372
path:hsa00520	5373
path:hsa00520	54187
path:hsa00520	55276
path:hsa00520	55577
path:hsa00520	55907
path:hsa00520	5973
path:hsa00520	606495
path:hsa00520	64841
path:hsa00520	6675
path:hsa00520	7264
path:hsa00520	7358
path:hsa00520	7360
path:hsa00520	80146
path:hsa00520	80201
path:hsa00520	80896
path:hsa00520	8790
path:hsa00520	91373
path:hsa00520	9945
path:hsa00524	2645
path:hsa00524	3098
path:hsa00524	3099
path:hsa00524	3101
path:hsa00524	80201
path:hsa00531	10855
path:hsa00531	138050
path:hsa00531	23553
path:hsa00531	2588
path:hsa00531	2720
path:hsa00531	2799
path:hsa00531	2990
path:hsa00531	3073
path:hsa00531	3074
path:hsa00531	3373
path:hsa00531	3423
path:hsa00531	3425
path:hsa00531	411
path:hsa00531	4669
path:hsa00531	60495
path:hsa00531	6448
path:hsa00531	6677
path:hsa00531	8372
path:hsa00531	8692
path:hsa00532	10090
path:hsa00532	11285
path:hsa00532	113189
path:hsa00532	126792
path:hsa00532	166012
path:hsa00532	22856
path:hsa00532	26229
path:hsa00532	29940
path:hsa00532	337876
path:hsa00532	50515
path:hsa00532	51363
path:hsa00532	54480
path:hsa00532	55454
path:hsa00532	55501
path:hsa00532	55790
path:hsa00532	56548
path:hsa00532	64131
path:hsa00532	64132
path:hsa00532	79586
path:hsa00532	9469
path:hsa00533	10164
path:hsa00533	10678
path:hsa00533	11041
path:hsa00533	2530
path:hsa00533	2683
path:hsa00533	4166
path:hsa00533	6482
path:hsa00533	6483
path:hsa00533	6487
path:hsa00533	8534
path:hsa00533	8702
path:hsa00533	8703
path:hsa00533	8704
path:hsa00533	93010
path:hsa00533	9435
path:hsa00534	11285
path:hsa00534	126792
path:hsa00534	2131
path:hsa00534	2132
path:hsa00534	2134
path:hsa00534	2135
path:hsa00534	2137
path:hsa00534	222537
path:hsa00534	26035
path:hsa00534	26229
path:hsa00534	266722
path:hsa00534	3340
path:hsa00534	64131
path:hsa00534	64132
path:hsa00534	64579
path:hsa00534	8509
path:hsa00534	90161
path:hsa00534	9348
path:hsa00534	9394
path:hsa00534	9653
path:hsa00534	9953
path:hsa00534	9955
path:hsa00534	9956
path:hsa00534	9957
path:hsa00561	10327
path:hsa00561	10554
path:hsa00561	10555
path:hsa00561	1056
path:hsa00561	11343
path:hsa00561	116255
path:hsa00561	119548
path:hsa00561	129642
path:hsa00561	132158
path:hsa00561	137964
path:hsa00561	139189
path:hsa00561	150763
path:hsa00561	154141
path:hsa00561	1606
path:hsa00561	1607
path:hsa00561	1608
path:hsa00561	160851
path:hsa00561	1609
path:hsa00561	217
path:hsa00561	219
path:hsa00561	223
path:hsa00561	224
path:hsa00561	231
path:hsa00561	23175
path:hsa00561	253558
path:hsa00561	26007
path:hsa00561	2710
path:hsa00561	2712
path:hsa00561	2717
path:hsa00561	346606
path:hsa00561	3990
path:hsa00561	4023
path:hsa00561	501
path:hsa00561	5406
path:hsa00561	5407
path:hsa00561	5408
path:hsa00561	55326
path:hsa00561	55750
path:hsa00561	56894
path:hsa00561	56895
path:hsa00561	57016
path:hsa00561	57104
path:hsa00561	57678
path:hsa00561	64900
path:hsa00561	80168
path:hsa00561	80339
path:hsa00561	84649
path:hsa00561	84803
path:hsa00561	8513
path:hsa00561	8525
path:hsa00561	8526
path:hsa00561	8527
path:hsa00561	8611
path:hsa00561	8612
path:hsa00561	8613
path:hsa00561	8694
path:hsa00561	9162
path:hsa00561	9388
path:hsa00561	9663
path:hsa00562	10423
path:hsa00562	113026
path:hsa00562	138429
path:hsa00562	200576
path:hsa00562	23007
path:hsa00562	23236
path:hsa00562	23396
path:hsa00562	253430
path:hsa00562	27124
path:hsa00562	3612
path:hsa00562	3613
path:hsa00562	3628
path:hsa00562	3631
path:hsa00562	3632
path:hsa00562	3633
path:hsa00562	3635
path:hsa00562	3636
path:hsa00562	3705
path:hsa00562	3706
path:hsa00562	3707
path:hsa00562	4329
path:hsa00562	4534
path:hsa00562	4952
path:hsa00562	51196
path:hsa00562	51477
path:hsa00562	51763
path:hsa00562	5286
path:hsa00562	5287
path:hsa00562	5288
path:hsa00562	5289
path:hsa00562	5290
path:hsa00562	5291
path:hsa00562	5293
path:hsa00562	5294
path:hsa00562	5297
path:hsa00562	5298
path:hsa00562	5305
path:hsa00562	5330
path:hsa00562	5331
path:hsa00562	5332
path:hsa00562	5333
path:hsa00562	5335
path:hsa00562	5336
path:hsa00562	54928
path:hsa00562	55300
path:hsa00562	55361
path:hsa00562	55586
path:hsa00562	55613
path:hsa00562	56623
path:hsa00562	5728
path:hsa00562	64419
path:hsa00562	64768
path:hsa00562	7167
path:hsa00562	79837
path:hsa00562	80271
path:hsa00562	8394
path:hsa00562	8395
path:hsa00562	8396
path:hsa00562	84812
path:hsa00562	8776
path:hsa00562	8821
path:hsa00562	8867
path:hsa00562	8871
path:hsa00562	8897
path:hsa00562	8898
path:hsa00562	89869
path:hsa00562	9107
path:hsa00562	9108
path:hsa00562	9110
path:hsa00562	9562
path:hsa00562	9651
path:hsa00563	10026
path:hsa00563	128869
path:hsa00563	23556
path:hsa00563	2822
path:hsa00563	284098
path:hsa00563	51227
path:hsa00563	51604
path:hsa00563	5277
path:hsa00563	5279
path:hsa00563	5281
path:hsa00563	5283
path:hsa00563	54872
path:hsa00563	54965
path:hsa00563	55650
path:hsa00563	80055
path:hsa00563	80235
path:hsa00563	84720
path:hsa00563	84992
path:hsa00563	8733
path:hsa00563	8818
path:hsa00563	9091
path:hsa00563	93183
path:hsa00563	94005
path:hsa00563	9487
path:hsa00563	9488
path:hsa00564	100137049
path:hsa00564	10162
path:hsa00564	10390
path:hsa00564	1040
path:hsa00564	10400
path:hsa00564	10423
path:hsa00564	10434
path:hsa00564	10554
path:hsa00564	10555
path:hsa00564	10908
path:hsa00564	1103
path:hsa00564	11145
path:hsa00564	1119
path:hsa00564	1120
path:hsa00564	11313
path:hsa00564	122618
path:hsa00564	123745
path:hsa00564	129642
path:hsa00564	137964
path:hsa00564	139189
path:hsa00564	150763
path:hsa00564	151056
path:hsa00564	154141
path:hsa00564	1606
path:hsa00564	1607
path:hsa00564	1608
path:hsa00564	160851
path:hsa00564	1609
path:hsa00564	162466
path:hsa00564	23171
path:hsa00564	23175
path:hsa00564	23646
path:hsa00564	23659
path:hsa00564	23761
path:hsa00564	253558
path:hsa00564	254531
path:hsa00564	255189
path:hsa00564	26279
path:hsa00564	2819
path:hsa00564	2820
path:hsa00564	283748
path:hsa00564	30814
path:hsa00564	375775
path:hsa00564	391013
path:hsa00564	3931
path:hsa00564	43
path:hsa00564	50487
path:hsa00564	5130
path:hsa00564	5319
path:hsa00564	5320
path:hsa00564	5321
path:hsa00564	5322
path:hsa00564	5337
path:hsa00564	5338
path:hsa00564	54675
path:hsa00564	54947
path:hsa00564	55224
path:hsa00564	55326
path:hsa00564	55500
path:hsa00564	56261
path:hsa00564	56894
path:hsa00564	56895
path:hsa00564	56985
path:hsa00564	56994
path:hsa00564	57678
path:hsa00564	5833
path:hsa00564	64600
path:hsa00564	64850
path:hsa00564	64900
path:hsa00564	6901
path:hsa00564	79143
path:hsa00564	79888
path:hsa00564	81490
path:hsa00564	81579
path:hsa00564	8398
path:hsa00564	8399
path:hsa00564	8443
path:hsa00564	84647
path:hsa00564	84803
path:hsa00564	8525
path:hsa00564	8526
path:hsa00564	8527
path:hsa00564	85465
path:hsa00564	8605
path:hsa00564	8611
path:hsa00564	8612
path:hsa00564	8613
path:hsa00564	8681
path:hsa00564	8760
path:hsa00564	9162
path:hsa00564	9468
path:hsa00564	9489
path:hsa00564	9663
path:hsa00564	9791
path:hsa00564	9926
path:hsa00565	100137049
path:hsa00565	10390
path:hsa00565	11145
path:hsa00565	122618
path:hsa00565	123745
path:hsa00565	133121
path:hsa00565	151056
path:hsa00565	23646
path:hsa00565	254531
path:hsa00565	255043
path:hsa00565	255189
path:hsa00565	26279
path:hsa00565	283748
path:hsa00565	30814
path:hsa00565	391013
path:hsa00565	5048
path:hsa00565	50487
path:hsa00565	5049
path:hsa00565	5050
path:hsa00565	5051
path:hsa00565	5168
path:hsa00565	5319
path:hsa00565	5320
path:hsa00565	5321
path:hsa00565	5322
path:hsa00565	5337
path:hsa00565	5338
path:hsa00565	54947
[truncated: 23,667 more rows]

## Sheet: protein coding gene
gene offical symbol	gene name	gene type	gene status	gene location	gene sortable location	gene entrez id	gene ensembl id	gene refseq id	gene sorted index
CLIC4	chloride intracellular channel 4	protein-coding gene	Approved	1p	01p	25932	ENSG00000169504	NM_013943	1
CNR2	cannabinoid receptor 2	protein-coding gene	Approved	1p	01p	1269	ENSG00000188822	NM_001841	2
DCLRE1B	DNA cross-link repair 1B	protein-coding gene	Approved	1p11.1	01p11.1	64858	ENSG00000118655	NM_022836	3
TBX15	T-box 15	protein-coding gene	Approved	1p11.1	01p11.1	6913	ENSG00000092607	NM_152380	4
FCGR1B	Fc fragment of IgG receptor Ib	protein-coding gene	Approved	1p11.2	01p11.2	2210	ENSG00000198019	NM_001017986	5
NBPF8	neuroblastoma breakpoint family member 8	protein-coding gene	Approved	1p11.2	01p11.2	728841	ENSG00000270231	NM_001037501	6
NBPF26	neuroblastoma breakpoint family member 26	protein-coding gene	Approved	1p11.2	01p11.2	101060684	ENSG00000273136	XM_017003011	7
PPIAL4A	peptidylprolyl isomerase A like 4A	protein-coding gene	Approved	1p11.2	01p11.2	653505	ENSG00000263353	NM_001143883	8
SRGAP2C	SLIT-ROBO Rho GTPase activating protein 2C	protein-coding gene	Approved	1p11.2	01p11.2	653464	ENSG00000171943	XM_005277497	9
ADAM30	ADAM metallopeptidase domain 30	protein-coding gene	Approved	1p12	01p12	11085	ENSG00000134249	NM_021794	10
FAM46C	family with sequence similarity 46 member C	protein-coding gene	Approved	1p12	01p12	54855	ENSG00000183508	NM_017709	11
FAM72B	family with sequence similarity 72 member B	protein-coding gene	Approved	1p12	01p12	653820	ENSG00000188610	NM_001100910	12
HAO2	hydroxyacid oxidase 2	protein-coding gene	Approved	1p12	01p12	51179	ENSG00000116882	NM_001005783	13
HSD3B1	hydroxy-delta-5-steroid dehydrogenase, 3 beta- and steroid delta-isomerase 1	protein-coding gene	Approved	1p12	01p12	3283	ENSG00000203857	NM_000862	14
HSD3B2	hydroxy-delta-5-steroid dehydrogenase, 3 beta- and steroid delta-isomerase 2	protein-coding gene	Approved	1p12	01p12	3284	ENSG00000203859	NM_000198	15
LAMTOR5	late endosomal/lysosomal adaptor, MAPK and MTOR activator 5	protein-coding gene	Approved	1p12	01p12	10542	ENSG00000134248	NM_006402	16
PHGDH	phosphoglycerate dehydrogenase	protein-coding gene	Approved	1p12	01p12	26227	ENSG00000092621	NM_006623	17
SLC16A1	solute carrier family 16 member 1	protein-coding gene	Approved	1p12	01p12	6566	ENSG00000155380	NM_003051	18
SLC22A15	solute carrier family 22 member 15	protein-coding gene	Approved	1p12	01p12	55356	ENSG00000163393	NM_018420	19
SPAG17	sperm associated antigen 17	protein-coding gene	Approved	1p12	01p12	200162	ENSG00000155761	NM_206996	20
VTCN1	V-set domain containing T cell activation inhibitor 1	protein-coding gene	Approved	1p12	01p12	79679	ENSG00000134258	NM_024626	21
WARS2	tryptophanyl tRNA synthetase 2, mitochondrial	protein-coding gene	Approved	1p12	01p12	10352	ENSG00000116874	NM_015836	22
WDR3	WD repeat domain 3	protein-coding gene	Approved	1p12	01p12	10885	ENSG00000065183	NM_006784	23
ZNF697	zinc finger protein 697	protein-coding gene	Approved	1p12	01p12	90874	ENSG00000143067	XM_371286	24
NHLH2	nescient helix-loop-helix 2	protein-coding gene	Approved	1p12-p11	01p12-p11	4808	ENSG00000177551	NM_005599	25
AHCYL1	adenosylhomocysteinase like 1	protein-coding gene	Approved	1p13	01p13	10768	ENSG00000168710	XR_001736934	26
AMPD1	adenosine monophosphate deaminase 1	protein-coding gene	Approved	1p13	01p13	270	ENSG00000116748	NM_001172626	27
ATP1A1	ATPase Na+/K+ transporting subunit alpha 1	protein-coding gene	Approved	1p13	01p13	476	ENSG00000163399	NM_001160233	28
CD2	CD2 molecule	protein-coding gene	Approved	1p13	01p13	914	ENSG00000116824	NM_001767	29
CD53	CD53 molecule	protein-coding gene	Approved	1p13	01p13	963	ENSG00000143119	NM_000560	30
CD58	CD58 molecule	protein-coding gene	Approved	1p13	01p13	965	ENSG00000116815	NM_001779	31
CD101	CD101 molecule	protein-coding gene	Approved	1p13	01p13	9398	ENSG00000134256	NM_004258	32
CEPT1	choline/ethanolamine phosphotransferase 1	protein-coding gene	Approved	1p13	01p13	10390	ENSG00000134255	NM_006090	33
GNAI3	G protein subunit alpha i3	protein-coding gene	Approved	1p13	01p13	2773	ENSG00000065135	NM_006496	34
IGSF3	immunoglobulin superfamily member 3	protein-coding gene	Approved	1p13	01p13	3321	ENSG00000143061	NM_001542	35
KCNA2	potassium voltage-gated channel subfamily A member 2	protein-coding gene	Approved	1p13	01p13	3737	ENSG00000177301	NM_004974	36
MAN1A2	mannosidase alpha class 1A member 2	protein-coding gene	Approved	1p13	01p13	10905	ENSG00000198162	NM_006699	37
MYBPHL	myosin binding protein H-like	protein-coding gene	Approved	1p13	01p13	343263	ENSG00000221986	NM_001010985	38
PSMA5	proteasome subunit alpha 5	protein-coding gene	Approved	1p13	01p13	5686	ENSG00000143106	NM_002790	39
RBM15	RNA binding motif protein 15	protein-coding gene	Approved	1p13	01p13	64783	ENSG00000162775	NM_022768	40
TSHB	thyroid stimulating hormone beta	protein-coding gene	Approved	1p13	01p13	7252	ENSG00000134200	NM_000549	41
WNT2B	Wnt family member 2B	protein-coding gene	Approved	1p13	01p13	7482	ENSG00000134245	NM_004185	42
CASQ2	calsequestrin 2	protein-coding gene	Approved	1p13.1	01p13.1	845	ENSG00000118729	NM_001232	43
HIPK1	homeodomain interacting protein kinase 1	protein-coding gene	Approved	1p13.1	01p13.1	204851	ENSG00000163349	NM_198268	44
KCNA10	potassium voltage-gated channel subfamily A member 10	protein-coding gene	Approved	1p13.1	01p13.1	3744	ENSG00000143105	NM_005549	45
LRIG2	leucine rich repeats and immunoglobulin like domains 2	protein-coding gene	Approved	1p13.1	01p13.1	9860	ENSG00000198799	NM_014813	46
MAB21L3	mab-21 like 3	protein-coding gene	Approved	1p13.1	01p13.1	126868	ENSG00000173212	NM_152367	47
NGF	nerve growth factor	protein-coding gene	Approved	1p13.1	01p13.1	4803	ENSG00000134259	NM_002506	48
OLFML3	olfactomedin like 3	protein-coding gene	Approved	1p13.1	01p13.1	56944	ENSG00000116774	NM_020190	49
PPM1J	protein phosphatase, Mg2+/Mn2+ dependent 1J	protein-coding gene	Approved	1p13.1	01p13.1	333926	ENSG00000155367	NM_005167	50
PTGFRN	prostaglandin F2 receptor inhibitor	protein-coding gene	Approved	1p13.1	01p13.1	5738	ENSG00000134247	NM_020440	51
RHOC	ras homolog family member C	protein-coding gene	Approved	1p13.1	01p13.1	389	ENSG00000155366	NM_175744	52
RSBN1	round spermatid basic protein 1	protein-coding gene	Approved	1p13.1	01p13.1	54665	ENSG00000081019	NM_018364	53
SIKE1	suppressor of IKBKE 1	protein-coding gene	Approved	1p13.1	01p13.1	80143	ENSG00000052723	NM_025073	54
ST7L	suppression of tumorigenicity 7 like	protein-coding gene	Approved	1p13.1	01p13.1	54879	ENSG00000007341	XM_011541627	55
SYT6	synaptotagmin 6	protein-coding gene	Approved	1p13.1	01p13.1	148281	ENSG00000134207	NM_205848	56
TRIM33	tripartite motif containing 33	protein-coding gene	Approved	1p13.1	01p13.1	51592	ENSG00000197323	NM_015906	57
TRIM45	tripartite motif containing 45	protein-coding gene	Approved	1p13.1	01p13.1	80263	ENSG00000134253	NM_025188	58
TSPAN2	tetraspanin 2	protein-coding gene	Approved	1p13.1	01p13.1	10100	ENSG00000134198	NM_005725	59
TTF2	transcription termination factor 2	protein-coding gene	Approved	1p13.1	01p13.1	8458	ENSG00000116830	XM_017002549	60
VANGL1	VANGL planar cell polarity protein 1	protein-coding gene	Approved	1p13.1	01p13.1	81839	ENSG00000173218	NM_001172411	61
REG4	regenerating family member 4	protein-coding gene	Approved	1p13.1-p12	01p13.1-p12	83998	ENSG00000134193	NM_032044	62
ADORA3	adenosine A3 receptor	protein-coding gene	Approved	1p13.2	01p13.2	140	ENSG00000282608	NM_000677|NM_020683	63
AP4B1	adaptor related protein complex 4 beta 1 subunit	protein-coding gene	Approved	1p13.2	01p13.2	10717	ENSG00000134262	NM_006594	64
ATP5F1	ATP synthase, H+ transporting, mitochondrial Fo complex subunit B1	protein-coding gene	Approved	1p13.2	01p13.2	515	ENSG00000116459	NM_001688	65
ATXN7L2	ataxin 7 like 2	protein-coding gene	Approved	1p13.2	01p13.2	127002	ENSG00000162650	NM_153340	66
BCAS2	breast carcinoma amplified sequence 2	protein-coding gene	Approved	1p13.2	01p13.2	10286	ENSG00000116752	NM_005872	67
BCL2L15	BCL2 like 15	protein-coding gene	Approved	1p13.2	01p13.2	440603	ENSG00000188761	NM_001010922	68
C1orf162	chromosome 1 open reading frame 162	protein-coding gene	Approved	1p13.2	01p13.2	128346	ENSG00000143110	NM_174896	69
CAPZA1	capping actin protein of muscle Z-line alpha subunit 1	protein-coding gene	Approved	1p13.2	01p13.2	829	ENSG00000116489	NM_006135	70
CHIA	chitinase, acidic	protein-coding gene	Approved	1p13.2	01p13.2	27159	ENSG00000134216	XM_006710577	71
CSDE1	cold shock domain containing E1	protein-coding gene	Approved	1p13.2	01p13.2	7812	ENSG00000009307	NM_007158	72
CTTNBP2NL	CTTNBP2 N-terminal like	protein-coding gene	Approved	1p13.2	01p13.2	55917	ENSG00000143079	NM_018704	73
CYB561D1	cytochrome b561 family member D1	protein-coding gene	Approved	1p13.2	01p13.2	284613	ENSG00000174151	NM_182580	74
EPS8L3	EPS8 like 3	protein-coding gene	Approved	1p13.2	01p13.2	79574	ENSG00000198758	NM_024526	75
FAM19A3	family with sequence similarity 19 member A3, C-C motif chemokine like	protein-coding gene	Approved	1p13.2	01p13.2	284467	ENSG00000184599	NM_182759	76
FAM212B	family with sequence similarity 212 member B	protein-coding gene	Approved	1p13.2	01p13.2	55924	ENSG00000197852	NM_019099	77
KCND3	potassium voltage-gated channel subfamily D member 3	protein-coding gene	Approved	1p13.2	01p13.2	3752	ENSG00000171385	NM_172198	78
MAGI3	membrane associated guanylate kinase, WW and PDZ domain containing 3	protein-coding gene	Approved	1p13.2	01p13.2	260425	ENSG00000081026	NM_152900	79
MOV10	Mov10 RISC complex RNA helicase	protein-coding gene	Approved	1p13.2	01p13.2	4343	ENSG00000155363	NM_020963	80
NRAS	neuroblastoma RAS viral oncogene homolog	protein-coding gene	Approved	1p13.2	01p13.2	4893	ENSG00000213281	NM_002524	81
OVGP1	oviductal glycoprotein 1	protein-coding gene	Approved	1p13.2	01p13.2	5016	ENSG00000085465	NM_002557	82
PHTF1	putative homeodomain transcription factor 1	protein-coding gene	Approved	1p13.2	01p13.2	10745	ENSG00000116793	NM_006608	83
PIFO	primary cilia formation	protein-coding gene	Approved	1p13.2	01p13.2	128344	ENSG00000173947	NM_181643	84
PRMT6	protein arginine methyltransferase 6	protein-coding gene	Approved	1p13.2	01p13.2	55170	ENSG00000198890	NM_018137	85
PTPN22	protein tyrosine phosphatase, non-receptor type 22	protein-coding gene	Approved	1p13.2	01p13.2	26191	ENSG00000134242	NM_015967	86
SLC6A17	solute carrier family 6 member 17	protein-coding gene	Approved	1p13.2	01p13.2	388662	ENSG00000197106	XM_371280	87
SLC25A24	solute carrier family 25 member 24	protein-coding gene	Approved	1p13.2	01p13.2	29957	ENSG00000085491	NM_013386	88
TMIGD3	transmembrane and immunoglobulin domain containing 3	protein-coding gene	Approved	1p13.2	01p13.2	57413	ENSG00000121933	NM_001081976	89
WDR77	WD repeat domain 77	protein-coding gene	Approved	1p13.2	01p13.2	79084	ENSG00000116455	NM_024102	90
DENND2C	DENN domain containing 2C	protein-coding gene	Approved	1p13.2-p13.1	01p13.2-p13.1	163259	ENSG00000175984	NM_198459	91
NTNG1	netrin G1	protein-coding gene	Approved	1p13.2-p13.1	01p13.2-p13.1	22854	ENSG00000162631	NM_014917	92
AKNAD1	AKNA domain containing 1	protein-coding gene	Approved	1p13.3	01p13.3	254268	ENSG00000162641	NM_152763	93
ALX3	ALX homeobox 3	protein-coding gene	Approved	1p13.3	01p13.3	257	ENSG00000156150	NM_006492	94
AMIGO1	adhesion molecule with Ig-like domain 1	protein-coding gene	Approved	1p13.3	01p13.3	57463	ENSG00000181754	NM_020703	95
AMPD2	adenosine monophosphate deaminase 2	protein-coding gene	Approved	1p13.3	01p13.3	271	ENSG00000116337	XR_001737116	96
C1orf194	chromosome 1 open reading frame 194	protein-coding gene	Approved	1p13.3	01p13.3	127003	ENSG00000179902	NM_001122961	97
CELSR2	cadherin EGF LAG seven-pass G-type receptor 2	protein-coding gene	Approved	1p13.3	01p13.3	1952	ENSG00000143126	NM_001408	98
CHI3L2	chitinase 3 like 2	protein-coding gene	Approved	1p13.3	01p13.3	1117	ENSG00000064886	NM_004000	99
CLCC1	chloride channel CLIC like 1	protein-coding gene	Approved	1p13.3	01p13.3	23155	ENSG00000121940	NM_015127	100
CSF1	colony stimulating factor 1	protein-coding gene	Approved	1p13.3	01p13.3	1435	ENSG00000184371	NM_000757	101
DENND2D	DENN domain containing 2D	protein-coding gene	Approved	1p13.3	01p13.3	79961	ENSG00000162777	NM_024901	102
DRAM2	DNA damage regulated autophagy modulator 2	protein-coding gene	Approved	1p13.3	01p13.3	128338	ENSG00000156171	NM_178454	103
FAM102B	family with sequence similarity 102 member B	protein-coding gene	Approved	1p13.3	01p13.3	284611	ENSG00000162636	NM_001010883	104
FNDC7	fibronectin type III domain containing 7	protein-coding gene	Approved	1p13.3	01p13.3	163479	ENSG00000143107	NM_173532	105
GNAT2	G protein subunit alpha transducin 2	protein-coding gene	Approved	1p13.3	01p13.3	2780	ENSG00000134183	NM_005272	106
GPR61	G protein-coupled receptor 61	protein-coding gene	Approved	1p13.3	01p13.3	83873	ENSG00000156097	XM_017002438	107
GPSM2	G-protein signaling modulator 2	protein-coding gene	Approved	1p13.3	01p13.3	29899	ENSG00000121957	NM_013296	108
GSTM1	glutathione S-transferase mu 1	protein-coding gene	Approved	1p13.3	01p13.3	2944	ENSG00000134184	NM_000561	109
GSTM2	glutathione S-transferase mu 2 (muscle)	protein-coding gene	Approved	1p13.3	01p13.3	2946	ENSG00000213366	NM_000848	110
GSTM3	glutathione S-transferase mu 3 (brain)	protein-coding gene	Approved	1p13.3	01p13.3	2947	ENSG00000134202	NM_000849	111
GSTM4	glutathione S-transferase mu 4	protein-coding gene	Approved	1p13.3	01p13.3	2948	ENSG00000168765	NM_000850	112
GSTM5	glutathione S-transferase mu 5	protein-coding gene	Approved	1p13.3	01p13.3	2949	ENSG00000134201	NM_000851	113
HENMT1	HEN1 methyltransferase homolog 1	protein-coding gene	Approved	1p13.3	01p13.3	113802	ENSG00000162639	NM_144584	114
KCNA3	potassium voltage-gated channel subfamily A member 3	protein-coding gene	Approved	1p13.3	01p13.3	3738	ENSG00000177272	NM_002232	115
KIAA1324	KIAA1324	protein-coding gene	Approved	1p13.3	01p13.3	57535	ENSG00000116299	NM_020775	116
LRIF1	ligand dependent nuclear receptor interacting factor 1	protein-coding gene	Approved	1p13.3	01p13.3	55791	ENSG00000121931	NM_018372	117
NBPF4	neuroblastoma breakpoint family member 4	protein-coding gene	Approved	1p13.3	01p13.3	148545	ENSG00000196427	NM_152488	118
NBPF6	neuroblastoma breakpoint family member 6	protein-coding gene	Approved	1p13.3	01p13.3	653149	ENSG00000186086	XM_926213	119
PRPF38B	pre-mRNA processing factor 38B	protein-coding gene	Approved	1p13.3	01p13.3	55119	ENSG00000134186	NM_018061	120
PSRC1	proline and serine rich coiled-coil 1	protein-coding gene	Approved	1p13.3	01p13.3	84722	ENSG00000134222	NM_032636	121
RAP1A	RAP1A, member of RAS oncogene family	protein-coding gene	Approved	1p13.3	01p13.3	5906	ENSG00000116473	NM_002884	122
RTCA	RNA 3'-terminal phosphate cyclase	protein-coding gene	Approved	1p13.3	01p13.3	8634	ENSG00000137996	XM_005271298	123
SARS	seryl-tRNA synthetase	protein-coding gene	Approved	1p13.3	01p13.3	6301	ENSG00000031698	NM_006513	124
SLC16A4	solute carrier family 16 member 4	protein-coding gene	Approved	1p13.3	01p13.3	9122	ENSG00000168679	NM_004696	125
SORT1	sortilin 1	protein-coding gene	Approved	1p13.3	01p13.3	6272	ENSG00000134243	NM_002959	126
STRIP1	striatin interacting protein 1	protein-coding gene	Approved	1p13.3	01p13.3	85369	ENSG00000143093	NM_033088	127
STXBP3	syntaxin binding protein 3	protein-coding gene	Approved	1p13.3	01p13.3	6814	ENSG00000116266	NM_007269	128
SYPL2	synaptophysin like 2	protein-coding gene	Approved	1p13.3	01p13.3	284612	ENSG00000143028	NM_001006603	129
TAF13	TATA-box binding protein associated factor 13	protein-coding gene	Approved	1p13.3	01p13.3	6884	ENSG00000197780	NM_005645	130
TMEM167B	transmembrane protein 167B	protein-coding gene	Approved	1p13.3	01p13.3	56900	ENSG00000215717	NM_020141	131
UBL4B	ubiquitin like 4B	protein-coding gene	Approved	1p13.3	01p13.3	164153	ENSG00000186150	NM_203412	132
VAV3	vav guanine nucleotide exchange factor 3	protein-coding gene	Approved	1p13.3	01p13.3	10451	ENSG00000134215	NM_006113	133
WDR47	WD repeat domain 47	protein-coding gene	Approved	1p13.3	01p13.3	22911	ENSG00000085433	NM_014969	134
NOTCH2	notch 2	protein-coding gene	Approved	1p13-p11	01p13-p11	4853	ENSG00000134250	NM_024408	135
HMGCS2	3-hydroxy-3-methylglutaryl-CoA synthase 2	protein-coding gene	Approved	1p13-p12	01p13-p12	3158	ENSG00000134240	NM_005518	136
SYCP1	synaptonemal complex protein 1	protein-coding gene	Approved	1p13-p12	01p13-p12	6847	ENSG00000198765	NM_003176	137
AGL	amylo-alpha-1, 6-glucosidase, 4-alpha-glucanotransferase	protein-coding gene	Approved	1p21	01p21	178	ENSG00000162688	NM_000028	138
AMY1A	amylase, alpha 1A (salivary)	protein-coding gene	Approved	1p21	01p21	276	ENSG00000237763	NM_001008221	139
AMY1B	amylase, alpha 1B (salivary)	protein-coding gene	Approved	1p21	01p21	277	ENSG00000174876	NM_001008218	140
AMY1C	amylase, alpha 1C (salivary)	protein-coding gene	Approved	1p21	01p21	278	ENSG00000187733	NM_001008219	141
AMY2B	amylase, alpha 2B (pancreatic)	protein-coding gene	Approved	1p21	01p21	280	ENSG00000240038	NM_020978	142
CDC14A	cell division cycle 14A	protein-coding gene	Approved	1p21	01p21	8556	ENSG00000079335	NM_033312	143
COL11A1	collagen type XI alpha 1 chain	protein-coding gene	Approved	1p21	01p21	1301	ENSG00000060718	NM_080630	144
EXTL2	exostosin like glycosyltransferase 2	protein-coding gene	Approved	1p21	01p21	2135	ENSG00000162694	NM_001439	145
GCLM	glutamate-cysteine ligase modifier subunit	protein-coding gene	Approved	1p21	01p21	2730	ENSG00000023909	NM_002061	146
KCNC4	potassium voltage-gated channel subfamily C member 4	protein-coding gene	Approved	1p21	01p21	3749	ENSG00000116396	NM_001039574	147
PROK1	prokineticin 1	protein-coding gene	Approved	1p21	01p21	84432	ENSG00000143125	NM_032414	148
S1PR1	sphingosine-1-phosphate receptor 1	protein-coding gene	Approved	1p21	01p21	1901	ENSG00000170989	NM_001400	149
SLC35A3	solute carrier family 35 member A3	protein-coding gene	Approved	1p21	01p21	23443	ENSG00000117620	NM_012243	150
SNX7	sorting nexin 7	protein-coding gene	Approved	1p21	01p21	51375	ENSG00000162627	XM_006710677	151
AMY2A	amylase, alpha 2A (pancreatic)	protein-coding gene	Approved	1p21.1	01p21.1	279	ENSG00000243480	NM_000699	152
RNPC3	RNA binding region (RNP1, RRM) containing 3	protein-coding gene	Approved	1p21.1	01p21.1	55599	ENSG00000185946	NM_017619	153
SLC30A7	solute carrier family 30 member 7	protein-coding gene	Approved	1p21.1	01p21.1	148867	ENSG00000162695	NM_133496	154
DDX20	DEAD-box helicase 20	protein-coding gene	Approved	1p21.1-p13.2	01p21.1-p13.2	11218	ENSG00000064703	NM_007204	155
DPH5	diphthamide biosynthesis 5	protein-coding gene	Approved	1p21.2	01p21.2	51611	ENSG00000117543	NM_015958	156
PALMD	palmdelphin	protein-coding gene	Approved	1p21.2	01p21.2	54873	ENSG00000099260	NM_017734	157
PLPPR4	phospholipid phosphatase related 4	protein-coding gene	Approved	1p21.2	01p21.2	9890	ENSG00000117600	NM_014839	158
TRMT13	tRNA methyltransferase 13 homolog	protein-coding gene	Approved	1p21.2	01p21.2	54482	ENSG00000122435	NM_019083	159
ABCD3	ATP binding cassette subfamily D member 3	protein-coding gene	Approved	1p21.3	01p21.3	5825	ENSG00000117528	NM_002858	160
ALG14	ALG14, UDP-N-acetylglucosaminyltransferase subunit	protein-coding gene	Approved	1p21.3	01p21.3	199857	ENSG00000172339	NM_144988	161
FRRS1	ferric chelate reductase 1	protein-coding gene	Approved	1p21.3	01p21.3	391059	ENSG00000156869	NM_001013660	162
GPR88	G protein-coupled receptor 88	protein-coding gene	Approved	1p21.3	01p21.3	54112	ENSG00000181656	NM_022049	163
LRRC39	leucine rich repeat containing 39	protein-coding gene	Approved	1p21.3	01p21.3	127495	ENSG00000122477	NM_144620	164
MFSD14A	major facilitator superfamily domain containing 14A	protein-coding gene	Approved	1p21.3	01p21.3	64645	ENSG00000156875	NM_033055	165
PLPPR5	phospholipid phosphatase related 5	protein-coding gene	Approved	1p21.3	01p21.3	163404	ENSG00000117598	NM_001037317	166
PTBP2	polypyrimidine tract binding protein 2	protein-coding gene	Approved	1p21.3	01p21.3	58155	ENSG00000117569	XM_011541874	167
SASS6	SAS-6 centriolar assembly protein	protein-coding gene	Approved	1p21.3	01p21.3	163786	ENSG00000156876	NM_194292	168
TMEM56	transmembrane protein 56	protein-coding gene	Approved	1p21.3	01p21.3	148534	ENSG00000152078	NM_152487	169
ABCA4	ATP binding cassette subfamily A member 4	protein-coding gene	Approved	1p22	01p22	24	ENSG00000198691	NM_000350	170
BCL10	B-cell CLL/lymphoma 10	protein-coding gene	Approved	1p22	01p22	8915	ENSG00000142867	NM_003921	171
CDC7	cell division cycle 7	protein-coding gene	Approved	1p22	01p22	8317	ENSG00000097046	NM_003503	172
CTBS	chitobiase	protein-coding gene	Approved	1p22	01p22	1486	ENSG00000117151	NM_004388	173
DDAH1	dimethylarginine dimethylaminohydrolase 1	protein-coding gene	Approved	1p22	01p22	23576	ENSG00000153904	XM_017000889	174
DPYD	dihydropyrimidine dehydrogenase	protein-coding gene	Approved	1p22	01p22	1806	ENSG00000188641	NM_000110	175
EVI5	ecotropic viral integration site 5	protein-coding gene	Approved	1p22	01p22	7813	ENSG00000067208	NM_005665	176
FAM69A	family with sequence similarity 69 member A	protein-coding gene	Approved	1p22	01p22	388650	ENSG00000154511	NM_001006605	177
GBP6	guanylate binding protein family member 6	protein-coding gene	Approved	1p22	01p22	163351	ENSG00000183347	NM_198460	178
GFI1	growth factor independent 1 transcriptional repressor	protein-coding gene	Approved	1p22	01p22	2672	ENSG00000162676	NM_005263	179
GNG5	G protein subunit gamma 5	protein-coding gene	Approved	1p22	01p22	2787	ENSG00000174021	NM_005274	180
MCOLN2	mucolipin 2	protein-coding gene	Approved	1p22	01p22	255231	ENSG00000153898	NM_153259	181
OLFM3	olfactomedin 3	protein-coding gene	Approved	1p22	01p22	118427	ENSG00000118733	XM_017000240	182
PKN2	protein kinase N2	protein-coding gene	Approved	1p22	01p22	5586	ENSG00000065243	NM_006256	183
ZNF326	zinc finger protein 326	protein-coding gene	Approved	1p22	01p22	284695	ENSG00000162664	NM_181781	184
ARHGAP29	Rho GTPase activating protein 29	protein-coding gene	Approved	1p22.1	01p22.1	9411	ENSG00000137962	NM_004815	185
BCAR3	breast cancer anti-estrogen resistance 3	protein-coding gene	Approved	1p22.1	01p22.1	8412	ENSG00000137936	XM_017002480	186
BRDT	bromodomain testis associated	protein-coding gene	Approved	1p22.1	01p22.1	676	ENSG00000137948	NM_207189	187
BTBD8	BTB domain containing 8	protein-coding gene	Approved	1p22.1	01p22.1	284697	ENSG00000189195	NM_183242	188
C1orf146	chromosome 1 open reading frame 146	protein-coding gene	Approved	1p22.1	01p22.1	388649	ENSG00000203910	NM_001012425	189
CCDC18	coiled-coil domain containing 18	protein-coding gene	Approved	1p22.1	01p22.1	343099	ENSG00000122483	NM_206886	190
DNTTIP2	deoxynucleotidyltransferase terminal interacting protein 2	protein-coding gene	Approved	1p22.1	01p22.1	30836	ENSG00000067334	NM_014597	191
DR1	down-regulator of transcription 1	protein-coding gene	Approved	1p22.1	01p22.1	1810	ENSG00000117505	NM_001938	192
EPHX4	epoxide hydrolase 4	protein-coding gene	Approved	1p22.1	01p22.1	253152	ENSG00000172031	NM_173567	193
FNBP1L	formin binding protein 1 like	protein-coding gene	Approved	1p22.1	01p22.1	54874	ENSG00000137942	NM_017737	194
GLMN	glomulin, FKBP associated protein	protein-coding gene	Approved	1p22.1	01p22.1	11146	ENSG00000174842	NM_007070	195
KIAA1107	KIAA1107	protein-coding gene	Approved	1p22.1	01p22.1	23285	ENSG00000069712	XM_034086	196
MTF2	metal response element binding transcription factor 2	protein-coding gene	Approved	1p22.1	01p22.1	22823	ENSG00000143033	NM_007358	197
PGM1	phosphoglucomutase 1	protein-coding gene	Approved	1p22.1	01p22.1	5236	ENSG00000079739	NM_002633	198
RPAP2	RNA polymerase II associated protein 2	protein-coding gene	Approved	1p22.1	01p22.1	79871	ENSG00000122484	NM_024813	199
RPL5	ribosomal protein L5	protein-coding gene	Approved	1p22.1	01p22.1	6125	ENSG00000122406	NM_000969	200
RWDD3	RWD domain containing 3	protein-coding gene	Approved	1p22.1	01p22.1	25950	ENSG00000122481	NM_015485	201
SETSIP	SET-like protein	protein-coding gene	Approved	1p22.1	01p22.1	646817	ENSG00000230667	NM_001287737	202
SLC44A3	solute carrier family 44 member 3	protein-coding gene	Approved	1p22.1	01p22.1	126969	ENSG00000143036	NM_152369	203
TMED5	transmembrane p24 trafficking protein 5	protein-coding gene	Approved	1p22.1	01p22.1	50999	ENSG00000117500	NM_016040	204
BARHL2	BarH like homeobox 2	protein-coding gene	Approved	1p22.2	01p22.2	343472	ENSG00000143032	NM_020063	205
GBP1	guanylate binding protein 1	protein-coding gene	Approved	1p22.2	01p22.2	2633	ENSG00000117228	NM_002053	206
GBP2	guanylate binding protein 2	protein-coding gene	Approved	1p22.2	01p22.2	2634	ENSG00000162645	NM_004120	207
GBP3	guanylate binding protein 3	protein-coding gene	Approved	1p22.2	01p22.2	2635	ENSG00000117226	NM_018284	208
GBP4	guanylate binding protein 4	protein-coding gene	Approved	1p22.2	01p22.2	115361	ENSG00000162654	NM_052941	209
GBP5	guanylate binding protein 5	protein-coding gene	Approved	1p22.2	01p22.2	115362	ENSG00000154451	NM_052942	210
GBP7	guanylate binding protein 7	protein-coding gene	Approved	1p22.2	01p22.2	388646	ENSG00000213512	NM_207398	211
HFM1	HFM1, ATP dependent DNA helicase homolog	protein-coding gene	Approved	1p22.2	01p22.2	164045	ENSG00000162669	NM_001017975	212
KYAT3	kynurenine aminotransferase 3	protein-coding gene	Approved	1p22.2	01p22.2	56267	ENSG00000137944	NM_001008661	213
LRRC8B	leucine rich repeat containing 8 family member B	protein-coding gene	Approved	1p22.2	01p22.2	23507	ENSG00000197147	NM_015350	214
LRRC8C	leucine rich repeat containing 8 family member C	protein-coding gene	Approved	1p22.2	01p22.2	84230	ENSG00000171488	NM_032270	215
LRRC8D	leucine rich repeat containing 8 family member D	protein-coding gene	Approved	1p22.2	01p22.2	55144	ENSG00000171492	NM_018103	216
RBMXL1	RNA binding motif protein, X-linked-like 1	protein-coding gene	Approved	1p22.2	01p22.2	494115	ENSG00000213516	NM_019610	217
ZNF644	zinc finger protein 644	protein-coding gene	Approved	1p22.2	01p22.2	84146	ENSG00000122482	NM_032186	218
ASB17	ankyrin repeat and SOCS box containing 17	protein-coding gene	Approved	1p22.3	01p22.3	127247	ENSG00000154007	NM_080868	219
C1orf52	chromosome 1 open reading frame 52	protein-coding gene	Approved	1p22.3	01p22.3	148423	ENSG00000162642	NM_198077	220
CLCA1	chloride channel accessory 1	protein-coding gene	Approved	1p22.3	01p22.3	1179	ENSG00000016490	NM_001285	221
CLCA2	chloride channel accessory 2	protein-coding gene	Approved	1p22.3	01p22.3	9635	ENSG00000137975	NM_006536	222
CLCA4	chloride channel accessory 4	protein-coding gene	Approved	1p22.3	01p22.3	22802	ENSG00000016602	NM_012128	223
CYR61	cysteine rich angiogenic inducer 61	protein-coding gene	Approved	1p22.3	01p22.3	3491	ENSG00000142871	NM_001554	224
DNASE2B	deoxyribonuclease II beta	protein-coding gene	Approved	1p22.3	01p22.3	58511	ENSG00000137976	NM_021233	225
HS2ST1	heparan sulfate 2-O-sulfotransferase 1	protein-coding gene	Approved	1p22.3	01p22.3	9653	ENSG00000153936	NM_012262	226
IFI44L	interferon induced protein 44 like	protein-coding gene	Approved	1p22.3	01p22.3	10964	ENSG00000137959	NM_006820	227
LMO4	LIM domain only 4	protein-coding gene	Approved	1p22.3	01p22.3	8543	ENSG00000143013	NM_006769	228
LPAR3	lysophosphatidic acid receptor 3	protein-coding gene	Approved	1p22.3	01p22.3	23566	ENSG00000171517	NM_012152	229
MCOLN3	mucolipin 3	protein-coding gene	Approved	1p22.3	01p22.3	55283	ENSG00000055732	NM_018298	230
ODF2L	outer dense fiber of sperm tails 2 like	protein-coding gene	Approved	1p22.3	01p22.3	57489	ENSG00000122417	XM_011541815	231
RPF1	ribosome production factor 1 homolog	protein-coding gene	Approved	1p22.3	01p22.3	80135	ENSG00000117133	NM_025065	232
SH3GLB1	SH3 domain containing GRB2 like endophilin B1	protein-coding gene	Approved	1p22.3	01p22.3	51100	ENSG00000097033	NM_016009	233
SSX2IP	SSX family member 2 interacting protein	protein-coding gene	Approved	1p22.3	01p22.3	117178	ENSG00000117155	NM_014021	234
SYDE2	synapse defective Rho GTPase homolog 2	protein-coding gene	Approved	1p22.3	01p22.3	84144	ENSG00000097096	XM_017002483	235
WDR63	WD repeat domain 63	protein-coding gene	Approved	1p22.3	01p22.3	126820	ENSG00000162643	NM_145172	236
ZNHIT6	zinc finger HIT-type containing 6	protein-coding gene	Approved	1p22.3	01p22.3	54680	ENSG00000117174	NM_017953	237
COL24A1	collagen type XXIV alpha 1	protein-coding gene	Approved	1p22.3-p22.2	01p22.3-p22.2	255631	ENSG00000171502	NM_152890	238
CNN3	calponin 3	protein-coding gene	Approved	1p22-p21	01p22-p21	1266	ENSG00000117519	NM_001839	239
F3	coagulation factor III, tissue factor	protein-coding gene	Approved	1p22-p21	01p22-p21	2152	ENSG00000117525	NM_001993	240
GTF2B	general transcription factor IIB	protein-coding gene	Approved	1p22-p21	01p22-p21	2959	ENSG00000137947	NM_001514	241
ACADM	acyl-CoA dehydrogenase, C-4 to C-12 straight chain	protein-coding gene	Approved	1p31	01p31	34	ENSG00000117054	NM_000016	242
AK5	adenylate kinase 5	protein-coding gene	Approved	1p31	01p31	26289	ENSG00000154027	NM_174858	243
DBT	dihydrolipoamide branched chain transacylase E2	protein-coding gene	Approved	1p31	01p31	1629	ENSG00000137992	NM_001918	244
DIRAS3	DIRAS family GTPase 3	protein-coding gene	Approved	1p31	01p31	9077	ENSG00000162595	NM_004675	245
LEPR	leptin receptor	protein-coding gene	Approved	1p31	01p31	3953	ENSG00000116678	NM_002303	246
MSH4	mutS homolog 4	protein-coding gene	Approved	1p31	01p31	4438	ENSG00000057468	NM_002440	247
PATJ	PATJ, crumbs cell polarity complex component	protein-coding gene	Approved	1p31	01p31	10207	ENSG00000132849	NM_170605	248
PDE4B	phosphodiesterase 4B	protein-coding gene	Approved	1p31	01p31	5142	ENSG00000184588	NM_002600	249
PRKAA2	protein kinase AMP-activated catalytic subunit alpha 2	protein-coding gene	Approved	1p31	01p31	5563	ENSG00000162409	NM_006252	250
RABGGTB	Rab geranylgeranyltransferase beta subunit	protein-coding gene	Approved	1p31	01p31	5876	ENSG00000137955	NM_004582	251
RPE65	retinal pigment epithelium-specific protein 65kDa	protein-coding gene	Approved	1p31	01p31	6121	ENSG00000116745	NM_000329	252
SERBP1	SERPINE1 mRNA binding protein 1	protein-coding gene	Approved	1p31	01p31	26135	ENSG00000142864	NM_001018067	253
USP33	ubiquitin specific peptidase 33	protein-coding gene	Approved	1p31	01p31	23032	ENSG00000077254	NM_015017	254
ZRANB2	zinc finger RANBP2-type containing 2	protein-coding gene	Approved	1p31	01p31	9406	ENSG00000132485	NM_203350	255
ADGRL2	adhesion G protein-coupled receptor L2	protein-coding gene	Approved	1p31.1	01p31.1	23266	ENSG00000117114	NM_012302	256
ANKRD13C	ankyrin repeat domain 13C	protein-coding gene	Approved	1p31.1	01p31.1	81573	ENSG00000118454	NM_030816	257
CRYZ	crystallin zeta	protein-coding gene	Approved	1p31.1	01p31.1	1429	ENSG00000116791	XM_017000367	258
CTH	cystathionine gamma-lyase	protein-coding gene	Approved	1p31.1	01p31.1	1491	ENSG00000116761	NM_001902	259
DNAJB4	DnaJ heat shock protein family (Hsp40) member B4	protein-coding gene	Approved	1p31.1	01p31.1	11080	ENSG00000162616	NM_007034	260
ERICH3	glutamate rich 3	protein-coding gene	Approved	1p31.1	01p31.1	127254	ENSG00000178965	NM_001002912	261
FAM73A	family with sequence similarity 73 member A	protein-coding gene	Approved	1p31.1	01p31.1	374986	ENSG00000180488	NM_198549	262
FPGT	fucose-1-phosphate guanylyltransferase	protein-coding gene	Approved	1p31.1	01p31.1	8790	ENSG00000254685	NM_003838	263
FUBP1	far upstream element binding protein 1	protein-coding gene	Approved	1p31.1	01p31.1	8880	ENSG00000162613	NM_003902	264
GIPC2	GIPC PDZ domain containing family member 2	protein-coding gene	Approved	1p31.1	01p31.1	54810	ENSG00000137960	NM_017655	265
HHLA3	HERV-H LTR-associating 3	protein-coding gene	Approved	1p31.1	01p31.1	11147	ENSG00000197568	NM_007071	266
IFI44	interferon induced protein 44	protein-coding gene	Approved	1p31.1	01p31.1	10561	ENSG00000137965	NM_006417	267
LHX8	LIM homeobox 8	protein-coding gene	Approved	1p31.1	01p31.1	431707	ENSG00000162624	NM_001001933	268
LRRC7	leucine rich repeat containing 7	protein-coding gene	Approved	1p31.1	01p31.1	57554	ENSG00000033122	NM_020794	269
LRRC40	leucine rich repeat containing 40	protein-coding gene	Approved	1p31.1	01p31.1	55631	ENSG00000066557	NM_017768	270
LRRIQ3	leucine rich repeats and IQ motif containing 3	protein-coding gene	Approved	1p31.1	01p31.1	127255	ENSG00000162620	NM_145258	271
NEGR1	neuronal growth regulator 1	protein-coding gene	Approved	1p31.1	01p31.1	257194	ENSG00000172260	NM_173808	272
NEXN	nexilin F-actin binding protein	protein-coding gene	Approved	1p31.1	01p31.1	91624	ENSG00000162614	NM_144573	273
PIGK	phosphatidylinositol glycan anchor biosynthesis class K	protein-coding gene	Approved	1p31.1	01p31.1	10026	ENSG00000142892	NM_005482	274
PTGFR	prostaglandin F receptor	protein-coding gene	Approved	1p31.1	01p31.1	5737	ENSG00000122420	NM_000959	275
SAMD13	sterile alpha motif domain containing 13	protein-coding gene	Approved	1p31.1	01p31.1	148418	ENSG00000203943	NM_001010971	276
SLC44A5	solute carrier family 44 member 5	protein-coding gene	Approved	1p31.1	01p31.1	204962	ENSG00000137968	NM_152697	277
SRSF11	serine and arginine rich splicing factor 11	protein-coding gene	Approved	1p31.1	01p31.1	9295	ENSG00000116754	NM_004768	278
ST6GALNAC3	ST6 N-acetylgalactosaminide alpha-2,6-sialyltransferase 3	protein-coding gene	Approved	1p31.1	01p31.1	256435	ENSG00000184005	NM_152996	279
ST6GALNAC5	ST6 N-acetylgalactosaminide alpha-2,6-sialyltransferase 5	protein-coding gene	Approved	1p31.1	01p31.1	81849	ENSG00000117069	NM_030965	280
TNNI3K	TNNI3 interacting kinase	protein-coding gene	Approved	1p31.1	01p31.1	51086	ENSG00000116783	NM_015978	281
TTLL7	tubulin tyrosine ligase like 7	protein-coding gene	Approved	1p31.1	01p31.1	79739	ENSG00000137941	NM_024686	282
TYW3	tRNA-yW synthesizing protein 3 homolog	protein-coding gene	Approved	1p31.1	01p31.1	127253	ENSG00000162623	NM_138467	283
ZZZ3	zinc finger ZZ-type containing 3	protein-coding gene	Approved	1p31.1	01p31.1	26009	ENSG00000036549	NM_015534	284
C1orf141	chromosome 1 open reading frame 141	protein-coding gene	Approved	1p31.2	01p31.2	400757	ENSG00000203963	NM_001013674	285
DEPDC1	DEP domain containing 1	protein-coding gene	Approved	1p31.2	01p31.2	55635	ENSG00000024526	NM_017779	286
GADD45A	growth arrest and DNA damage inducible alpha	protein-coding gene	Approved	1p31.2	01p31.2	1647	ENSG00000116717	NM_001924	287
GNG12	G protein subunit gamma 12	protein-coding gene	Approved	1p31.2	01p31.2	55970	ENSG00000172380	XM_017001809	288
IL23R	interleukin 23 receptor	protein-coding gene	Approved	1p31.2	01p31.2	149233	ENSG00000162594	NM_144701	289
LEPROT	leptin receptor overlapping transcript	protein-coding gene	Approved	1p31.2	01p31.2	54741	ENSG00000213625	NM_017526	290
MIER1	MIER1 transcriptional regulator	protein-coding gene	Approved	1p31.2	01p31.2	57708	ENSG00000198160	NM_020948	291
PTGER3	prostaglandin E receptor 3	protein-coding gene	Approved	1p31.2	01p31.2	5733	ENSG00000050628	NM_000957	292
TCTEX1D1	Tctex1 domain containing 1	protein-coding gene	Approved	1p31.2	01p31.2	200132	ENSG00000152760	NM_152665	293
WDR78	WD repeat domain 78	protein-coding gene	Approved	1p31.2	01p31.2	79819	ENSG00000152763	NM_024763	294
WLS	wntless Wnt ligand secretion mediator	protein-coding gene	Approved	1p31.2	01p31.2	79971	ENSG00000116729	NM_024911	295
AK4	adenylate kinase 4	protein-coding gene	Approved	1p31.3	01p31.3	205	ENSG00000162433	NM_013410	296
ALG6	ALG6, alpha-1,3-glucosyltransferase	protein-coding gene	Approved	1p31.3	01p31.3	29929	ENSG00000088035	NM_013339	297
ANGPTL3	angiopoietin like 3	protein-coding gene	Approved	1p31.3	01p31.3	27329	ENSG00000132855	NM_014495	298
ATG4C	autophagy related 4C cysteine peptidase	protein-coding gene	Approved	1p31.3	01p31.3	84938	ENSG00000125703	NM_032852	299
CACHD1	cache domain containing 1	protein-coding gene	Approved	1p31.3	01p31.3	57685	ENSG00000158966	NM_020925	300
DNAJC6	DnaJ heat shock protein family (Hsp40) member C6	protein-coding gene	Approved	1p31.3	01p31.3	9829	ENSG00000116675	NM_001256864	301
EFCAB7	EF-hand calcium binding domain 7	protein-coding gene	Approved	1p31.3	01p31.3	84455	ENSG00000203965	NM_032437	302
FOXD3	forkhead box D3	protein-coding gene	Approved	1p31.3	01p31.3	27022	ENSG00000187140	NM_012183	303
INSL5	insulin like 5	protein-coding gene	Approved	1p31.3	01p31.3	10022	ENSG00000172410	NM_005478	304
ITGB3BP	integrin subunit beta 3 binding protein	protein-coding gene	Approved	1p31.3	01p31.3	23421	ENSG00000142856	NM_014288	305
KANK4	KN motif and ankyrin repeat domains 4	protein-coding gene	Approved	1p31.3	01p31.3	163782	ENSG00000132854	NM_181712	306
L1TD1	LINE1 type transposase domain containing 1	protein-coding gene	Approved	1p31.3	01p31.3	54596	ENSG00000240563	NM_019079	307
LRRC53	leucine rich repeat containing 53	protein-coding gene	Approved	1p31.3	01p31.3	100144878	ENSG00000162621		308
RAVER2	ribonucleoprotein, PTB binding 2	protein-coding gene	Approved	1p31.3	01p31.3	55225	ENSG00000162437	NM_018211	309
ROR1	receptor tyrosine kinase-like orphan receptor 1	protein-coding gene	Approved	1p31.3	01p31.3	4919	ENSG00000185483	NM_005012	310
SGIP1	SH3 domain GRB2 like endophilin interacting protein 1	protein-coding gene	Approved	1p31.3	01p31.3	84251	ENSG00000118473	NM_032291	311
SLC35D1	solute carrier family 35 member D1	protein-coding gene	Approved	1p31.3	01p31.3	23169	ENSG00000116704	NM_015139	312
UBE2U	ubiquitin conjugating enzyme E2 U (putative)	protein-coding gene	Approved	1p31.3	01p31.3	148581	ENSG00000177414	NM_152489	313
USP1	ubiquitin specific peptidase 1	protein-coding gene	Approved	1p31.3	01p31.3	7398	ENSG00000162607	NM_001017415	314
CYP2J2	cytochrome P450 family 2 subfamily J member 2	protein-coding gene	Approved	1p31.3-p31.2	01p31.3-p31.2	1573	ENSG00000134716	NM_000775	315
IL12RB2	interleukin 12 receptor subunit beta 2	protein-coding gene	Approved	1p31.3-p31.2	01p31.3-p31.2	3595	ENSG00000081985	NM_001559	316
NFIA	nuclear factor I A	protein-coding gene	Approved	1p31.3-p31.2	01p31.3-p31.2	4774	ENSG00000162599	NM_005595	317
DMRTB1	DMRT like family B with proline rich C-terminal 1	protein-coding gene	Approved	1p32	01p32	63948	ENSG00000143006	NM_033067	318
EPS15	epidermal growth factor receptor pathway substrate 15	protein-coding gene	Approved	1p32	01p32	2060	ENSG00000085832	NM_001981	319
FOXE3	forkhead box E3	protein-coding gene	Approved	1p32	01p32	2301	ENSG00000186790	NM_012186	320
GPX7	glutathione peroxidase 7	protein-coding gene	Approved	1p32	01p32	2882	ENSG00000116157	NM_015696	321
HSPB11	heat shock protein family B (small) member 11	protein-coding gene	Approved	1p32	01p32	51668	ENSG00000081870	NM_016126	322
KHDRBS1	KH RNA binding domain containing, signal transduction associated 1	protein-coding gene	Approved	1p32	01p32	10657	ENSG00000121774	NM_006559	323
NFYC	nuclear transcription factor Y subunit gamma	protein-coding gene	Approved	1p32	01p32	4802	ENSG00000066136	NM_014223	324
ORC1	origin recognition complex subunit 1	protein-coding gene	Approved	1p32	01p32	4998	ENSG00000085840	NM_004153	325
PPIE	peptidylprolyl isomerase E	protein-coding gene	Approved	1p32	01p32	10450	ENSG00000084072	NM_006112	326
PPT1	palmitoyl-protein thioesterase 1	protein-coding gene	Approved	1p32	01p32	5538	ENSG00000131238	NM_000310	327
RAD54L	RAD54-like (S. cerevisiae)	protein-coding gene	Approved	1p32	01p32	8438	ENSG00000085999	NM_003579	328
RLF	rearranged L-myc fusion	protein-coding gene	Approved	1p32	01p32	6018	ENSG00000117000	NM_012421	329
RNF11	ring finger protein 11	protein-coding gene	Approved	1p32	01p32	26994	ENSG00000123091	NM_014372	330
SCP2	sterol carrier protein 2	protein-coding gene	Approved	1p32	01p32	6342	ENSG00000116171	NM_002979	331
STIL	SCL/TAL1 interrupting locus	protein-coding gene	Approved	1p32	01p32	6491	ENSG00000123473	NM_003035	332
TACSTD2	tumor-associated calcium signal transducer 2	protein-coding gene	Approved	1p32	01p32	4070	ENSG00000184292	NM_002353	333
TAL1	T-cell acute lymphocytic leukemia 1	protein-coding gene	Approved	1p32	01p32	6886	ENSG00000162367	NM_003189	334
TESK2	testis-specific kinase 2	protein-coding gene	Approved	1p32	01p32	10420	ENSG00000070759	NM_007170	335
TTC4	tetratricopeptide repeat domain 4	protein-coding gene	Approved	1p32	01p32	7268	ENSG00000243725	NM_004623	336
UCK2	uridine-cytidine kinase 2	protein-coding gene	Approved	1p32	01p32	7371	ENSG00000143179	NM_012474	337
C1orf87	chromosome 1 open reading frame 87	protein-coding gene	Approved	1p32.1	01p32.1	127795	ENSG00000162598	NM_152377	338
DOCK7	dedicator of cytokinesis 7	protein-coding gene	Approved	1p32.1	01p32.1	85440	ENSG00000116641	NM_033407	339
FGGY	FGGY carbohydrate kinase domain containing	protein-coding gene	Approved	1p32.1	01p32.1	55277	ENSG00000172456	NM_001113411	340
HOOK1	hook microtubule-tethering protein 1	protein-coding gene	Approved	1p32.1	01p32.1	51361	ENSG00000134709	NM_015888	341
MRPL37	mitochondrial ribosomal protein L37	protein-coding gene	Approved	1p32.1	01p32.1	51253	ENSG00000116221	NM_016491	342
MYSM1	Myb like, SWIRM and MPN domains 1	protein-coding gene	Approved	1p32.1	01p32.1	114803	ENSG00000162601	XM_055481	343
TM2D1	TM2 domain containing 1	protein-coding gene	Approved	1p32.1	01p32.1	83941	ENSG00000162604	NM_032027	344
C1orf168	chromosome 1 open reading frame 168	protein-coding gene	Approved	1p32.2	01p32.2	199920	ENSG00000187889	NM_001004303	345
C8A	complement component 8 alpha subunit	protein-coding gene	Approved	1p32.2	01p32.2	731	ENSG00000157131	NM_000562	346
C8B	complement component 8, beta polypeptide	protein-coding gene	Approved	1p32.2	01p32.2	732	ENSG00000021852	XM_017002235	347
DAB1	DAB1, reelin adaptor protein	protein-coding gene	Approved	1p32.2	01p32.2	1600	ENSG00000173406	NM_021080	348
PARS2	prolyl-tRNA synthetase 2, mitochondrial (putative)	protein-coding gene	Approved	1p32.2	01p32.2	25973	ENSG00000162396	NM_152268	349
PLPP3	phospholipid phosphatase 3	protein-coding gene	Approved	1p32.2	01p32.2	8613	ENSG00000162407	NM_003713	350
NRDC	nardilysin convertase	protein-coding gene	Approved	1p32.2-p32.1	01p32.2-p32.1	4898	ENSG00000078618	NM_002525	351
OMA1	OMA1 zinc metallopeptidase	protein-coding gene	Approved	1p32.2-p32.1	01p32.2-p32.1	115209	ENSG00000162600	NM_145243	352
ACOT11	acyl-CoA thioesterase 11	protein-coding gene	Approved	1p32.3	01p32.3	26027	ENSG00000162390	NM_015547	353
ATP6V0B	ATPase H+ transporting V0 subunit b	protein-coding gene	Approved	1p32.3	01p32.3	533	ENSG00000117410	NM_004047	354
BSND	barttin CLCNK type accessory beta subunit	protein-coding gene	Approved	1p32.3	01p32.3	7809	ENSG00000162399	NM_057176	355
BTF3L4	basic transcription factor 3-like 4	protein-coding gene	Approved	1p32.3	01p32.3	91408	ENSG00000134717	NM_152265	356
C1orf123	chromosome 1 open reading frame 123	protein-coding gene	Approved	1p32.3	01p32.3	54987	ENSG00000162384	NM_017887	357
C1orf185	chromosome 1 open reading frame 185	protein-coding gene	Approved	1p32.3	01p32.3	284546	ENSG00000204006	NM_001136508	358
CC2D1B	coiled-coil and C2 domain containing 1B	protein-coding gene	Approved	1p32.3	01p32.3	200014	ENSG00000154222	NM_032449	359
CDCP2	CUB domain containing protein 2	protein-coding gene	Approved	1p32.3	01p32.3	200008	ENSG00000157211	NM_201546	360
CDKN2C	cyclin dependent kinase inhibitor 2C	protein-coding gene	Approved	1p32.3	01p32.3	1031	ENSG00000123080	NM_001262	361
COA7	cytochrome c oxidase assembly factor 7 (putative)	protein-coding gene	Approved	1p32.3	01p32.3	65260	ENSG00000162377	NM_023077	362
CPT2	carnitine palmitoyltransferase 2	protein-coding gene	Approved	1p32.3	01p32.3	1376	ENSG00000157184	NM_000098	363
CYB5RL	cytochrome b5 reductase like	protein-coding gene	Approved	1p32.3	01p32.3	606495	ENSG00000215883	NM_001031672	364
DHCR24	24-dehydrocholesterol reductase	protein-coding gene	Approved	1p32.3	01p32.3	1718	ENSG00000116133	NM_014762	365
ECHDC2	enoyl-CoA hydratase domain containing 2	protein-coding gene	Approved	1p32.3	01p32.3	55268	ENSG00000121310	NM_018281	366
FAF1	Fas associated factor 1	protein-coding gene	Approved	1p32.3	01p32.3	11124	ENSG00000185104	NM_007051	367
FAM151A	family with sequence similarity 151 member A	protein-coding gene	Approved	1p32.3	01p32.3	338094	ENSG00000162391	NM_176782	368
FAM159A	family with sequence similarity 159 member A	protein-coding gene	Approved	1p32.3	01p32.3	348378	ENSG00000182183	NM_001042693	369
GLIS1	GLIS family zinc finger 1	protein-coding gene	Approved	1p32.3	01p32.3	148979	ENSG00000174332	NM_147193	370
KTI12	KTI12 chromatin associated homolog	protein-coding gene	Approved	1p32.3	01p32.3	112970	ENSG00000198841	NM_138417	371
LDLRAD1	low density lipoprotein receptor class A domain containing 1	protein-coding gene	Approved	1p32.3	01p32.3	388633	ENSG00000203985	NM_001010978	372
LEXM	lymphocyte expansion molecule	protein-coding gene	Approved	1p32.3	01p32.3	163747	ENSG00000162398	NM_152607	373
LRP8	LDL receptor related protein 8	protein-coding gene	Approved	1p32.3	01p32.3	7804	ENSG00000157193	NM_004631	374
MAGOH	mago homolog, exon junction complex core component	protein-coding gene	Approved	1p32.3	01p32.3	4116	ENSG00000162385	NM_002370	375
MROH7	maestro heat like repeat family member 7	protein-coding gene	Approved	1p32.3	01p32.3	374977	ENSG00000184313	NM_198547	376
NDC1	NDC1 transmembrane nucleoporin	protein-coding gene	Approved	1p32.3	01p32.3	55706	ENSG00000058804	NM_018087	377
OSBPL9	oxysterol binding protein like 9	protein-coding gene	Approved	1p32.3	01p32.3	114883	ENSG00000117859	XM_011540599	378
PCSK9	proprotein convertase subtilisin/kexin type 9	protein-coding gene	Approved	1p32.3	01p32.3	255738	ENSG00000169174	NM_174936	379
PODN	podocan	protein-coding gene	Approved	1p32.3	01p32.3	127435	ENSG00000174348	NM_153703	380
PRPF38A	pre-mRNA processing factor 38A	protein-coding gene	Approved	1p32.3	01p32.3	84950	ENSG00000134748	NM_032864	381
SLC1A7	solute carrier family 1 member 7	protein-coding gene	Approved	1p32.3	01p32.3	6512	ENSG00000162383	NM_006671	382
SPATA6	spermatogenesis associated 6	protein-coding gene	Approved	1p32.3	01p32.3	54558	ENSG00000132122	NM_019073	383
SSBP3	single stranded DNA binding protein 3	protein-coding gene	Approved	1p32.3	01p32.3	23648	ENSG00000157216	NM_018070	384
TCEANC2	transcription elongation factor A N-terminal and central domain containing 2	protein-coding gene	Approved	1p32.3	01p32.3	127428	ENSG00000116205	NM_153035	385
TMEM59	transmembrane protein 59	protein-coding gene	Approved	1p32.3	01p32.3	9528	ENSG00000116209	NM_004872	386
TMEM61	transmembrane protein 61	protein-coding gene	Approved	1p32.3	01p32.3	199964	ENSG00000143001	NM_182532	387
TTC22	tetratricopeptide repeat domain 22	protein-coding gene	Approved	1p32.3	01p32.3	55001	ENSG00000006555	NM_017904	388
TTC39A	tetratricopeptide repeat domain 39A	protein-coding gene	Approved	1p32.3	01p32.3	22996	ENSG00000085831	XM_011541048	389
TXNDC12	thioredoxin domain containing 12	protein-coding gene	Approved	1p32.3	01p32.3	51060	ENSG00000117862	NM_015913	390
USP24	ubiquitin specific peptidase 24	protein-coding gene	Approved	1p32.3	01p32.3	23358	ENSG00000162402	XM_017000831	391
ZCCHC11	zinc finger CCHC-type containing 11	protein-coding gene	Approved	1p32.3	01p32.3	23318	ENSG00000134744	XM_038288	392
ZFYVE9	zinc finger FYVE-type containing 9	protein-coding gene	Approved	1p32.3	01p32.3	9372	ENSG00000157077	NM_007324	393
ZYG11A	zyg-11 family member A, cell cycle regulator	protein-coding gene	Approved	1p32.3	01p32.3	440590	ENSG00000203995	NM_001004339	394
ZYG11B	zyg-11 family member B, cell cycle regulator	protein-coding gene	Approved	1p32.3	01p32.3	79699	ENSG00000162378	NM_024646	395
JAK1	Janus kinase 1	protein-coding gene	Approved	1p32.3-p31.3	01p32.3-p31.3	3716	ENSG00000162434	NM_002227	396
JUN	Jun proto-oncogene, AP-1 transcription factor subunit	protein-coding gene	Approved	1p32-p31	01p32-p31	3725	ENSG00000177606	NM_002228	397
MACF1	microtubule-actin crosslinking factor 1	protein-coding gene	Approved	1p32-p31	01p32-p31	23499	ENSG00000127603	NM_033044	398
RAB3B	RAB3B, member RAS oncogene family	protein-coding gene	Approved	1p32-p31	01p32-p31	5865	ENSG00000169213	NM_002867	399
VCAM1	vascular cell adhesion molecule 1	protein-coding gene	Approved	1p32-p31	01p32-p31	7412	ENSG00000162692	NM_001078	400
AGBL4	ATP/GTP binding protein-like 4	protein-coding gene	Approved	1p33	01p33	84871	ENSG00000186094	NM_032785	401
ATPAF1	ATP synthase mitochondrial F1 complex assembly factor 1	protein-coding gene	Approved	1p33	01p33	64756	ENSG00000123472	NM_022745	402
BEND5	BEN domain containing 5	protein-coding gene	Approved	1p33	01p33	79656	ENSG00000162373	NM_024603	403
CYP4A11	cytochrome P450 family 4 subfamily A member 11	protein-coding gene	Approved	1p33	01p33	1579	ENSG00000187048	NM_000778	404
CYP4A22	cytochrome P450 family 4 subfamily A member 22	protein-coding gene	Approved	1p33	01p33	284541	ENSG00000162365	XM_208213	405
CYP4B1	cytochrome P450 family 4 subfamily B member 1	protein-coding gene	Approved	1p33	01p33	1580	ENSG00000142973	NM_000779	406
CYP4X1	cytochrome P450 family 4 subfamily X member 1	protein-coding gene	Approved	1p33	01p33	260293	ENSG00000186377	NM_178033	407
CYP4Z1	cytochrome P450 family 4 subfamily Z member 1	protein-coding gene	Approved	1p33	01p33	199974	ENSG00000186160	NM_178134	408
DMRTA2	DMRT like family A2	protein-coding gene	Approved	1p33	01p33	63950	ENSG00000142700	NM_032110	409
EFCAB14	EF-hand calcium binding domain 14	protein-coding gene	Approved	1p33	01p33	9813	ENSG00000159658	NM_014774	410
HCRTR1	hypocretin receptor 1	protein-coding gene	Approved	1p33	01p33	3061	ENSG00000121764	NM_001525	411
KNCN	kinocilin	protein-coding gene	Approved	1p33	01p33	148930	ENSG00000162456	NM_182516	412
MKNK1	MAP kinase interacting serine/threonine kinase 1	protein-coding gene	Approved	1p33	01p33	8569	ENSG00000079277	NM_003684	413
MTF1	metal-regulatory transcription factor 1	protein-coding gene	Approved	1p33	01p33	4520	ENSG00000188786	NM_005955	414
PDZK1IP1	PDZK1 interacting protein 1	protein-coding gene	Approved	1p33	01p33	10158	ENSG00000162366	NM_005764	415
SLC5A9	solute carrier family 5 member 9	protein-coding gene	Approved	1p33	01p33	200010	ENSG00000117834	XM_117174	416
SLC6A9	solute carrier family 6 member 9	protein-coding gene	Approved	1p33	01p33	6536	ENSG00000196517	NM_201649	417
TEX38	testis expressed 38	protein-coding gene	Approved	1p33	01p33	374973	ENSG00000186118	NM_001145474	418
TOE1	target of EGR1, member 1 (nuclear)	protein-coding gene	Approved	1p33	01p33	114034	ENSG00000132773	NM_025077	419
TRABD2B	TraB domain containing 2B	protein-coding gene	Approved	1p33	01p33	388630	ENSG00000269113	NM_001194986	420
TSPAN1	tetraspanin 1	protein-coding gene	Approved	1p33	01p33	10103	ENSG00000117472	NM_005727	421
ADGRL4	adhesion G protein-coupled receptor L4	protein-coding gene	Approved	1p33-p32	01p33-p32	64123	ENSG00000162618	NM_022159	422
AKR1A1	aldo-keto reductase family 1 member A1	protein-coding gene	Approved	1p33-p32	01p33-p32	10327	ENSG00000117448	NM_006066	423
COL9A2	collagen type IX alpha 2	protein-coding gene	Approved	1p33-p32	01p33-p32	1298	ENSG00000049089	NM_001852	424
DIO1	deiodinase, iodothyronine type I	protein-coding gene	Approved	1p33-p32	01p33-p32	1733	ENSG00000211452	NM_000792	425
EPB41	erythrocyte membrane protein band 4.1	protein-coding gene	Approved	1p33-p32	01p33-p32	2035	ENSG00000159023	NM_203342	426
FABP3	fatty acid binding protein 3	protein-coding gene	Approved	1p33-p32	01p33-p32	2170	ENSG00000121769	NM_004102	427
TGFBR3	transforming growth factor beta receptor 3	protein-coding gene	Approved	1p33-p32	01p33-p32	7049	ENSG00000069702	NM_003243	428
LRRC42	leucine rich repeat containing 42	protein-coding gene	Approved	1p33-p32.1	01p33-p32.1	115353	ENSG00000116212	NM_052940	429
YIPF1	Yip1 domain family member 1	protein-coding gene	Approved	1p33-p32.1	01p33-p32.1	54432	ENSG00000058799	NM_018982	430
MYCBP	MYC binding protein	protein-coding gene	Approved	1p33-p32.2	01p33-p32.2	26292	ENSG00000214114	NM_012333	431
AGO3	argonaute 3, RISC catalytic component	protein-coding gene	Approved	1p34	01p34	192669	ENSG00000126070	NM_024852	432
AGO4	argonaute 4, RISC catalytic component	protein-coding gene	Approved	1p34	01p34	192670	ENSG00000134698	NM_017629	433
DMAP1	DNA methyltransferase 1 associated protein 1	protein-coding gene	Approved	1p34	01p34	55929	ENSG00000178028	NM_019100	434
DPH2	DPH2 homolog	protein-coding gene	Approved	1p34	01p34	1802	ENSG00000132768	NM_001384	435
EDN2	endothelin 2	protein-coding gene	Approved	1p34	01p34	1907	ENSG00000127129	NM_001956	436
ELAVL4	ELAV like neuron-specific RNA binding protein 4	protein-coding gene	Approved	1p34	01p34	1996	ENSG00000162374	NM_021952	437
ELOVL1	ELOVL fatty acid elongase 1	protein-coding gene	Approved	1p34	01p34	64834	ENSG00000066322	NM_022821	438
ERMAP	erythroblast membrane associated protein (Scianna blood group)	protein-coding gene	Approved	1p34	01p34	114625	ENSG00000164010	NM_018538	439
FUCA1	fucosidase, alpha-L- 1, tissue	protein-coding gene	Approved	1p34	01p34	2517	ENSG00000179163	NM_000147	440
GJA9	gap junction protein alpha 9	protein-coding gene	Approved	1p34	01p34	81025	ENSG00000131233	NM_030772	441
GJB3	gap junction protein beta 3	protein-coding gene	Approved	1p34	01p34	2707	ENSG00000188910	NM_024009	442
GNL2	G protein nucleolar 2	protein-coding gene	Approved	1p34	01p34	29889	ENSG00000134697	NM_013285	443
HDAC1	histone deacetylase 1	protein-coding gene	Approved	1p34	01p34	3065	ENSG00000116478	NM_004964	444
HIVEP3	human immunodeficiency virus type I enhancer binding protein 3	protein-coding gene	Approved	1p34	01p34	59269	ENSG00000127124	NM_024503	445
INPP5B	inositol polyphosphate-5-phosphatase B	protein-coding gene	Approved	1p34	01p34	3633	ENSG00000204084	NM_005540	446
KCNQ4	potassium voltage-gated channel subfamily Q member 4	protein-coding gene	Approved	1p34	01p34	9132	ENSG00000117013	NM_004700	447
LAPTM5	lysosomal protein transmembrane 5	protein-coding gene	Approved	1p34	01p34	7805	ENSG00000162511	NM_006762	448
MPL	MPL proto-oncogene, thrombopoietin receptor	protein-coding gene	Approved	1p34	01p34	4352	ENSG00000117400	NM_005373	449
NSUN4	NOP2/Sun RNA methyltransferase family member 4	protein-coding gene	Approved	1p34	01p34	387338	ENSG00000117481	NM_199044	450
OXCT2	3-oxoacid CoA-transferase 2	protein-coding gene	Approved	1p34	01p34	64064	ENSG00000198754	NM_022120	451
PEF1	penta-EF-hand domain containing 1	protein-coding gene	Approved	1p34	01p34	553115	ENSG00000162517	NM_012392	452
PTPRF	protein tyrosine phosphatase, receptor type F	protein-coding gene	Approved	1p34	01p34	5792	ENSG00000142949	XM_005271079	453
RRAGC	Ras related GTP binding C	protein-coding gene	Approved	1p34	01p34	64121	ENSG00000116954	NM_022157	454
SCMH1	sex comb on midleg homolog 1 (Drosophila)	protein-coding gene	Approved	1p34	01p34	22955	ENSG00000010803	XM_011541032	455
UROD	uroporphyrinogen decarboxylase	protein-coding gene	Approved	1p34	01p34	7389	ENSG00000126088	NM_000374	456
YBX1	Y-box binding protein 1	protein-coding gene	Approved	1p34	01p34	4904	ENSG00000065978	NM_004559	457
ZMPSTE24	zinc metallopeptidase STE24	protein-coding gene	Approved	1p34	01p34	10269	ENSG00000084073	XR_001736906	458
ARTN	artemin	protein-coding gene	Approved	1p34.1	01p34.1	9048	ENSG00000117407	NM_057090	459
BEST4	bestrophin 4	protein-coding gene	Approved	1p34.1	01p34.1	266675	ENSG00000142959	NM_153274	460
BTBD19	BTB domain containing 19	protein-coding gene	Approved	1p34.1	01p34.1	149478	ENSG00000222009	NM_001136537	461
C1orf228	chromosome 1 open reading frame 228	protein-coding gene	Approved	1p34.1	01p34.1	339541	ENSG00000198520	NM_001145636	462
CCDC17	coiled-coil domain containing 17	protein-coding gene	Approved	1p34.1	01p34.1	149483	ENSG00000159588	NM_152500	463
CCDC24	coiled-coil domain containing 24	protein-coding gene	Approved	1p34.1	01p34.1	149473	ENSG00000159214	NM_152499	464
CDC20	cell division cycle 20	protein-coding gene	Approved	1p34.1	01p34.1	991	ENSG00000117399	NM_001255	465
CITED4	Cbp/p300 interacting transactivator with Glu/Asp rich carboxy-terminal domain 4	protein-coding gene	Approved	1p34.1	01p34.1	163732	ENSG00000179862	NM_133467	466
CTPS1	CTP synthase 1	protein-coding gene	Approved	1p34.1	01p34.1	1503	ENSG00000171793	NM_001905	467
DMBX1	diencephalon/mesencephalon homeobox 1	protein-coding gene	Approved	1p34.1	01p34.1	127343	ENSG00000197587	XM_017000289	468
EIF2B3	eukaryotic translation initiation factor 2B subunit gamma	protein-coding gene	Approved	1p34.1	01p34.1	8891	ENSG00000070785	NM_020365	469
EIF3I	eukaryotic translation initiation factor 3 subunit I	protein-coding gene	Approved	1p34.1	01p34.1	8668	ENSG00000084623	NM_003757	470
ERI3	ERI1 exoribonuclease family member 3	protein-coding gene	Approved	1p34.1	01p34.1	79033	ENSG00000117419	NM_024066	471
GPBP1L1	GC-rich promoter binding protein 1 like 1	protein-coding gene	Approved	1p34.1	01p34.1	60313	ENSG00000159592	NM_021639	472
HECTD3	HECT domain E3 ubiquitin protein ligase 3	protein-coding gene	Approved	1p34.1	01p34.1	79654	ENSG00000126107	NM_024602	473
HPDL	4-hydroxyphenylpyruvate dioxygenase like	protein-coding gene	Approved	1p34.1	01p34.1	84842	ENSG00000186603	NM_032756	474
IPO13	importin 13	protein-coding gene	Approved	1p34.1	01p34.1	9670	ENSG00000117408	NM_014652	475
KDM4A	lysine demethylase 4A	protein-coding gene	Approved	1p34.1	01p34.1	9682	ENSG00000066135	NM_014663	476
KIF2C	kinesin family member 2C	protein-coding gene	Approved	1p34.1	01p34.1	11004	ENSG00000142945	NM_006845	477
KLF17	Kruppel like factor 17	protein-coding gene	Approved	1p34.1	01p34.1	128209	ENSG00000171872	NM_173484	478
LRRC41	leucine rich repeat containing 41	protein-coding gene	Approved	1p34.1	01p34.1	10489	ENSG00000132128	NM_006369	479
LURAP1	leucine rich adaptor protein 1	protein-coding gene	Approved	1p34.1	01p34.1	541468	ENSG00000171357	NM_001013615	480
MAST2	microtubule associated serine/threonine kinase 2	protein-coding gene	Approved	1p34.1	01p34.1	23139	ENSG00000086015	NM_015112	481
MED8	mediator complex subunit 8	protein-coding gene	Approved	1p34.1	01p34.1	112950	ENSG00000159479	NM_052877	482
MMACHC	methylmalonic aciduria (cobalamin deficiency) cblC type, with homocystinuria	protein-coding gene	Approved	1p34.1	01p34.1	25974	ENSG00000132763	NM_015506	483
MOB3C	MOB kinase activator 3C	protein-coding gene	Approved	1p34.1	01p34.1	148932	ENSG00000142961	NM_145279	484
MUTYH	mutY DNA glycosylase	protein-coding gene	Approved	1p34.1	01p34.1	4595	ENSG00000132781	NM_012222	485
NASP	nuclear autoantigenic sperm protein	protein-coding gene	Approved	1p34.1	01p34.1	4678	ENSG00000132780	NM_002482	486
P3H1	prolyl 3-hydroxylase 1	protein-coding gene	Approved	1p34.1	01p34.1	64175	ENSG00000117385	NM_022356	487
PIK3R3	phosphoinositide-3-kinase regulatory subunit 3	protein-coding gene	Approved	1p34.1	01p34.1	8503	ENSG00000117461	NM_003629	488
PLK3	polo like kinase 3	protein-coding gene	Approved	1p34.1	01p34.1	1263	ENSG00000173846	NM_004073	489
POMGNT1	protein O-linked mannose N-acetylglucosaminyltransferase 1 (beta 1,2-)	protein-coding gene	Approved	1p34.1	01p34.1	55624	ENSG00000085998	NM_017739	490
PPIH	peptidylprolyl isomerase H	protein-coding gene	Approved	1p34.1	01p34.1	10465	ENSG00000171960	NM_006347	491
PRDX1	peroxiredoxin 1	protein-coding gene	Approved	1p34.1	01p34.1	5052	ENSG00000117450	NM_181697	492
PTCH2	patched 2	protein-coding gene	Approved	1p34.1	01p34.1	8643	ENSG00000117425	NM_003738	493
RNF220	ring finger protein 220	protein-coding gene	Approved	1p34.1	01p34.1	55182	ENSG00000187147	NM_018150	494
ST3GAL3	ST3 beta-galactoside alpha-2,3-sialyltransferase 3	protein-coding gene	Approved	1p34.1	01p34.1	6487	ENSG00000126091	NM_174963	495
TCTEX1D4	Tctex1 domain containing 4	protein-coding gene	Approved	1p34.1	01p34.1	343521	ENSG00000188396	NM_001013632	496
TMEM53	transmembrane protein 53	protein-coding gene	Approved	1p34.1	01p34.1	79639	ENSG00000126106	NM_024587	497
TMEM69	transmembrane protein 69	protein-coding gene	Approved	1p34.1	01p34.1	51249	ENSG00000159596	NM_016486	498
UQCRH	ubiquinol-cytochrome c reductase hinge protein	protein-coding gene	Approved	1p34.1	01p34.1	7388	ENSG00000173660	NM_006004	499
ZMYND12	zinc finger MYND-type containing 12	protein-coding gene	Approved	1p34.1	01p34.1	84217	ENSG00000066185	NM_032257	500
ZSWIM5	zinc finger SWIM-type containing 5	protein-coding gene	Approved	1p34.1	01p34.1	57643	ENSG00000162415	XM_046581	501
RPS8	ribosomal protein S8	protein-coding gene	Approved	1p34.1-p32	01p34.1-p32	6202	ENSG00000142937	NM_001012	502
CMPK1	cytidine/uridine monophosphate kinase 1	protein-coding gene	Approved	1p34.1-p33	01p34.1-p33	51727	ENSG00000162368	NM_016308	503
C1orf50	chromosome 1 open reading frame 50	protein-coding gene	Approved	1p34.2	01p34.2	79078	ENSG00000164008	NM_024097	504
C1orf210	chromosome 1 open reading frame 210	protein-coding gene	Approved	1p34.2	01p34.2	149466	ENSG00000253313	NM_182517	505
CCDC30	coiled-coil domain containing 30	protein-coding gene	Approved	1p34.2	01p34.2	728621	ENSG00000186409	NM_025030	506
CFAP57	cilia and flagella associated protein 57	protein-coding gene	Approved	1p34.2	01p34.2	149465	ENSG00000243710	NM_152498	507
CLDN19	claudin 19	protein-coding gene	Approved	1p34.2	01p34.2	149461	ENSG00000164007	NM_148960	508
EXO5	exonuclease 5	protein-coding gene	Approved	1p34.2	01p34.2	64789	ENSG00000164002	NM_022774	509
FAM183A	family with sequence similarity 183 member A	protein-coding gene	Approved	1p34.2	01p34.2	440585	ENSG00000186973	NM_001101376	510
FOXJ3	forkhead box J3	protein-coding gene	Approved	1p34.2	01p34.2	22887	ENSG00000198815	NM_014947	511
FOXO6	forkhead box O6	protein-coding gene	Approved	1p34.2	01p34.2	100132074	ENSG00000204060	XM_002342102	512
HPCAL4	hippocalcin like 4	protein-coding gene	Approved	1p34.2	01p34.2	51440	ENSG00000116983	NM_016257	513
HYI	hydroxypyruvate isomerase (putative)	protein-coding gene	Approved	1p34.2	01p34.2	81888	ENSG00000178922	NM_031207	514
KIAA0754	KIAA0754	protein-coding gene	Approved	1p34.2	01p34.2	643314		NM_015038	515
MFSD2A	major facilitator superfamily domain containing 2A	protein-coding gene	Approved	1p34.2	01p34.2	84879	ENSG00000168389	NM_032793	516
PABPC4	poly(A) binding protein cytoplasmic 4	protein-coding gene	Approved	1p34.2	01p34.2	8761	ENSG00000090621	NM_001135653	517
PPCS	phosphopantothenoylcysteine synthetase	protein-coding gene	Approved	1p34.2	01p34.2	79717	ENSG00000127125	NM_024664	518
PSMB2	proteasome subunit beta 2	protein-coding gene	Approved	1p34.2	01p34.2	5690	ENSG00000126067	NM_002794	519
RIMKLA	ribosomal modification protein rimK-like family member A	protein-coding gene	Approved	1p34.2	01p34.2	284716	ENSG00000177181	NM_173642	520
RIMS3	regulating synaptic membrane exocytosis 3	protein-coding gene	Approved	1p34.2	01p34.2	9783	ENSG00000117016	NM_014747	521
RSPO1	R-spondin 1	protein-coding gene	Approved	1p34.2	01p34.2	284654	ENSG00000169218	NM_173640	522
SLC2A1	solute carrier family 2 member 1	protein-coding gene	Approved	1p34.2	01p34.2	6513	ENSG00000117394	NM_006516	523
SLFNL1	schlafen like 1	protein-coding gene	Approved	1p34.2	01p34.2	200172	ENSG00000171790	NM_144990	524
SVBP	small vasohibin binding protein	protein-coding gene	Approved	1p34.2	01p34.2	374969	ENSG00000177868	NM_199342	525
SZT2	seizure threshold 2 homolog (mouse)	protein-coding gene	Approved	1p34.2	01p34.2	23334	ENSG00000198198	NM_015284	526
TMCO2	transmembrane and coiled-coil domains 2	protein-coding gene	Approved	1p34.2	01p34.2	127391	ENSG00000188800	NM_001008740	527
TMEM125	transmembrane protein 125	protein-coding gene	Approved	1p34.2	01p34.2	128218	ENSG00000179178	NM_144626	528
TRAPPC3	trafficking protein particle complex 3	protein-coding gene	Approved	1p34.2	01p34.2	27095	ENSG00000054116	NM_014408	529
TRIT1	tRNA isopentenyltransferase 1	protein-coding gene	Approved	1p34.2	01p34.2	54802	ENSG00000043514	NM_017646	530
ZFP69	ZFP69 zinc finger protein	protein-coding gene	Approved	1p34.2	01p34.2	339559	ENSG00000187815	NM_198494	531
ZFP69B	ZFP69 zinc finger protein B	protein-coding gene	Approved	1p34.2	01p34.2	65243	ENSG00000187801	NM_023070	532
ZMYM6	zinc finger MYM-type containing 6	protein-coding gene	Approved	1p34.2	01p34.2	9204	ENSG00000163867	NM_007167	533
ZNF684	zinc finger protein 684	protein-coding gene	Approved	1p34.2	01p34.2	127396	ENSG00000117010	NM_152373	534
ZNF691	zinc finger protein 691	protein-coding gene	Approved	1p34.2	01p34.2	51058	ENSG00000164011	NM_015911	535
COL8A2	collagen type VIII alpha 2	protein-coding gene	Approved	1p34.2-p32.3	01p34.2-p32.3	1296	ENSG00000171812	NM_005202	536
NDUFS5	NADH:ubiquinone oxidoreductase subunit S5	protein-coding gene	Approved	1p34.2-p33	01p34.2-p33	4725	ENSG00000168653	NM_004552	537
ADPRHL2	ADP-ribosylhydrolase like 2	protein-coding gene	Approved	1p34.3	01p34.3	54936	ENSG00000116863	NM_017825	538
AGO1	argonaute 1, RISC catalytic component	protein-coding gene	Approved	1p34.3	01p34.3	26523	ENSG00000092847	XM_017001016	539
AKIRIN1	akirin 1	protein-coding gene	Approved	1p34.3	01p34.3	79647	ENSG00000174574	NM_024595	540
C1orf94	chromosome 1 open reading frame 94	protein-coding gene	Approved	1p34.3	01p34.3	84970	ENSG00000142698	NM_032884	541
C1orf109	chromosome 1 open reading frame 109	protein-coding gene	Approved	1p34.3	01p34.3	54955	ENSG00000116922	NM_017850	542
C1orf122	chromosome 1 open reading frame 122	protein-coding gene	Approved	1p34.3	01p34.3	127687	ENSG00000197982	NM_198446	543
C1orf216	chromosome 1 open reading frame 216	protein-coding gene	Approved	1p34.3	01p34.3	127703	ENSG00000142686	NM_152374	544
CAP1	adenylate cyclase associated protein 1	protein-coding gene	Approved	1p34.3	01p34.3	10487	ENSG00000131236	NM_006367	545
CDCA8	cell division cycle associated 8	protein-coding gene	Approved	1p34.3	01p34.3	55143	ENSG00000134690	NM_018101	546
CLSPN	claspin	protein-coding gene	Approved	1p34.3	01p34.3	63967	ENSG00000092853	NM_022111	547
CSMD2	CUB and Sushi multiple domains 2	protein-coding gene	Approved	1p34.3	01p34.3	114784	ENSG00000121904	NM_052896	548
EPHA10	EPH receptor A10	protein-coding gene	Approved	1p34.3	01p34.3	284656	ENSG00000183317	NM_173641	549
EVA1B	eva-1 homolog B (C. elegans)	protein-coding gene	Approved	1p34.3	01p34.3	55194	ENSG00000142694	NM_018166	550
FHL3	four and a half LIM domains 3	protein-coding gene	Approved	1p34.3	01p34.3	2275	ENSG00000183386	NM_004468	551
FNDC5	fibronectin type III domain containing 5	protein-coding gene	Approved	1p34.3	01p34.3	252995	ENSG00000160097	NM_153756	552
GJB5	gap junction protein beta 5	protein-coding gene	Approved	1p34.3	01p34.3	2709	ENSG00000189280	NM_005268	553
GRIK3	glutamate ionotropic receptor kainate type subunit 3	protein-coding gene	Approved	1p34.3	01p34.3	2899	ENSG00000163873	NM_000831	554
HEYL	hes related family bHLH transcription factor with YRPW motif-like	protein-coding gene	Approved	1p34.3	01p34.3	26508	ENSG00000163909	NM_014571	555
KIAA0319L	KIAA0319 like	protein-coding gene	Approved	1p34.3	01p34.3	79932	ENSG00000142687	NM_024874	556
LCK	LCK proto-oncogene, Src family tyrosine kinase	protein-coding gene	Approved	1p34.3	01p34.3	3932	ENSG00000182866	NM_005356	557
LSM10	LSM10, U7 small nuclear RNA associated	protein-coding gene	Approved	1p34.3	01p34.3	84967	ENSG00000181817	NM_032881	558
MANEAL	mannosidase endo-alpha like	protein-coding gene	Approved	1p34.3	01p34.3	149175	ENSG00000185090	NM_152496	559
MAP7D1	MAP7 domain containing 1	protein-coding gene	Approved	1p34.3	01p34.3	55700	ENSG00000116871	NM_018067	560
MRPS15	mitochondrial ribosomal protein S15	protein-coding gene	Approved	1p34.3	01p34.3	64960	ENSG00000116898	NM_031280	561
MYCL	v-myc avian myelocytomatosis viral oncogene lung carcinoma derived homolog	protein-coding gene	Approved	1p34.3	01p34.3	4610	ENSG00000116990	NM_001033082	562
NCDN	neurochondrin	protein-coding gene	Approved	1p34.3	01p34.3	23154	ENSG00000020129	NM_014284	563
OSCP1	organic solute carrier partner 1	protein-coding gene	Approved	1p34.3	01p34.3	127700	ENSG00000116885	NM_145047	564
PAFAH2	platelet activating factor acetylhydrolase 2	protein-coding gene	Approved	1p34.3	01p34.3	5051	ENSG00000158006	NM_000437	565
PHC2	polyhomeotic homolog 2	protein-coding gene	Approved	1p34.3	01p34.3	1912	ENSG00000134686	NM_198040	566
POU3F1	POU class 3 homeobox 1	protein-coding gene	Approved	1p34.3	01p34.3	5453	ENSG00000185668	NM_002699	567
SF3A3	splicing factor 3a subunit 3	protein-coding gene	Approved	1p34.3	01p34.3	10946	ENSG00000183431	NM_006802	568
SFPQ	splicing factor proline and glutamine rich	protein-coding gene	Approved	1p34.3	01p34.3	6421	ENSG00000116560	NM_005066	569
SH3D21	SH3 domain containing 21	protein-coding gene	Approved	1p34.3	01p34.3	79729	ENSG00000214193	NM_024676	570
SMIM12	small integral membrane protein 12	protein-coding gene	Approved	1p34.3	01p34.3	113444	ENSG00000163866	NM_138428	571
SNIP1	Smad nuclear interacting protein 1	protein-coding gene	Approved	1p34.3	01p34.3	79753	ENSG00000163877	NM_024700	572
STK40	serine/threonine kinase 40	protein-coding gene	Approved	1p34.3	01p34.3	83931	ENSG00000196182	NM_032017	573
TEKT2	tektin 2	protein-coding gene	Approved	1p34.3	01p34.3	27285	ENSG00000092850	NM_014466	574
TFAP2E	transcription factor AP-2 epsilon	protein-coding gene	Approved	1p34.3	01p34.3	339488	ENSG00000116819	NM_178548	575
THRAP3	thyroid hormone receptor associated protein 3	protein-coding gene	Approved	1p34.3	01p34.3	9967	ENSG00000054118	NM_005119	576
TINAGL1	tubulointerstitial nephritis antigen like 1	protein-coding gene	Approved	1p34.3	01p34.3	64129	ENSG00000142910	NM_022164	577
TMEM35B	transmembrane protein 35B	protein-coding gene	Approved	1p34.3	01p34.3	100506144	ENSG00000243749	NM_001195156	578
UTP11	UTP11, small subunit processome component homolog (S. cerevisiae)	protein-coding gene	Approved	1p34.3	01p34.3	51118	ENSG00000183520	NM_016037	579
YRDC	yrdC N6-threonylcarbamoyltransferase domain containing	protein-coding gene	Approved	1p34.3	01p34.3	79693	ENSG00000196449	NM_024640	580
ZBTB8A	zinc finger and BTB domain containing 8A	protein-coding gene	Approved	1p34.3	01p34.3	653121	ENSG00000160062	NM_144621	581
ZC3H12A	zinc finger CCCH-type containing 12A	protein-coding gene	Approved	1p34.3	01p34.3	80149	ENSG00000163874	NM_025079	582
ZMYM1	zinc finger MYM-type containing 1	protein-coding gene	Approved	1p34.3	01p34.3	79830	ENSG00000197056	NM_024772	583
ZSCAN20	zinc finger and SCAN domain containing 20	protein-coding gene	Approved	1p34.3	01p34.3	7579	ENSG00000121903	NM_145238	584
NT5C1A	5'-nucleotidase, cytosolic IA	protein-coding gene	Approved	1p34.3-p33	01p34.3-p33	84618	ENSG00000116981	NM_032526	585
FOXD2	forkhead box D2	protein-coding gene	Approved	1p34-p32	01p34-p32	2306	ENSG00000186564	NM_004474	586
IPP	intracisternal A particle-promoted polypeptide	protein-coding gene	Approved	1p34-p32	01p34-p32	3652	ENSG00000197429	NM_005897	587
ZMYM4	zinc finger MYM-type containing 4	protein-coding gene	Approved	1p34-p32	01p34-p32	9202	ENSG00000146463	NM_005095	588
B4GALT2	beta-1,4-galactosyltransferase 2	protein-coding gene	Approved	1p34-p33	01p34-p33	8704	ENSG00000117411	NM_003780	589
GUCA2B	guanylate cyclase activator 2B	protein-coding gene	Approved	1p34-p33	01p34-p33	2981	ENSG00000044012	NM_007102	590
TIE1	tyrosine kinase with immunoglobulin like and EGF like domains 1	protein-coding gene	Approved	1p34-p33	01p34-p33	7075	ENSG00000066056	NM_005424	591
TRIM63	tripartite motif containing 63	protein-coding gene	Approved	1p34-p33	01p34-p33	84676	ENSG00000158022	NM_032588	592
ADGRB2	adhesion G protein-coupled receptor B2	protein-coding gene	Approved	1p35	01p35	576	ENSG00000121753	NM_001703	593
AIM1L	absent in melanoma 1-like	protein-coding gene	Approved	1p35	01p35	55057	ENSG00000176092	NM_001039775.2	594
DNAJC8	DnaJ heat shock protein family (Hsp40) member C8	protein-coding gene	Approved	1p35	01p35	22826	ENSG00000126698	NM_014280	595
GMEB1	glucocorticoid modulatory element binding protein 1	protein-coding gene	Approved	1p35	01p35	10691	ENSG00000162419	NM_006582	596
IFI6	interferon alpha inducible protein 6	protein-coding gene	Approved	1p35	01p35	2537	ENSG00000126709	NM_022873	597
MAN1C1	mannosidase alpha class 1C member 1	protein-coding gene	Approved	1p35	01p35	57134	ENSG00000117643	NM_020379	598
MATN1	matrilin 1, cartilage matrix protein	protein-coding gene	Approved	1p35	01p35	4146	ENSG00000162510	NM_002379	599
PLA2G2A	phospholipase A2 group IIA	protein-coding gene	Approved	1p35	01p35	5320	ENSG00000188257	NM_000300	600
PLA2G2F	phospholipase A2 group IIF	protein-coding gene	Approved	1p35	01p35	64600	ENSG00000158786	NM_022819	601
PTP4A2	protein tyrosine phosphatase type IVA, member 2	protein-coding gene	Approved	1p35	01p35	8073	ENSG00000184007	NM_080391	602
RPA2	replication protein A2	protein-coding gene	Approved	1p35	01p35	6118	ENSG00000117748	NM_002946	603
TAF12	TATA-box binding protein associated factor 12	protein-coding gene	Approved	1p35	01p35	6883	ENSG00000120656	NM_005644	604
TMEM200B	transmembrane protein 200B	protein-coding gene	Approved	1p35	01p35	399474	ENSG00000253304	NM_001003682	605
TXLNA	taxilin alpha	protein-coding gene	Approved	1p35	01p35	200081	ENSG00000084652	NM_175852	606
YTHDF2	YTH N6-methyladenosine RNA binding protein 2	protein-coding gene	Approved	1p35	01p35	51441	ENSG00000198492	NM_016258	607
A3GALT2	alpha 1,3-galactosyltransferase 2	protein-coding gene	Approved	1p35.1	01p35.1	127550	ENSG00000184389	NM_001080438	608
AK2	adenylate kinase 2	protein-coding gene	Approved	1p35.1	01p35.1	204	ENSG00000004455	NM_001625	609
AZIN2	antizyme inhibitor 2	protein-coding gene	Approved	1p35.1	01p35.1	113451	ENSG00000142920	XM_017000167	610
BSDC1	BSD domain containing 1	protein-coding gene	Approved	1p35.1	01p35.1	55108	ENSG00000160058	NM_018045	611
DCDC2B	doublecortin domain containing 2B	protein-coding gene	Approved	1p35.1	01p35.1	149069	ENSG00000222046	XM_940631	612
DNALI1	dynein axonemal light intermediate chain 1	protein-coding gene	Approved	1p35.1	01p35.1	7802	ENSG00000163879	NM_003462	613
FAM167B	family with sequence similarity 167 member B	protein-coding gene	Approved	1p35.1	01p35.1	84734	ENSG00000183615	NM_032648	614
FAM229A	family with sequence similarity 229 member A	protein-coding gene	Approved	1p35.1	01p35.1	100128071	ENSG00000225828	NM_001167676	615
GJA4	gap junction protein alpha 4	protein-coding gene	Approved	1p35.1	01p35.1	2701	ENSG00000187513	NM_002060	616
HMGB4	high mobility group box 4	protein-coding gene	Approved	1p35.1	01p35.1	127540	ENSG00000176256	NM_145205	617
KIAA1522	KIAA1522	protein-coding gene	Approved	1p35.1	01p35.1	57648	ENSG00000162522	XM_006710791	618
KPNA6	karyopherin subunit alpha 6	protein-coding gene	Approved	1p35.1	01p35.1	23633	ENSG00000025800	NM_012316	619
MARCKSL1	MARCKS like 1	protein-coding gene	Approved	1p35.1	01p35.1	65108	ENSG00000175130	NM_023009	620
PDIK1L	PDLIM1 interacting kinase 1 like	protein-coding gene	Approved	1p35.1	01p35.1	149420	ENSG00000175087	NM_152835	621
RBBP4	RB binding protein 4, chromatin remodeling factor	protein-coding gene	Approved	1p35.1	01p35.1	5928	ENSG00000162521	NM_005610	622
RHBDL2	rhomboid like 2	protein-coding gene	Approved	1p35.1	01p35.1	54933	ENSG00000158315	NM_017821	623
RNF19B	ring finger protein 19B	protein-coding gene	Approved	1p35.1	01p35.1	127544	ENSG00000116514	NM_153341	624
S100PBP	S100P binding protein	protein-coding gene	Approved	1p35.1	01p35.1	64766	ENSG00000116497	NM_022753	625
SERINC2	serine incorporator 2	protein-coding gene	Approved	1p35.1	01p35.1	347735	ENSG00000168528	NM_018565	626
SPOCD1	SPOC domain containing 1	protein-coding gene	Approved	1p35.1	01p35.1	90853	ENSG00000134668	NM_144569	627
SYNC	syncoilin, intermediate filament protein	protein-coding gene	Approved	1p35.1	01p35.1	81493	ENSG00000162520	NM_030786	628
TMEM39B	transmembrane protein 39B	protein-coding gene	Approved	1p35.1	01p35.1	55116	ENSG00000121775	NM_018056	629
TRIM62	tripartite motif containing 62	protein-coding gene	Approved	1p35.1	01p35.1	55223	ENSG00000116525	NM_018207	630
TSSK3	testis specific serine kinase 3	protein-coding gene	Approved	1p35.1	01p35.1	81629	ENSG00000162526	NM_052841	631
YARS	tyrosyl-tRNA synthetase	protein-coding gene	Approved	1p35.1	01p35.1	8565	ENSG00000134684	NM_003680	632
ZBTB8B	zinc finger and BTB domain containing 8B	protein-coding gene	Approved	1p35.1	01p35.1	728116	ENSG00000273274	NM_001145720	633
ZBTB8OS	zinc finger and BTB domain containing 8 opposite strand	protein-coding gene	Approved	1p35.1	01p35.1	339487	ENSG00000176261	NM_178547	634
ZNF362	zinc finger protein 362	protein-coding gene	Approved	1p35.1	01p35.1	149076	ENSG00000160094	NM_152493	635
NKAIN1	Na+/K+ transporting ATPase interacting 1	protein-coding gene	Approved	1p35.2	01p35.2	79570	ENSG00000084628	NM_024522	636
PHACTR4	phosphatase and actin regulator 4	protein-coding gene	Approved	1p35.2	01p35.2	65979	ENSG00000204138	NM_023923	637
PUM1	pumilio RNA binding family member 1	protein-coding gene	Approved	1p35.2	01p35.2	9698	ENSG00000134644	NM_001020658	638
SDC3	syndecan 3	protein-coding gene	Approved	1p35.2	01p35.2	9672	ENSG00000162512	NM_014654	639
SESN2	sestrin 2	protein-coding gene	Approved	1p35.2	01p35.2	83667	ENSG00000130766	NM_031459	640
SNRNP40	small nuclear ribonucleoprotein U5 subunit 40	protein-coding gene	Approved	1p35.2	01p35.2	9410	ENSG00000060688	NM_004814	641
THEMIS2	thymocyte selection associated family member 2	protein-coding gene	Approved	1p35.2	01p35.2	9473	ENSG00000130775	NM_004848	642
ZCCHC17	zinc finger CCHC-type containing 17	protein-coding gene	Approved	1p35.2	01p35.2	51538	ENSG00000121766	NM_016505	643
PADI2	peptidyl arginine deiminase 2	protein-coding gene	Approved	1p35.2-p35.1	01p35.2-p35.1	11240	ENSG00000117115	XR_001736944	644
ATPIF1	ATPase inhibitory factor 1	protein-coding gene	Approved	1p35.3	01p35.3	93974	ENSG00000130770	NM_016311	645
CATSPER4	cation channel sperm associated 4	protein-coding gene	Approved	1p35.3	01p35.3	378807	ENSG00000188782	NM_198137	646
CNKSR1	connector enhancer of kinase suppressor of Ras 1	protein-coding gene	Approved	1p35.3	01p35.3	10256	ENSG00000142675	NM_006314	647
DHDDS	dehydrodolichyl diphosphate synthase subunit	protein-coding gene	Approved	1p35.3	01p35.3	79947	ENSG00000117682	NM_024887	648
FAM46B	family with sequence similarity 46 member B	protein-coding gene	Approved	1p35.3	01p35.3	115572	ENSG00000158246	NM_052943	649
FAM76A	family with sequence similarity 76 member A	protein-coding gene	Approved	1p35.3	01p35.3	199870	ENSG00000009780	NM_152660	650
LIN28A	lin-28 homolog A	protein-coding gene	Approved	1p35.3	01p35.3	79727	ENSG00000131914	NM_024674	651
MECR	mitochondrial trans-2-enoyl-CoA reductase	protein-coding gene	Approved	1p35.3	01p35.3	51102	ENSG00000116353	NM_016011	652
MED18	mediator complex subunit 18	protein-coding gene	Approved	1p35.3	01p35.3	54797	ENSG00000130772	NM_017638	653
PAQR7	progestin and adipoQ receptor family member 7	protein-coding gene	Approved	1p35.3	01p35.3	164091	ENSG00000182749	NM_178422	654
PPP1R8	protein phosphatase 1 regulatory subunit 8	protein-coding gene	Approved	1p35.3	01p35.3	5511	ENSG00000117751	NM_014110	655
PTPRU	protein tyrosine phosphatase, receptor type U	protein-coding gene	Approved	1p35.3	01p35.3	10076	ENSG00000060656	XM_016999992	656
RAB42	RAB42, member RAS oncogene family	protein-coding gene	Approved	1p35.3	01p35.3	115273	ENSG00000188060	NM_152304	657
RCC1	regulator of chromosome condensation 1	protein-coding gene	Approved	1p35.3	01p35.3	1104	ENSG00000180198	NM_001269	658
SLC30A2	solute carrier family 30 member 2	protein-coding gene	Approved	1p35.3	01p35.3	7780	ENSG00000158014	NM_032513	659
SMPDL3B	sphingomyelin phosphodiesterase acid like 3B	protein-coding gene	Approved	1p35.3	01p35.3	27293	ENSG00000130768	NM_014474	660
SRSF4	serine and arginine rich splicing factor 4	protein-coding gene	Approved	1p35.3	01p35.3	6429	ENSG00000116350	NM_005626	661
STX12	syntaxin 12	protein-coding gene	Approved	1p35.3	01p35.3	23673	ENSG00000117758	NM_177424	662
SYTL1	synaptotagmin like 1	protein-coding gene	Approved	1p35.3	01p35.3	84958	ENSG00000142765	NM_032872	663
TRNAU1AP	tRNA selenocysteine 1 associated protein 1	protein-coding gene	Approved	1p35.3	01p35.3	54952	ENSG00000180098	NM_017846	664
WDTC1	WD and tetratricopeptide repeats 1	protein-coding gene	Approved	1p35.3	01p35.3	23038	ENSG00000142784	NM_015023	665
XKR8	XK related 8	protein-coding gene	Approved	1p35.3	01p35.3	55113	ENSG00000158156	NM_018053	666
ZNF593	zinc finger protein 593	protein-coding gene	Approved	1p35.3	01p35.3	51042	ENSG00000142684	NM_015871	667
MEAF6	MYST/Esa1 associated factor 6	protein-coding gene	Approved	1p35.3-p33	01p35.3-p33	64769	ENSG00000163875	NM_022756	668
DLGAP3	DLG associated protein 3	protein-coding gene	Approved	1p35.3-p34.1	01p35.3-p34.1	58512	ENSG00000116544	NM_021234	669
SMAP2	small ArfGAP2	protein-coding gene	Approved	1p35.3-p34.1	01p35.3-p34.1	64744	ENSG00000084070	NM_022733	670
GPATCH3	G-patch domain containing 3	protein-coding gene	Approved	1p35.3-p35.1	01p35.3-p35.1	63906	ENSG00000198746	NM_022078	671
BMP8A	bone morphogenetic protein 8a	protein-coding gene	Approved	1p35-p32	01p35-p32	353500	ENSG00000183682	NM_181809	672
BMP8B	bone morphogenetic protein 8b	protein-coding gene	Approved	1p35-p32	01p35-p32	656	ENSG00000116985	NM_001720	673
EBNA1BP2	EBNA1 binding protein 2	protein-coding gene	Approved	1p35-p33	01p35-p33	10969	ENSG00000117395	NM_001159936	674
COL16A1	collagen type XVI alpha 1 chain	protein-coding gene	Approved	1p35-p34	01p35-p34	1307	ENSG00000084636	NM_001856	675
FAAH	fatty acid amide hydrolase	protein-coding gene	Approved	1p35-p34	01p35-p34	2166	ENSG00000117480	NM_001441	676
GJB4	gap junction protein beta 4	protein-coding gene	Approved	1p35-p34	01p35-p34	127534	ENSG00000189433	NM_153212	677
GUCA2A	guanylate cyclase activator 2A	protein-coding gene	Approved	1p35-p34	01p35-p34	2980	ENSG00000197273	NM_033553	678
TMEM54	transmembrane protein 54	protein-coding gene	Approved	1p35-p34	01p35-p34	113452	ENSG00000121900	NM_033504	679
HPCA	hippocalcin	protein-coding gene	Approved	1p35-p34.2	01p35-p34.2	3208	ENSG00000121905	NM_002143	680
CSF3R	colony stimulating factor 3 receptor	protein-coding gene	Approved	1p35-p34.3	01p35-p34.3	1441	ENSG00000119535	NM_156039	681
PTAFR	platelet activating factor receptor	protein-coding gene	Approved	1p35-p34.3	01p35-p34.3	5724	ENSG00000169403	NM_000952	682
ACAP3	ArfGAP with coiled-coil, ankyrin repeat and PH domains 3	protein-coding gene	Approved	1p36	01p36	116983	ENSG00000131584	NM_030649	683
ACOT7	acyl-CoA thioesterase 7	protein-coding gene	Approved	1p36	01p36	11332	ENSG00000097021	NM_007274	684
ALDH4A1	aldehyde dehydrogenase 4 family member A1	protein-coding gene	Approved	1p36	01p36	8659	ENSG00000159423	XR_001737510	685
ANGPTL7	angiopoietin like 7	protein-coding gene	Approved	1p36	01p36	10218	ENSG00000171819	NM_021146	686
ATP13A2	ATPase 13A2	protein-coding gene	Approved	1p36	01p36	23400	ENSG00000159363	NM_022089	687
CD52	CD52 molecule	protein-coding gene	Approved	1p36	01p36	1043	ENSG00000169442	NM_001803	688
DVL1	dishevelled segment polarity protein 1	protein-coding gene	Approved	1p36	01p36	1855	ENSG00000107404	NM_004421	689
E2F2	E2F transcription factor 2	protein-coding gene	Approved	1p36	01p36	1870	ENSG00000007968	NM_004091	690
EFHD2	EF-hand domain family member D2	protein-coding gene	Approved	1p36	01p36	79180	ENSG00000142634	NM_024329	691
EPHA2	EPH receptor A2	protein-coding gene	Approved	1p36	01p36	1969	ENSG00000142627	NM_004431	692
EYA3	EYA transcriptional coactivator and phosphatase 3	protein-coding gene	Approved	1p36	01p36	2140	ENSG00000158161	NM_001990	693
GRHL3	grainyhead like transcription factor 3	protein-coding gene	Approved	1p36	01p36	57822	ENSG00000158055	NM_021180	694
H6PD	hexose-6-phosphate dehydrogenase/glucose 1-dehydrogenase	protein-coding gene	Approved	1p36	01p36	9563	ENSG00000049239	NM_004285	695
HES4	hes family bHLH transcription factor 4	protein-coding gene	Approved	1p36	01p36	57801	ENSG00000188290	NM_021170	696
HES5	hes family bHLH transcription factor 5	protein-coding gene	Approved	1p36	01p36	388585	ENSG00000197921	XM_005244751	697
ICMT	isoprenylcysteine carboxyl methyltransferase	protein-coding gene	Approved	1p36	01p36	23463	ENSG00000116237	NM_012405	698
KLHL17	kelch like family member 17	protein-coding gene	Approved	1p36	01p36	339451	ENSG00000187961	NM_198317	699
KLHL21	kelch like family member 21	protein-coding gene	Approved	1p36	01p36	9903	ENSG00000162413	NM_014851	700
LUZP1	leucine zipper protein 1	protein-coding gene	Approved	1p36	01p36	7798	ENSG00000169641	NM_033631	701
MAD2L2	MAD2 mitotic arrest deficient-like 2 (yeast)	protein-coding gene	Approved	1p36	01p36	10459	ENSG00000116670	NM_006341	702
MDS2	myelodysplastic syndrome 2 translocation associated	protein-coding gene	Approved	1p36	01p36	259283	ENSG00000197880	NM_148895	703
MMEL1	membrane metallo-endopeptidase-like 1	protein-coding gene	Approved	1p36	01p36	79258	ENSG00000142606	NM_033467	704
MTOR	mechanistic target of rapamycin	protein-coding gene	Approved	1p36	01p36	2475	ENSG00000198793	NM_004958	705
MYOM3	myomesin 3	protein-coding gene	Approved	1p36	01p36	127294	ENSG00000142661	NM_152372	706
NPHP4	nephrocystin 4	protein-coding gene	Approved	1p36	01p36	261734	ENSG00000131697	XM_017000996	707
PRDM2	PR domain 2	protein-coding gene	Approved	1p36	01p36	7799	ENSG00000116731	NM_012231	708
RER1	retention in endoplasmic reticulum sorting receptor 1	protein-coding gene	Approved	1p36	01p36	11079	ENSG00000157916	XM_017000131	709
RUNX3	runt related transcription factor 3	protein-coding gene	Approved	1p36	01p36	864	ENSG00000020633	NM_004350	710
SPEN	spen family transcriptional repressor	protein-coding gene	Approved	1p36	01p36	23013	ENSG00000065526	NM_015001	711
SRRM1	serine and arginine repetitive matrix 1	protein-coding gene	Approved	1p36	01p36	10250	ENSG00000133226	NM_005839	712
SSU72	SSU72 homolog, RNA polymerase II CTD phosphatase	protein-coding gene	Approved	1p36	01p36	29101	ENSG00000160075	NM_014188	713
TAS1R3	taste 1 receptor member 3	protein-coding gene	Approved	1p36	01p36	83756	ENSG00000169962	XM_017002435	714
TNFRSF4	tumor necrosis factor receptor superfamily member 4	protein-coding gene	Approved	1p36	01p36	7293	ENSG00000186827	XM_011542074	715
TNFRSF8	tumor necrosis factor receptor superfamily member 8	protein-coding gene	Approved	1p36	01p36	943	ENSG00000120949	XM_011542441	716
TNFRSF9	tumor necrosis factor receptor superfamily member 9	protein-coding gene	Approved	1p36	01p36	3604	ENSG00000049249	XM_011541386	717
UTS2	urotensin 2	protein-coding gene	Approved	1p36	01p36	10911	ENSG00000049247	NM_006786	718
ZBTB40	zinc finger and BTB domain containing 40	protein-coding gene	Approved	1p36	01p36	9923	ENSG00000184677	NM_014870	719
ZNF436	zinc finger protein 436	protein-coding gene	Approved	1p36	01p36	80818	ENSG00000125945	NM_030634	720
CAPZB	capping actin protein of muscle Z-line beta subunit	protein-coding gene	Approved	1p36.1	01p36.1	832	ENSG00000077549	XM_011542228	721
CDC42	cell division cycle 42	protein-coding gene	Approved	1p36.1	01p36.1	998	ENSG00000070831	NM_001791	722
DDOST	dolichyl-diphosphooligosaccharide--protein glycosyltransferase non-catalytic subunit	protein-coding gene	Approved	1p36.1	01p36.1	1650	ENSG00000244038	NM_005216	723
DHRS3	dehydrogenase/reductase 3	protein-coding gene	Approved	1p36.1	01p36.1	9249	ENSG00000162496	NM_004753	724
DNAJC16	DnaJ heat shock protein family (Hsp40) member C16	protein-coding gene	Approved	1p36.1	01p36.1	23341	ENSG00000116138	NM_015291	725
ECE1	endothelin converting enzyme 1	protein-coding gene	Approved	1p36.1	01p36.1	1889	ENSG00000117298	NM_001397	726
EXTL1	exostosin like glycosyltransferase 1	protein-coding gene	Approved	1p36.1	01p36.1	2134	ENSG00000158008	NM_004455	727
HMGN2	high mobility group nucleosomal binding domain 2	protein-coding gene	Approved	1p36.1	01p36.1	3151	ENSG00000198830	NM_005517	728
NR0B2	nuclear receptor subfamily 0 group B member 2	protein-coding gene	Approved	1p36.1	01p36.1	8431	ENSG00000131910	XM_011542297	729
PRKACB	protein kinase cAMP-activated catalytic subunit beta	protein-coding gene	Approved	1p36.1	01p36.1	5567	ENSG00000142875	NM_182948	730
RSC1A1	regulatory solute carrier protein, family 1, member 1	protein-coding gene	Approved	1p36.1	01p36.1	6248	ENSG00000215695	NM_006511	731
TCEB3	transcription elongation factor B subunit 3	protein-coding gene	Approved	1p36.1	01p36.1	6924	ENSG00000011007	NM_003198	732
THAP3	THAP domain containing 3	protein-coding gene	Approved	1p36.1	01p36.1	90326	ENSG00000041988	NM_138350	733
UBE4B	ubiquitination factor E4B	protein-coding gene	Approved	1p36.1	01p36.1	10277	ENSG00000130939	NM_006048	734
AUNIP	aurora kinase A and ninein interacting protein	protein-coding gene	Approved	1p36.11	01p36.11	79000	ENSG00000127423	NM_024037	735
C1QC	complement component 1, q subcomponent, C chain	protein-coding gene	Approved	1p36.11	01p36.11	714	ENSG00000159189	NM_172369	736
CD164L2	CD164 molecule like 2	protein-coding gene	Approved	1p36.11	01p36.11	388611	ENSG00000174950	NM_207397	737
CEP85	centrosomal protein 85	protein-coding gene	Approved	1p36.11	01p36.11	64793	ENSG00000130695	NM_022778	738
FAM110D	family with sequence similarity 110 member D	protein-coding gene	Approved	1p36.11	01p36.11	79927	ENSG00000197245	NM_024869	739
FCN3	ficolin 3	protein-coding gene	Approved	1p36.11	01p36.11	8547	ENSG00000142748	NM_003665	740
GPN2	GPN-loop GTPase 2	protein-coding gene	Approved	1p36.11	01p36.11	54707	ENSG00000142751	NM_018066	741
IFNLR1	interferon lambda receptor 1	protein-coding gene	Approved	1p36.11	01p36.11	163702	ENSG00000185436	NM_170743	742
IL22RA1	interleukin 22 receptor subunit alpha 1	protein-coding gene	Approved	1p36.11	01p36.11	58985	ENSG00000142677	NM_021258	743
KDF1	keratinocyte differentiation factor 1	protein-coding gene	Approved	1p36.11	01p36.11	126695	ENSG00000175707	NM_152365	744
LDLRAP1	low density lipoprotein receptor adaptor protein 1	protein-coding gene	Approved	1p36.11	01p36.11	26119	ENSG00000157978	NM_015627	745
LYPLA2	lysophospholipase II	protein-coding gene	Approved	1p36.11	01p36.11	11313	ENSG00000011009	XM_005245728	746
MAP3K6	mitogen-activated protein kinase kinase kinase 6	protein-coding gene	Approved	1p36.11	01p36.11	9064	ENSG00000142733	NM_004672	747
MTFR1L	mitochondrial fission regulator 1 like	protein-coding gene	Approved	1p36.11	01p36.11	56181	ENSG00000117640	NM_019557	748
NCMAP	non-compact myelin associated protein	protein-coding gene	Approved	1p36.11	01p36.11	400746	ENSG00000184454	NM_001010980	749
NUDC	nuclear distribution C, dynein complex regulator	protein-coding gene	Approved	1p36.11	01p36.11	10726	ENSG00000090273	XM_017000094	750
PIGV	phosphatidylinositol glycan anchor biosynthesis class V	protein-coding gene	Approved	1p36.11	01p36.11	55650	ENSG00000060642	NM_017837	751
PITHD1	PITH domain containing 1	protein-coding gene	Approved	1p36.11	01p36.11	57095	ENSG00000057757	NM_020362	752
PNRC2	proline rich nuclear receptor coactivator 2	protein-coding gene	Approved	1p36.11	01p36.11	55629	ENSG00000189266	NM_017761	753
RCAN3	RCAN family member 3	protein-coding gene	Approved	1p36.11	01p36.11	11123	ENSG00000117602	NM_001251984	754
RHCE	Rh blood group CcEe antigens	protein-coding gene	Approved	1p36.11	01p36.11	6006	ENSG00000188672	NM_020485	755
RHD	Rh blood group D antigen	protein-coding gene	Approved	1p36.11	01p36.11	6007	ENSG00000187010	NM_016124	756
RPS6KA1	ribosomal protein S6 kinase A1	protein-coding gene	Approved	1p36.11	01p36.11	6195	ENSG00000117676	NM_002953	757
SFN	stratifin	protein-coding gene	Approved	1p36.11	01p36.11	2810	ENSG00000175793	NM_006142	758
SH3BGRL3	SH3 domain binding glutamate rich protein like 3	protein-coding gene	Approved	1p36.11	01p36.11	83442	ENSG00000142669	NM_031286	759
SRSF10	serine and arginine rich splicing factor 10	protein-coding gene	Approved	1p36.11	01p36.11	10772	ENSG00000188529	NM_006625	760
STMN1	stathmin 1	protein-coding gene	Approved	1p36.11	01p36.11	3925	ENSG00000117632	NM_005563	761
STPG1	sperm tail PG-rich repeat containing 1	protein-coding gene	Approved	1p36.11	01p36.11	90529	ENSG00000001460	NM_178122	762
SYF2	SYF2 pre-mRNA splicing factor	protein-coding gene	Approved	1p36.11	01p36.11	25949	ENSG00000117614	NM_015484	763
TCEA3	transcription elongation factor A3	protein-coding gene	Approved	1p36.11	01p36.11	6920	ENSG00000204219	NM_003196	764
TMEM50A	transmembrane protein 50A	protein-coding gene	Approved	1p36.11	01p36.11	23585	ENSG00000183726	NM_014313	765
TMEM57	transmembrane protein 57	protein-coding gene	Approved	1p36.11	01p36.11	55219	ENSG00000204178	NM_018202	766
TMEM222	transmembrane protein 222	protein-coding gene	Approved	1p36.11	01p36.11	84065	ENSG00000186501	NM_032125	767
TRNP1	TMF1-regulated nuclear protein 1	protein-coding gene	Approved	1p36.11	01p36.11	388610	ENSG00000253368	NM_001013642	768
UBXN11	UBX domain protein 11	protein-coding gene	Approved	1p36.11	01p36.11	91544	ENSG00000158062	NM_145345	769
WASF2	WAS protein family member 2	protein-coding gene	Approved	1p36.11	01p36.11	10163	ENSG00000158195	NM_006990	770
ZDHHC18	zinc finger DHHC-type containing 18	protein-coding gene	Approved	1p36.11	01p36.11	84243	ENSG00000204160	NM_032283	771
ZNF683	zinc finger protein 683	protein-coding gene	Approved	1p36.11	01p36.11	257101	ENSG00000176083	NM_173574	772
CCDC28B	coiled-coil domain containing 28B	protein-coding gene	Approved	1p36.11-p34.2	01p36.11-p34.2	79140	ENSG00000160050	NM_024296	773
IQCC	IQ motif containing C	protein-coding gene	Approved	1p36.11-p34.2	01p36.11-p34.2	55721	ENSG00000160051	NM_018134	774
TMEM234	transmembrane protein 234	protein-coding gene	Approved	1p36.11-p34.2	01p36.11-p34.2	56063	ENSG00000160055	NM_019118	775
ALPL	alkaline phosphatase, liver/bone/kidney	protein-coding gene	Approved	1p36.12	01p36.12	249	ENSG00000162551	NM_000478	776
C1orf234	chromosome 1 open reading frame 234	protein-coding gene	Approved	1p36.12	01p36.12	729059	ENSG00000227868	NM_001242521	777
CAMK2N1	calcium/calmodulin dependent protein kinase II inhibitor 1	protein-coding gene	Approved	1p36.12	01p36.12	55450	ENSG00000162545	NM_018584	778
CELA3A	chymotrypsin like elastase family member 3A	protein-coding gene	Approved	1p36.12	01p36.12	10136	ENSG00000142789	NM_005747	779
CELA3B	chymotrypsin like elastase family member 3B	protein-coding gene	Approved	1p36.12	01p36.12	23436	ENSG00000219073	NM_007352	780
EIF4G3	eukaryotic translation initiation factor 4 gamma 3	protein-coding gene	Approved	1p36.12	01p36.12	8672	ENSG00000075151	NM_003760	781
EPHA8	EPH receptor A8	protein-coding gene	Approved	1p36.12	01p36.12	2046	ENSG00000070886	NM_020526	782
FAM43B	family with sequence similarity 43 member B	protein-coding gene	Approved	1p36.12	01p36.12	163933	ENSG00000183114	NM_207334	783
HNRNPR	heterogeneous nuclear ribonucleoprotein R	protein-coding gene	Approved	1p36.12	01p36.12	10236	ENSG00000125944	NM_005826	784
HP1BP3	heterochromatin protein 1 binding protein 3	protein-coding gene	Approved	1p36.12	01p36.12	50809	ENSG00000127483	NM_016287	785
KDM1A	lysine demethylase 1A	protein-coding gene	Approved	1p36.12	01p36.12	23028	ENSG00000004487	NM_015013	786
LACTBL1	lactamase beta like 1	protein-coding gene	Approved	1p36.12	01p36.12	646262	ENSG00000215906	XM_002342035.1	787
LDLRAD2	low density lipoprotein receptor class A domain containing 2	protein-coding gene	Approved	1p36.12	01p36.12	401944	ENSG00000187942	NM_001013693	788
MUL1	mitochondrial E3 ubiquitin protein ligase 1	protein-coding gene	Approved	1p36.12	01p36.12	79594	ENSG00000090432	NM_024544	789
NBPF3	neuroblastoma breakpoint family member 3	protein-coding gene	Approved	1p36.12	01p36.12	84224	ENSG00000142794	NM_032264	790
PINK1	PTEN induced putative kinase 1	protein-coding gene	Approved	1p36.12	01p36.12	65018	ENSG00000158828	NM_032409	791
PLA2G2C	phospholipase A2 group IIC	protein-coding gene	Approved	1p36.12	01p36.12	391013	ENSG00000187980	NM_001105572	792
PLA2G2D	phospholipase A2 group IID	protein-coding gene	Approved	1p36.12	01p36.12	26279	ENSG00000117215	NM_012400	793
SH2D5	SH2 domain containing 5	protein-coding gene	Approved	1p36.12	01p36.12	400745	ENSG00000189410	XM_375698	794
USP48	ubiquitin specific peptidase 48	protein-coding gene	Approved	1p36.12	01p36.12	84196	ENSG00000090686	NM_032236	795
VWA5B1	von Willebrand factor A domain containing 5B1	protein-coding gene	Approved	1p36.12	01p36.12	127731	ENSG00000158816	XM_001722222	796
NIPAL3	NIPA like domain containing 3	protein-coding gene	Approved	1p36.12-p35.1	01p36.12-p35.1	57185	ENSG00000001461	NM_020448	797
ACTL8	actin like 8	protein-coding gene	Approved	1p36.13	01p36.13	81569	ENSG00000117148	NM_030812	798
AGMAT	agmatinase	protein-coding gene	Approved	1p36.13	01p36.13	79814	ENSG00000116771	NM_024758	799
AHDC1	AT-hook DNA binding motif containing 1	protein-coding gene	Approved	1p36.13	01p36.13	27245	ENSG00000126705	XM_005245848	800
AKR7A2	aldo-keto reductase family 7 member A2	protein-coding gene	Approved	1p36.13	01p36.13	8574	ENSG00000053371	NM_003689	801
AKR7A3	aldo-keto reductase family 7 member A3	protein-coding gene	Approved	1p36.13	01p36.13	22977	ENSG00000162482	NM_012067	802
ARHGEF10L	Rho guanine nucleotide exchange factor 10 like	protein-coding gene	Approved	1p36.13	01p36.13	55160	ENSG00000074964	NM_018125	803
ARHGEF19	Rho guanine nucleotide exchange factor 19	protein-coding gene	Approved	1p36.13	01p36.13	128272	ENSG00000142632	NM_153213	804
ASAP3	ArfGAP with SH3 domain, ankyrin repeat and PH domain 3	protein-coding gene	Approved	1p36.13	01p36.13	55616	ENSG00000088280	NM_017707	805
C1orf64	chromosome 1 open reading frame 64	protein-coding gene	Approved	1p36.13	01p36.13	149563	ENSG00000183888	NM_178840	806
CLCNKA	chloride voltage-gated channel Ka	protein-coding gene	Approved	1p36.13	01p36.13	1187	ENSG00000186510	NM_004070	807
CLCNKB	chloride voltage-gated channel Kb	protein-coding gene	Approved	1p36.13	01p36.13	1188	ENSG00000184908	NM_000085	808
CROCC	ciliary rootlet coiled-coil, rootletin	protein-coding gene	Approved	1p36.13	01p36.13	9696	ENSG00000058453	NM_014675	809
DDI2	DNA damage inducible 1 homolog 2	protein-coding gene	Approved	1p36.13	01p36.13	84301	ENSG00000197312	NM_032341	810
EMC1	ER membrane protein complex subunit 1	protein-coding gene	Approved	1p36.13	01p36.13	23065	ENSG00000127463	NM_015047	811
FAM131C	family with sequence similarity 131 member C	protein-coding gene	Approved	1p36.13	01p36.13	348487	ENSG00000185519	NM_182623	812
FAM231A	family with sequence similarity 231 member A	protein-coding gene	Approved	1p36.13	01p36.13	729574	ENSG00000237847	NM_001282321	813
FAM231B	family with sequence similarity 231 member B	protein-coding gene	Approved	1p36.13	01p36.13	100133301	ENSG00000268991	XM_001721533	814
FAM231C	family with sequence similarity 231 member C	protein-coding gene	Approved	1p36.13	01p36.13	102723383	ENSG00000279132	XM_001715369	815
FBLIM1	filamin binding LIM protein 1	protein-coding gene	Approved	1p36.13	01p36.13	54751	ENSG00000162458	NM_001024215	816
HSPB7	heat shock protein family B (small) member 7	protein-coding gene	Approved	1p36.13	01p36.13	27129	ENSG00000173641	NM_014424	817
IFFO2	intermediate filament family orphan 2	protein-coding gene	Approved	1p36.13	01p36.13	126917	ENSG00000169991	NM_001136265	818
IGSF21	immunoglobin superfamily member 21	protein-coding gene	Approved	1p36.13	01p36.13	84966	ENSG00000117154	NM_032880	819
KIF17	kinesin family member 17	protein-coding gene	Approved	1p36.13	01p36.13	57576	ENSG00000117245	NM_020816	820
KLHDC7A	kelch domain containing 7A	protein-coding gene	Approved	1p36.13	01p36.13	127707	ENSG00000179023	NM_152375	821
MINOS1	mitochondrial inner membrane organizing system 1	protein-coding gene	Approved	1p36.13	01p36.13	440574	ENSG00000173436	NM_001032363	822
MRTO4	MRT4 homolog, ribosome maturation factor	protein-coding gene	Approved	1p36.13	01p36.13	51154	ENSG00000053372	NM_016183	823
NBPF1	neuroblastoma breakpoint family member 1	protein-coding gene	Approved	1p36.13	01p36.13	55672	ENSG00000219481	NM_017940	824
NECAP2	NECAP endocytosis associated 2	protein-coding gene	Approved	1p36.13	01p36.13	55707	ENSG00000157191	NM_018090	825
OTUD3	OTU deubiquitinase 3	protein-coding gene	Approved	1p36.13	01p36.13	23252	ENSG00000169914	XM_005245792	826
PADI1	peptidyl arginine deiminase 1	protein-coding gene	Approved	1p36.13	01p36.13	29943	ENSG00000142623	NM_013358	827
PADI3	peptidyl arginine deiminase 3	protein-coding gene	Approved	1p36.13	01p36.13	51702	ENSG00000142619	XM_011541571	828
PADI4	peptidyl arginine deiminase 4	protein-coding gene	Approved	1p36.13	01p36.13	23569	ENSG00000159339	NM_012387	829
PADI6	peptidyl arginine deiminase 6	protein-coding gene	Approved	1p36.13	01p36.13	353238	ENSG00000276747	NM_207421	830
PAX7	paired box 7	protein-coding gene	Approved	1p36.13	01p36.13	5081	ENSG00000009709	NM_002584	831
PLA2G2E	phospholipase A2 group IIE	protein-coding gene	Approved	1p36.13	01p36.13	30814	ENSG00000188784	NM_014589	832
PLEKHM2	pleckstrin homology and RUN domain containing M2	protein-coding gene	Approved	1p36.13	01p36.13	23207	ENSG00000116786	NM_015164	833
PQLC2	PQ loop repeat containing 2	protein-coding gene	Approved	1p36.13	01p36.13	54896	ENSG00000040487	NM_017765	834
RCC2	regulator of chromosome condensation 2	protein-coding gene	Approved	1p36.13	01p36.13	55920	ENSG00000179051	NM_018715	835
RNF186	ring finger protein 186	protein-coding gene	Approved	1p36.13	01p36.13	54546	ENSG00000178828	NM_019062	836
RSG1	REM2 and RAB like small GTPase 1	protein-coding gene	Approved	1p36.13	01p36.13	79363	ENSG00000132881	NM_030907	837
SEPN1	selenoprotein N, 1	protein-coding gene	Approved	1p36.13	01p36.13	57190	ENSG00000162430	NM_020451	838
SLC25A34	solute carrier family 25 member 34	protein-coding gene	Approved	1p36.13	01p36.13	284723	ENSG00000162461	NM_207348	839
SPATA21	spermatogenesis associated 21	protein-coding gene	Approved	1p36.13	01p36.13	374955	ENSG00000187144	NM_198546	840
SZRD1	SUZ RNA binding domain containing 1	protein-coding gene	Approved	1p36.13	01p36.13	26099	ENSG00000055070	NM_015609	841
TAS1R2	taste 1 receptor member 2	protein-coding gene	Approved	1p36.13	01p36.13	80834	ENSG00000179002	NM_152232	842
TMCO4	transmembrane and coiled-coil domains 4	protein-coding gene	Approved	1p36.13	01p36.13	255104	ENSG00000162542	NM_181719	843
UBR4	ubiquitin protein ligase E3 component n-recognin 4	protein-coding gene	Approved	1p36.13	01p36.13	23352	ENSG00000127481	NM_020765	844
UBXN10	UBX domain protein 10	protein-coding gene	Approved	1p36.13	01p36.13	127733	ENSG00000162543	NM_152376	845
ZBTB17	zinc finger and BTB domain containing 17	protein-coding gene	Approved	1p36.13	01p36.13	7709	ENSG00000116809	NM_003443	846
RSRP1	arginine and serine rich protein 1	protein-coding gene	Approved	1p36.13-p35.1	01p36.13-p35.1	57035	ENSG00000117616	NM_020317	847
ID3	inhibitor of DNA binding 3, HLH protein	protein-coding gene	Approved	1p36.13-p36.12	01p36.13-p36.12	3399	ENSG00000117318	NM_002167	848
OPRD1	opioid receptor delta 1	protein-coding gene	Approved	1p36.1-p34.3	01p36.1-p34.3	4985	ENSG00000116329	NM_000911	849
AKR7L	aldo-keto reductase family 7 like (gene/pseudogene)	protein-coding gene	Approved	1p36.1-p35	01p36.1-p35	246181	ENSG00000211454	NM_201252	850
ARID1A	AT-rich interaction domain 1A	protein-coding gene	Approved	1p36.1-p35	01p36.1-p35	8289	ENSG00000117713	NM_139135	851
EPHB2	EPH receptor B2	protein-coding gene	Approved	1p36.1-p35	01p36.1-p35	2048	ENSG00000133216	NM_017449	852
GPR3	G protein-coupled receptor 3	protein-coding gene	Approved	1p36.1-p35	01p36.1-p35	2827	ENSG00000181773	NM_005281	853
HMGCL	3-hydroxymethyl-3-methylglutaryl-CoA lyase	protein-coding gene	Approved	1p36.1-p35	01p36.1-p35	3155	ENSG00000117305	NM_000191	854
HSPG2	heparan sulfate proteoglycan 2	protein-coding gene	Approved	1p36.1-p35	01p36.1-p35	3339	ENSG00000142798	NM_005529	855
MFAP2	microfibrillar associated protein 2	protein-coding gene	Approved	1p36.1-p35	01p36.1-p35	4237	ENSG00000117122	NM_002403	856
RAP1GAP	RAP1 GTPase activating protein	protein-coding gene	Approved	1p36.1-p35	01p36.1-p35	5909	ENSG00000076864	NM_002885	857
RPL11	ribosomal protein L11	protein-coding gene	Approved	1p36.1-p35	01p36.1-p35	6135	ENSG00000142676	NM_000975	858
SDHB	succinate dehydrogenase complex iron sulfur subunit B	protein-coding gene	Approved	1p36.1-p35	01p36.1-p35	6390	ENSG00000117118	NM_003000	859
SLC9A1	solute carrier family 9 member A1	protein-coding gene	Approved	1p36.1-p35	01p36.1-p35	6548	ENSG00000090020	NM_003047	860
CA6	carbonic anhydrase 6	protein-coding gene	Approved	1p36.2	01p36.2	765	ENSG00000131686	XM_011542083	861
ENO1	enolase 1	protein-coding gene	Approved	1p36.2	01p36.2	2023	ENSG00000074800	NM_001428	862
NPPB	natriuretic peptide B	protein-coding gene	Approved	1p36.2	01p36.2	4879	ENSG00000120937	NM_002521	863
PIK3CD	phosphatidylinositol-4,5-bisphosphate 3-kinase catalytic subunit delta	protein-coding gene	Approved	1p36.2	01p36.2	5293	ENSG00000171608	NM_005026	864
SLC2A5	solute carrier family 2 member 5	protein-coding gene	Approved	1p36.2	01p36.2	6518	ENSG00000142583	NM_003039	865
SLC2A7	solute carrier family 2 member 7	protein-coding gene	Approved	1p36.2	01p36.2	155184	ENSG00000197241	NM_207420	866
TNFRSF25	tumor necrosis factor receptor superfamily member 25	protein-coding gene	Approved	1p36.2	01p36.2	8718	ENSG00000215788	NM_148965	867
AADACL3	arylacetamide deacetylase like 3	protein-coding gene	Approved	1p36.21	01p36.21	126767	ENSG00000188984	NM_001103170	868
AADACL4	arylacetamide deacetylase like 4	protein-coding gene	Approved	1p36.21	01p36.21	343066	ENSG00000204518	NM_001013630	869
C1orf158	chromosome 1 open reading frame 158	protein-coding gene	Approved	1p36.21	01p36.21	93190	ENSG00000157330	NM_152290	870
CASP9	caspase 9	protein-coding gene	Approved	1p36.21	01p36.21	842	ENSG00000132906	NM_032996	871
CELA2A	chymotrypsin like elastase family member 2A	protein-coding gene	Approved	1p36.21	01p36.21	63036	ENSG00000142615	NM_033440	872
CELA2B	chymotrypsin like elastase family member 2B	protein-coding gene	Approved	1p36.21	01p36.21	51032	ENSG00000215704	NM_015849	873
CTRC	chymotrypsin C	protein-coding gene	Approved	1p36.21	01p36.21	11330	ENSG00000162438	NM_007272	874
FBXO2	F-box protein 2	protein-coding gene	Approved	1p36.21	01p36.21	26232	ENSG00000116661	NM_012168	875
FBXO44	F-box protein 44	protein-coding gene	Approved	1p36.21	01p36.21	93611	ENSG00000132879	NM_183412	876
FHAD1	forkhead-associated (FHA) phosphopeptide binding domain 1	protein-coding gene	Approved	1p36.21	01p36.21	114827	ENSG00000142621	NM_052929	877
HNRNPCL1	heterogeneous nuclear ribonucleoprotein C-like 1	protein-coding gene	Approved	1p36.21	01p36.21	343069	ENSG00000179172	NM_001013631	878
HNRNPCL2	heterogeneous nuclear ribonucleoprotein C-like 2	protein-coding gene	Approved	1p36.21	01p36.21	440563	ENSG00000275774	NM_001136561	879
HNRNPCL3	heterogeneous nuclear ribonucleoprotein C-like 3	protein-coding gene	Approved	1p36.21	01p36.21	649330	ENSG00000277058	NM_001146181	880
HNRNPCL4	heterogeneous nuclear ribonucleoprotein C-like 4	protein-coding gene	Approved	1p36.21	01p36.21	101060301	ENSG00000179412	NM_001302551	881
KAZN	kazrin, periplakin interacting protein	protein-coding gene	Approved	1p36.21	01p36.21	23254	ENSG00000189337	NM_001017999	882
LRRC38	leucine rich repeat containing 38	protein-coding gene	Approved	1p36.21	01p36.21	126755	ENSG00000162494	NM_001010847	883
NPPA	natriuretic peptide A	protein-coding gene	Approved	1p36.21	01p36.21	4878	ENSG00000175206	NM_006172	884
PDPN	podoplanin	protein-coding gene	Approved	1p36.21	01p36.21	10630	ENSG00000162493	NM_006474	885
PRAMEF1	PRAME family member 1	protein-coding gene	Approved	1p36.21	01p36.21	65121	ENSG00000116721	NM_023013	886
PRAMEF2	PRAME family member 2	protein-coding gene	Approved	1p36.21	01p36.21	65122	ENSG00000120952	NM_023014	887
PRAMEF4	PRAME family member 4	protein-coding gene	Approved	1p36.21	01p36.21	400735	ENSG00000243073	NM_001009611	888
PRAMEF5	PRAME family member 5	protein-coding gene	Approved	1p36.21	01p36.21	343068	ENSG00000270601	NM_001013407	889
PRAMEF6	PRAME family member 6	protein-coding gene	Approved	1p36.21	01p36.21	440561	ENSG00000232423	NM_001010889	890
PRAMEF7	PRAME family member 7	protein-coding gene	Approved	1p36.21	01p36.21	441871	ENSG00000204510	NM_001012277	891
PRAMEF8	PRAME family member 8	protein-coding gene	Approved	1p36.21	01p36.21	391002	ENSG00000182330	NM_001012276	892
PRAMEF9	PRAME family member 9	protein-coding gene	Approved	1p36.21	01p36.21	343070	ENSG00000204505	NM_001010890	893
PRAMEF10	PRAME family member 10	protein-coding gene	Approved	1p36.21	01p36.21	343071	ENSG00000187545	XM_496342	894
PRAMEF11	PRAME family member 11	protein-coding gene	Approved	1p36.21	01p36.21	440560	ENSG00000239810	XM_496341	895
PRAMEF12	PRAME family member 12	protein-coding gene	Approved	1p36.21	01p36.21	390999	ENSG00000116726	XM_372760	896
PRAMEF14	PRAME family member 14	protein-coding gene	Approved	1p36.21	01p36.21	729528	ENSG00000204481	NM_001099854	897
PRAMEF15	PRAME family member 15	protein-coding gene	Approved	1p36.21	01p36.21	653619	ENSG00000204501	NM_001098376	898
PRAMEF17	PRAME family member 17	protein-coding gene	Approved	1p36.21	01p36.21	391004	ENSG00000204479	NM_001099851	899
PRAMEF18	PRAME family member 18	protein-coding gene	Approved	1p36.21	01p36.21	391003	ENSG00000279804	NM_001099850	900
PRAMEF19	PRAME family member 19	protein-coding gene	Approved	1p36.21	01p36.21	645414	ENSG00000204480	NM_001099790	901
PRAMEF20	PRAME family member 20	protein-coding gene	Approved	1p36.21	01p36.21	645425	ENSG00000204478	NM_001099852	902
PRAMEF25	PRAME family member 25	protein-coding gene	Approved	1p36.21	01p36.21	441873	ENSG00000229571	NM_001310134	903
PRAMEF26	PRAME family member 26	protein-coding gene	Approved	1p36.21	01p36.21	645359	ENSG00000280267	NM_001306072	904
PRAMEF27	PRAME family member 27	protein-coding gene	Approved	1p36.21	01p36.21	101929983	ENSG00000274764	NM_001300891	905
TMEM51	transmembrane protein 51	protein-coding gene	Approved	1p36.21	01p36.21	55092	ENSG00000171729	NM_018022	906
TMEM82	transmembrane protein 82	protein-coding gene	Approved	1p36.21	01p36.21	388595	ENSG00000162460	NM_001013641	907
UQCRHL	ubiquinol-cytochrome c reductase hinge protein like	protein-coding gene	Approved	1p36.21	01p36.21	440567	ENSG00000233954	NM_001089591	908
VPS13D	vacuolar protein sorting 13 homolog D	protein-coding gene	Approved	1p36.21	01p36.21	55187	ENSG00000048707	NM_015378	909
AGTRAP	angiotensin II receptor associated protein	protein-coding gene	Approved	1p36.22	01p36.22	57085	ENSG00000177674	NM_020350	910
APITD1	apoptosis-inducing, TAF9-like domain 1	protein-coding gene	Approved	1p36.22	01p36.22	378708	ENSG00000175279	NM_199294	911
C1orf127	chromosome 1 open reading frame 127	protein-coding gene	Approved	1p36.22	01p36.22	148345	ENSG00000175262	NM_173507	912
C1orf167	chromosome 1 open reading frame 167	protein-coding gene	Approved	1p36.22	01p36.22	284498	ENSG00000215910	XM_011541272	913
CASZ1	castor zinc finger 1	protein-coding gene	Approved	1p36.22	01p36.22	54897	ENSG00000130940	NM_017766	914
CLCN6	chloride voltage-gated channel 6	protein-coding gene	Approved	1p36.22	01p36.22	1185	ENSG00000011021	NM_001286	915
CLSTN1	calsyntenin 1	protein-coding gene	Approved	1p36.22	01p36.22	22883	ENSG00000171603	NM_001302883	916
CORT	cortistatin	protein-coding gene	Approved	1p36.22	01p36.22	1325	ENSG00000241563	NM_001302	917
CTNNBIP1	catenin beta interacting protein 1	protein-coding gene	Approved	1p36.22	01p36.22	56998	ENSG00000178585	NM_020248	918
DISP3	dispatched RND transporter family member 3	protein-coding gene	Approved	1p36.22	01p36.22	57540	ENSG00000204624	XM_052561	919
DRAXIN	dorsal inhibitory axon guidance protein	protein-coding gene	Approved	1p36.22	01p36.22	374946	ENSG00000162490	NM_198545	920
EXOSC10	exosome component 10	protein-coding gene	Approved	1p36.22	01p36.22	5394	ENSG00000171824	NM_001001998	921
FBXO6	F-box protein 6	protein-coding gene	Approved	1p36.22	01p36.22	26270	ENSG00000116663	NM_018438	922
GPR157	G protein-coupled receptor 157	protein-coding gene	Approved	1p36.22	01p36.22	80045	ENSG00000180758	NM_024980	923
KIAA2013	KIAA2013	protein-coding gene	Approved	1p36.22	01p36.22	90231	ENSG00000116685	NM_138346	924
KIF1B	kinesin family member 1B	protein-coding gene	Approved	1p36.22	01p36.22	23095	ENSG00000054523	NM_015074	925
LZIC	leucine zipper and CTNNBIP1 domain containing	protein-coding gene	Approved	1p36.22	01p36.22	84328	ENSG00000162441	NM_032368	926
MFN2	mitofusin 2	protein-coding gene	Approved	1p36.22	01p36.22	9927	ENSG00000116688	NM_014874	927
MIIP	migration and invasion inhibitory protein	protein-coding gene	Approved	1p36.22	01p36.22	60672	ENSG00000116691	NM_021933	928
NMNAT1	nicotinamide nucleotide adenylyltransferase 1	protein-coding gene	Approved	1p36.22	01p36.22	64802	ENSG00000173614	XM_017002107	929
PEX14	peroxisomal biogenesis factor 14	protein-coding gene	Approved	1p36.22	01p36.22	5195	ENSG00000142655	XM_011541577	930
PGD	phosphogluconate dehydrogenase	protein-coding gene	Approved	1p36.22	01p36.22	5226	ENSG00000142657	NM_002631	931
PLOD1	procollagen-lysine,2-oxoglutarate 5-dioxygenase 1	protein-coding gene	Approved	1p36.22	01p36.22	5351	ENSG00000083444	NM_000302	932
RBP7	retinol binding protein 7	protein-coding gene	Approved	1p36.22	01p36.22	116362	ENSG00000162444	NM_052960	933
SLC25A33	solute carrier family 25 member 33	protein-coding gene	Approved	1p36.22	01p36.22	84275	ENSG00000171612	NM_032315	934
SPSB1	splA/ryanodine receptor domain and SOCS box containing 1	protein-coding gene	Approved	1p36.22	01p36.22	80176	ENSG00000171621	NM_025106	935
TARDBP	TAR DNA binding protein	protein-coding gene	Approved	1p36.22	01p36.22	23435	ENSG00000120948	NM_007375	936
TMEM201	transmembrane protein 201	protein-coding gene	Approved	1p36.22	01p36.22	199953	ENSG00000188807	NM_001010866	937
TNFRSF1B	tumor necrosis factor receptor superfamily member 1B	protein-coding gene	Approved	1p36.22	01p36.22	7133	ENSG00000028137	NM_001066	938
UBIAD1	UbiA prenyltransferase domain containing 1	protein-coding gene	Approved	1p36.22	01p36.22	29914	ENSG00000120942	NM_013319	939
DNAJC11	DnaJ heat shock protein family (Hsp40) member C11	protein-coding gene	Approved	1p36.23	01p36.23	55735	ENSG00000007923	NM_018198	940
ERRFI1	ERBB receptor feedback inhibitor 1	protein-coding gene	Approved	1p36.23	01p36.23	54206	ENSG00000116285	NM_018948	941
PARK7	Parkinsonism associated deglycase	protein-coding gene	Approved	1p36.23	01p36.23	11315	ENSG00000116288	NM_007262	942
PER3	period circadian clock 3	protein-coding gene	Approved	1p36.23	01p36.23	8863	ENSG00000049246	NM_016831	943
PHF13	PHD finger protein 13	protein-coding gene	Approved	1p36.23	01p36.23	148479	ENSG00000116273	NM_153812	944
RERE	arginine-glutamic acid dipeptide repeats	protein-coding gene	Approved	1p36.23	01p36.23	473	ENSG00000142599	XM_005263464	945
SLC45A1	solute carrier family 45 member 1	protein-coding gene	Approved	1p36.23	01p36.23	50651	ENSG00000162426	NM_001080397	946
VAMP3	vesicle associated membrane protein 3	protein-coding gene	Approved	1p36.23	01p36.23	9341	ENSG00000049245	NM_004781	947
WNT4	Wnt family member 4	protein-coding gene	Approved	1p36.23-p35.1	01p36.23-p35.1	54361	ENSG00000162552	XM_011541597	948
FBXO42	F-box protein 42	protein-coding gene	Approved	1p36.23-p36.11	01p36.23-p36.11	54455	ENSG00000037637	XM_006710698	949
CDA	cytidine deaminase	protein-coding gene	Approved	1p36.2-p35	01p36.2-p35	978	ENSG00000158825	NM_001785	950
FGR	FGR proto-oncogene, Src family tyrosine kinase	protein-coding gene	Approved	1p36.2-p36.1	01p36.2-p36.1	2268	ENSG00000000938	NM_005248	951
ACTRT2	actin related protein T2	protein-coding gene	Approved	1p36.3	01p36.3	140625	ENSG00000169717	NM_080431	952
ARHGEF16	Rho guanine nucleotide exchange factor 16	protein-coding gene	Approved	1p36.3	01p36.3	27237	ENSG00000130762	NM_014448	953
CHD5	chromodomain helicase DNA binding protein 5	protein-coding gene	Approved	1p36.3	01p36.3	26038	ENSG00000116254	NM_015557	954
DFFB	DNA fragmentation factor subunit beta	protein-coding gene	Approved	1p36.3	01p36.3	1677	ENSG00000169598	NM_001282669	955
GABRD	gamma-aminobutyric acid type A receptor delta subunit	protein-coding gene	Approved	1p36.3	01p36.3	2563	ENSG00000187730	NM_000815	956
KCNAB2	potassium voltage-gated channel subfamily A regulatory beta subunit 2	protein-coding gene	Approved	1p36.3	01p36.3	8514	ENSG00000069424	NM_172130	957
MEGF6	multiple EGF like domains 6	protein-coding gene	Approved	1p36.3	01p36.3	1953	ENSG00000162591	NM_001409	958
MMP23B	matrix metallopeptidase 23B	protein-coding gene	Approved	1p36.3	01p36.3	8510	ENSG00000189409	NM_006983	959
MTHFR	methylenetetrahydrofolate reductase (NAD(P)H)	protein-coding gene	Approved	1p36.3	01p36.3	4524	ENSG00000177000	NM_005957	960
TNFRSF18	tumor necrosis factor receptor superfamily member 18	protein-coding gene	Approved	1p36.3	01p36.3	8784	ENSG00000186891	NM_004195	961
TP73	tumor protein p73	protein-coding gene	Approved	1p36.3	01p36.3	7161	ENSG00000078900	NM_005427	962
WRAP73	WD repeat containing, antisense to TP73	protein-coding gene	Approved	1p36.3	01p36.3	49856	ENSG00000116213	XM_017001387	963
ZBTB48	zinc finger and BTB domain containing 48	protein-coding gene	Approved	1p36.3	01p36.3	3104	ENSG00000204859	NM_005341	964
ESPN	espin	protein-coding gene	Approved	1p36.31	01p36.31	83715	ENSG00000187017	NM_031475	965
GPR153	G protein-coupled receptor 153	protein-coding gene	Approved	1p36.31	01p36.31	387509	ENSG00000158292	XM_017001250	966
HES2	hes family bHLH transcription factor 2	protein-coding gene	Approved	1p36.31	01p36.31	54626	ENSG00000069812	NM_019089	967
HES3	hes family bHLH transcription factor 3	protein-coding gene	Approved	1p36.31	01p36.31	390992	ENSG00000173673	NM_001024598	968
NOL9	nucleolar protein 9	protein-coding gene	Approved	1p36.31	01p36.31	79707	ENSG00000162408	NM_024654	969
PLEKHG5	pleckstrin homology and RhoGEF domain containing G5	protein-coding gene	Approved	1p36.31	01p36.31	57449	ENSG00000171680	NM_020631	970
RNF207	ring finger protein 207	protein-coding gene	Approved	1p36.31	01p36.31	388591	ENSG00000158286	NM_207396	971
RPL22	ribosomal protein L22	protein-coding gene	Approved	1p36.31	01p36.31	6146	ENSG00000116251	NM_000983	972
TAS1R1	taste 1 receptor member 1	protein-coding gene	Approved	1p36.31	01p36.31	80835	ENSG00000173662	NM_138697	973
CAMTA1	calmodulin binding transcription activator 1	protein-coding gene	Approved	1p36.31-p36.23	01p36.31-p36.23	23261	ENSG00000171735	NM_015215	974
AJAP1	adherens junctions associated protein 1	protein-coding gene	Approved	1p36.32	01p36.32	55966	ENSG00000196581	NM_018836	975
C1orf174	chromosome 1 open reading frame 174	protein-coding gene	Approved	1p36.32	01p36.32	339448	ENSG00000198912	NM_207356	976
CCDC27	coiled-coil domain containing 27	protein-coding gene	Approved	1p36.32	01p36.32	148870	ENSG00000162592	NM_152492	977
CEP104	centrosomal protein 104	protein-coding gene	Approved	1p36.32	01p36.32	9731	ENSG00000116198	NM_014704	978
FAM213B	family with sequence similarity 213 member B	protein-coding gene	Approved	1p36.32	01p36.32	127281	ENSG00000157870	NM_152371	979
LRRC47	leucine rich repeat containing 47	protein-coding gene	Approved	1p36.32	01p36.32	57470	ENSG00000130764	NM_020710	980
PANK4	pantothenate kinase 4	protein-coding gene	Approved	1p36.32	01p36.32	55229	ENSG00000157881	XM_017001633	981
PEX10	peroxisomal biogenesis factor 10	protein-coding gene	Approved	1p36.32	01p36.32	5192	ENSG00000157911	NM_153818	982
PLCH2	phospholipase C eta 2	protein-coding gene	Approved	1p36.32	01p36.32	9651	ENSG00000149527	NM_014638	983
PRDM16	PR domain 16	protein-coding gene	Approved	1p36.32	01p36.32	63976	ENSG00000142611	NM_022114	984
SMIM1	small integral membrane protein 1 (Vel blood group)	protein-coding gene	Approved	1p36.32	01p36.32	388588	ENSG00000235169	NM_001163724	985
TNFRSF14	tumor necrosis factor receptor superfamily member 14	protein-coding gene	Approved	1p36.32	01p36.32	8764	ENSG00000157873	XM_017002718	986
TPRG1L	tumor protein p63 regulated 1-like	protein-coding gene	Approved	1p36.32	01p36.32	127262	ENSG00000158109	NM_182752	987
TTC34	tetratricopeptide repeat domain 34	protein-coding gene	Approved	1p36.32	01p36.32	100287898	ENSG00000215912	XM_002342015	988
AGRN	agrin	protein-coding gene	Approved	1p36.33	01p36.33	375790	ENSG00000188157	NM_198576	989
ANKRD65	ankyrin repeat domain 65	protein-coding gene	Approved	1p36.33	01p36.33	441869	ENSG00000235098	XM_011541489	990
ATAD3A	ATPase family, AAA domain containing 3A	protein-coding gene	Approved	1p36.33	01p36.33	55210	ENSG00000197785	NM_018188	991
ATAD3B	ATPase family, AAA domain containing 3B	protein-coding gene	Approved	1p36.33	01p36.33	83858	ENSG00000160072	NM_031921	992
ATAD3C	ATPase family, AAA domain containing 3C	protein-coding gene	Approved	1p36.33	01p36.33	219293	ENSG00000215915	NM_001039211	993
AURKAIP1	aurora kinase A interacting protein 1	protein-coding gene	Approved	1p36.33	01p36.33	54998	ENSG00000175756	NM_017900	994
B3GALT6	beta-1,3-galactosyltransferase 6	protein-coding gene	Approved	1p36.33	01p36.33	126792	ENSG00000176022	NM_080605	995
C1orf159	chromosome 1 open reading frame 159	protein-coding gene	Approved	1p36.33	01p36.33	54991	ENSG00000131591	NM_017891	996
CALML6	calmodulin like 6	protein-coding gene	Approved	1p36.33	01p36.33	163688	ENSG00000169885	NM_138705	997
CCNL2	cyclin L2	protein-coding gene	Approved	1p36.33	01p36.33	81669	ENSG00000221978	NM_030937	998
CDK11A	cyclin dependent kinase 11A	protein-coding gene	Approved	1p36.33	01p36.33	728642	ENSG00000008128	NM_024011	999
CDK11B	cyclin dependent kinase 11B	protein-coding gene	Approved	1p36.33	01p36.33	984	ENSG00000248333	NM_001787	1000
CFAP74	cilia and flagella associated protein 74	protein-coding gene	Approved	1p36.33	01p36.33	85452	ENSG00000142609	XM_017002641	1001
CPSF3L	cleavage and polyadenylation specific factor 3-like	protein-coding gene	Approved	1p36.33	01p36.33	54973	ENSG00000127054	NM_017871	1002
CPTP	ceramide-1-phosphate transfer protein	protein-coding gene	Approved	1p36.33	01p36.33	80772	ENSG00000224051	NM_001029885	1003
FAAP20	Fanconi anemia core complex associated protein 20	protein-coding gene	Approved	1p36.33	01p36.33	199990	ENSG00000162585	NM_182533	1004
FAM132A	family with sequence similarity 132 member A	protein-coding gene	Approved	1p36.33	01p36.33	388581	ENSG00000184163	XM_371208	1005
FNDC10	fibronectin type III domain containing 10	protein-coding gene	Approved	1p36.33	01p36.33	643988	ENSG00000228594	NM_001242659	1006
GNB1	G protein subunit beta 1	protein-coding gene	Approved	1p36.33	01p36.33	2782	ENSG00000078369	NM_002074	1007
ISG15	ISG15 ubiquitin-like modifier	protein-coding gene	Approved	1p36.33	01p36.33	9636	ENSG00000187608	NM_005101	1008
MIA3	melanoma inhibitory activity family member 3	protein-coding gene	Approved	1p36.33	01p36.33	375056	ENSG00000154305	NM_198551	1009
MIB2	mindbomb E3 ubiquitin protein ligase 2	protein-coding gene	Approved	1p36.33	01p36.33	142678	ENSG00000197530	NM_080875	1010
MXRA8	matrix remodeling associated 8	protein-coding gene	Approved	1p36.33	01p36.33	54587	ENSG00000162576	NM_032348	1011
NADK	NAD kinase	protein-coding gene	Approved	1p36.33	01p36.33	65220	ENSG00000008130	NM_023018	1012
NOC2L	NOC2 like nucleolar associated transcriptional repressor	protein-coding gene	Approved	1p36.33	01p36.33	26155	ENSG00000188976	NM_015658	1013
OR4F5	olfactory receptor family 4 subfamily F member 5	protein-coding gene	Approved	1p36.33	01p36.33	79501	ENSG00000186092	NM_001005484	1014
OR4F16	olfactory receptor family 4 subfamily F member 16	protein-coding gene	Approved	1p36.33	01p36.33	81399	ENSG00000273547	NM_001005277	1015
OR4F29	olfactory receptor family 4 subfamily F member 29	protein-coding gene	Approved	1p36.33	01p36.33	729759	ENSG00000278566	NM_001005221	1016
PERM1	PPARGC1 and ESRR induced regulator, muscle 1	protein-coding gene	Approved	1p36.33	01p36.33	84808	ENSG00000187642	NR_027693	1017
PLEKHN1	pleckstrin homology domain containing N1	protein-coding gene	Approved	1p36.33	01p36.33	84069	ENSG00000187583	NM_032129	1018
PUSL1	pseudouridylate synthase-like 1	protein-coding gene	Approved	1p36.33	01p36.33	126789	ENSG00000169972	NM_153339	1019
RNF223	ring finger protein 223	protein-coding gene	Approved	1p36.33	01p36.33	401934	ENSG00000237330	NM_001205252	1020
SAMD11	sterile alpha motif domain containing 11	protein-coding gene	Approved	1p36.33	01p36.33	148398	ENSG00000187634	NM_152486	1021
SDF4	stromal cell derived factor 4	protein-coding gene	Approved	1p36.33	01p36.33	51150	ENSG00000078808	NM_016176	1022
SKI	SKI proto-oncogene	protein-coding gene	Approved	1p36.33	01p36.33	6497	ENSG00000157933	NM_003036	1023
SLC35E2	solute carrier family 35 member E2	protein-coding gene	Approved	1p36.33	01p36.33	9906	ENSG00000215790	XM_049733	1024
SLC35E2B	solute carrier family 35 member E2B	protein-coding gene	Approved	1p36.33	01p36.33	728661	ENSG00000189339	XR_001737391	1025
TMEM52	transmembrane protein 52	protein-coding gene	Approved	1p36.33	01p36.33	339456	ENSG00000178821	NM_178545	1026
TMEM88B	transmembrane protein 88B	protein-coding gene	Approved	1p36.33	01p36.33	643965	ENSG00000205116	NM_001146685	1027
TMEM240	transmembrane protein 240	protein-coding gene	Approved	1p36.33	01p36.33	339453	ENSG00000205090	NM_001114748	1028
TTLL10	tubulin tyrosine ligase like 10	protein-coding gene	Approved	1p36.33	01p36.33	254173	ENSG00000162571	NM_153254	1029
UBE2J2	ubiquitin conjugating enzyme E2 J2	protein-coding gene	Approved	1p36.33	01p36.33	118424	ENSG00000160087	NM_058167	1030
VWA1	von Willebrand factor A domain containing 1	protein-coding gene	Approved	1p36.33	01p36.33	64856	ENSG00000179403	NM_022834	1031
PRKCZ	protein kinase C zeta	protein-coding gene	Approved	1p36.33-p36.2	01p36.33-p36.2	5590	ENSG00000067606	NM_002744	1032
MORN1	MORN repeat containing 1	protein-coding gene	Approved	1p36.33-p36.32	01p36.33-p36.32	79906	ENSG00000116151	NM_024848	1033
C1QA	complement component 1, q subcomponent, A chain	protein-coding gene	Approved	1p36.3-p34.1	01p36.3-p34.1	712	ENSG00000173372	NM_015991	1034
C1QB	complement component 1, q subcomponent, B chain	protein-coding gene	Approved	1p36.3-p34.1	01p36.3-p34.1	713	ENSG00000173369	NM_000491	1035
HTR1D	5-hydroxytryptamine receptor 1D	protein-coding gene	Approved	1p36.3-p34.3	01p36.3-p34.3	3352	ENSG00000179546	NM_000864	1036
DFFA	DNA fragmentation factor subunit alpha	protein-coding gene	Approved	1p36.3-p36.2	01p36.3-p36.2	1676	ENSG00000160049	NM_004401	1037
MASP2	mannan binding lectin serine peptidase 2	protein-coding gene	Approved	1p36.3-p36.2	01p36.3-p36.2	10747	ENSG00000009724	NM_006610	1038
MRPL20	mitochondrial ribosomal protein L20	protein-coding gene	Approved	1p36.3-p36.2	01p36.3-p36.2	55052	ENSG00000242485	NM_017971	1039
NBL1	neuroblastoma 1, DAN family BMP antagonist	protein-coding gene	Approved	1p36.3-p36.2	01p36.3-p36.2	4681	ENSG00000158747	NM_005380	1040
SCNN1D	sodium channel epithelial 1 delta subunit	protein-coding gene	Approved	1p36.3-p36.2	01p36.3-p36.2	6339	ENSG00000162572	NM_002978	1041
SRM	spermidine synthase	protein-coding gene	Approved	1p36-p22	01p36-p22	6723	ENSG00000116649	NM_003132	1042
PLA2G5	phospholipase A2 group V	protein-coding gene	Approved	1p36-p34	01p36-p34	5322	ENSG00000127472	NM_000929	1043
GALE	UDP-galactose-4-epimerase	protein-coding gene	Approved	1p36-p35	01p36-p35	2582	ENSG00000117308	NM_000403	1044
HTR6	5-hydroxytryptamine receptor 6	protein-coding gene	Approved	1p36-p35	01p36-p35	3362	ENSG00000158748	NM_000871	1045
ARPC5	actin related protein 2/3 complex subunit 5	protein-coding gene	Approved	1q	01q	10092	ENSG00000162704	NM_005717	1046
PGBD2	piggyBac transposable element derived 2	protein-coding gene	Approved	1q	01q	267002	ENSG00000185220	XM_011544159	1047
GDAP2	ganglioside induced differentiation associated protein 2	protein-coding gene	Approved	1q11	01q11	54834	ENSG00000196505	NM_017686	1048
TXNIP	thioredoxin interacting protein	protein-coding gene	Approved	1q11	01q11	10628	ENSG00000265972	NM_006472	1049
RNF115	ring finger protein 115	protein-coding gene	Approved	1q12	01q12	27246	ENSG00000265491	NM_014455	1050
TMOD4	tropomodulin 4	protein-coding gene	Approved	1q12	01q12	29765	ENSG00000163157	XM_017001089	1051
S100A4	S100 calcium binding protein A4	protein-coding gene	Approved	1q12-q22	01q12-q22	6275	ENSG00000196154	NM_002961	1052
S100A8	S100 calcium binding protein A8	protein-coding gene	Approved	1q12-q22	01q12-q22	6279	ENSG00000143546	NM_002964	1053
DDR2	discoidin domain receptor tyrosine kinase 2	protein-coding gene	Approved	1q12-q23	01q12-q23	4921	ENSG00000162733	NM_006182	1054
DPT	dermatopontin	protein-coding gene	Approved	1q12-q23	01q12-q23	1805	ENSG00000143196	NM_001937	1055
MEF2D	myocyte enhancer factor 2D	protein-coding gene	Approved	1q12-q23	01q12-q23	4209	ENSG00000116604	NM_005920	1056
ACP6	acid phosphatase 6, lysophosphatidic	protein-coding gene	Approved	1q21	01q21	51205	ENSG00000162836	NM_016361	1057
ARHGEF11	Rho guanine nucleotide exchange factor 11	protein-coding gene	Approved	1q21	01q21	9826	ENSG00000132694	NM_198236	1058
ARNT	aryl hydrocarbon receptor nuclear translocator	protein-coding gene	Approved	1q21	01q21	405	ENSG00000143437	XM_017001288	1059
BCL9	B-cell CLL/lymphoma 9	protein-coding gene	Approved	1q21	01q21	607	ENSG00000116128	NM_004326	1060
BOLA1	bolA family member 1	protein-coding gene	Approved	1q21	01q21	51027	ENSG00000178096	NM_016074	1061
CA14	carbonic anhydrase 14	protein-coding gene	Approved	1q21	01q21	23632	ENSG00000118298	NM_012113	1062
CASQ1	calsequestrin 1	protein-coding gene	Approved	1q21	01q21	844	ENSG00000143318	NM_001231	1063
CELF3	CUGBP, Elav-like family member 3	protein-coding gene	Approved	1q21	01q21	11189	ENSG00000159409	NM_007185	1064
CGN	cingulin	protein-coding gene	Approved	1q21	01q21	57530	ENSG00000143375	NM_020770	1065
CLK2	CDC like kinase 2	protein-coding gene	Approved	1q21	01q21	1196	ENSG00000176444	NM_003993	1066
CRCT1	cysteine rich C-terminal 1	protein-coding gene	Approved	1q21	01q21	54544	ENSG00000169509	NM_019060	1067
CRNN	cornulin	protein-coding gene	Approved	1q21	01q21	49860	ENSG00000143536	NM_016190	1068
CTSK	cathepsin K	protein-coding gene	Approved	1q21	01q21	1513	ENSG00000143387	NM_000396	1069
CTSS	cathepsin S	protein-coding gene	Approved	1q21	01q21	1520	ENSG00000163131	NM_004079	1070
ECM1	extracellular matrix protein 1	protein-coding gene	Approved	1q21	01q21	1893	ENSG00000143369	NM_004425	1071
FAM189B	family with sequence similarity 189 member B	protein-coding gene	Approved	1q21	01q21	10712	ENSG00000160767	NM_006589	1072
FCRL4	Fc receptor like 4	protein-coding gene	Approved	1q21	01q21	83417	ENSG00000163518	NM_031282	1073
FCRL5	Fc receptor like 5	protein-coding gene	Approved	1q21	01q21	83416	ENSG00000143297	NM_031281	1074
GOLPH3L	golgi phosphoprotein 3 like	protein-coding gene	Approved	1q21	01q21	55204	ENSG00000143457	NM_018178	1075
IL6R	interleukin 6 receptor	protein-coding gene	Approved	1q21	01q21	3570	ENSG00000160712	NM_000565	1076
IVL	involucrin	protein-coding gene	Approved	1q21	01q21	3713	ENSG00000163207	NM_005547	1077
JTB	jumping translocation breakpoint	protein-coding gene	Approved	1q21	01q21	10899	ENSG00000143543	NM_006694	1078
LCE2B	late cornified envelope 2B	protein-coding gene	Approved	1q21	01q21	26239	ENSG00000159455	NM_014357	1079
LCE3D	late cornified envelope 3D	protein-coding gene	Approved	1q21	01q21	84648	ENSG00000163202	NM_032563	1080
LOR	loricrin	protein-coding gene	Approved	1q21	01q21	4014	ENSG00000203782	NM_000427	1081
MCL1	myeloid cell leukemia 1	protein-coding gene	Approved	1q21	01q21	4170	ENSG00000143384	NM_021960	1082
MLLT11	myeloid/lymphoid or mixed-lineage leukemia; translocated to, 11	protein-coding gene	Approved	1q21	01q21	10962	ENSG00000213190	NM_006818	1083
MRPL9	mitochondrial ribosomal protein L9	protein-coding gene	Approved	1q21	01q21	65005	ENSG00000143436	NM_031420	1084
MRPS21	mitochondrial ribosomal protein S21	protein-coding gene	Approved	1q21	01q21	54460	ENSG00000266472	NM_018997	1085
MTX1	metaxin 1	protein-coding gene	Approved	1q21	01q21	4580	ENSG00000173171	NM_198883	1086
NAXE	NAD(P)HX epimerase	protein-coding gene	Approved	1q21	01q21	128240	ENSG00000163382	NM_144772	1087
PDZK1	PDZ domain containing 1	protein-coding gene	Approved	1q21	01q21	5174	ENSG00000174827	NM_002614	1088
PGLYRP3	peptidoglycan recognition protein 3	protein-coding gene	Approved	1q21	01q21	114771	ENSG00000159527	NM_052891	1089
PGLYRP4	peptidoglycan recognition protein 4	protein-coding gene	Approved	1q21	01q21	57115	ENSG00000163218	NM_020393	1090
PI4KB	phosphatidylinositol 4-kinase beta	protein-coding gene	Approved	1q21	01q21	5298	ENSG00000143393	NM_002651	1091
PIAS3	protein inhibitor of activated STAT 3	protein-coding gene	Approved	1q21	01q21	10401	ENSG00000131788	NM_006099	1092
POLR3C	polymerase (RNA) III subunit C	protein-coding gene	Approved	1q21	01q21	10623	ENSG00000186141	NM_006468	1093
PPIAL4C	peptidylprolyl isomerase A like 4C	protein-coding gene	Approved	1q21	01q21	653598	ENSG00000263464	NM_001135789	1094
PPIAL4D	peptidylprolyl isomerase A like 4D	protein-coding gene	Approved	1q21	01q21	645142	ENSG00000256374	NM_001164261	1095
PSMB4	proteasome subunit beta 4	protein-coding gene	Approved	1q21	01q21	5692	ENSG00000159377	NM_002796	1096
RFX5	regulatory factor X5	protein-coding gene	Approved	1q21	01q21	5993	ENSG00000143390	NM_000449	1097
RORC	RAR related orphan receptor C	protein-coding gene	Approved	1q21	01q21	6097	ENSG00000143365	XM_006711484	1098
RPS27	ribosomal protein S27	protein-coding gene	Approved	1q21	01q21	6232	ENSG00000177954	NM_001030	1099
S100A1	S100 calcium binding protein A1	protein-coding gene	Approved	1q21	01q21	6271	ENSG00000160678	NM_006271	1100
S100A2	S100 calcium binding protein A2	protein-coding gene	Approved	1q21	01q21	6273	ENSG00000196754	NM_005978	1101
S100A3	S100 calcium binding protein A3	protein-coding gene	Approved	1q21	01q21	6274	ENSG00000188015	NM_002960	1102
S100A5	S100 calcium binding protein A5	protein-coding gene	Approved	1q21	01q21	6276	ENSG00000196420	NM_002962	1103
S100A6	S100 calcium binding protein A6	protein-coding gene	Approved	1q21	01q21	6277	ENSG00000197956	NM_014624	1104
S100A7	S100 calcium binding protein A7	protein-coding gene	Approved	1q21	01q21	6278	ENSG00000143556	NM_002963	1105
S100A9	S100 calcium binding protein A9	protein-coding gene	Approved	1q21	01q21	6280	ENSG00000163220	NM_002965	1106
S100A10	S100 calcium binding protein A10	protein-coding gene	Approved	1q21	01q21	6281	ENSG00000197747	NM_002966	1107
S100A11	S100 calcium binding protein A11	protein-coding gene	Approved	1q21	01q21	6282	ENSG00000163191	NM_005620	1108
S100A12	S100 calcium binding protein A12	protein-coding gene	Approved	1q21	01q21	6283	ENSG00000163221	NM_005621	1109
S100A13	S100 calcium binding protein A13	protein-coding gene	Approved	1q21	01q21	6284	ENSG00000189171	NM_005979	1110
S100A16	S100 calcium binding protein A16	protein-coding gene	Approved	1q21	01q21	140576	ENSG00000188643	NM_080388	1111
SCAMP3	secretory carrier membrane protein 3	protein-coding gene	Approved	1q21	01q21	10067	ENSG00000116521	NM_005698	1112
SETDB1	SET domain bifurcated 1	protein-coding gene	Approved	1q21	01q21	9869	ENSG00000143379	NM_001145415	1113
SH2D2A	SH2 domain containing 2A	protein-coding gene	Approved	1q21	01q21	9047	ENSG00000027869	NM_003975	1114
SHC1	SHC adaptor protein 1	protein-coding gene	Approved	1q21	01q21	6464	ENSG00000160691	NM_183001	1115
SLC39A1	solute carrier family 39 member 1	protein-coding gene	Approved	1q21	01q21	27173	ENSG00000143570	NM_014437	1116
SMG5	SMG5, nonsense mediated mRNA decay factor	protein-coding gene	Approved	1q21	01q21	23381	ENSG00000198952	NM_015327	1117
SPTA1	spectrin alpha, erythrocytic 1	protein-coding gene	Approved	1q21	01q21	6708	ENSG00000163554	NM_003126	1118
TDRKH	tudor and KH domain containing	protein-coding gene	Approved	1q21	01q21	11022	ENSG00000182134	NM_006862	1119
THBS3	thrombospondin 3	protein-coding gene	Approved	1q21	01q21	7059	ENSG00000169231	NM_007112	1120
TUFT1	tuftelin 1	protein-coding gene	Approved	1q21	01q21	7286	ENSG00000143367	NM_020127	1121
UBQLN4	ubiquilin 4	protein-coding gene	Approved	1q21	01q21	56893	ENSG00000160803	NM_020131	1122
VPS72	vacuolar protein sorting 72 homolog	protein-coding gene	Approved	1q21	01q21	6944	ENSG00000163159	NM_005997	1123
ANKRD34A	ankyrin repeat domain 34A	protein-coding gene	Approved	1q21.1	01q21.1	284615	ENSG00000272031	NM_001039888	1124
ANKRD35	ankyrin repeat domain 35	protein-coding gene	Approved	1q21.1	01q21.1	148741	ENSG00000198483	NM_144698	1125
CDC42SE1	CDC42 small effector 1	protein-coding gene	Approved	1q21.1	01q21.1	56882	ENSG00000197622	NM_020239	1126
CHD1L	chromodomain helicase DNA binding protein 1 like	protein-coding gene	Approved	1q21.1	01q21.1	9557	ENSG00000131778	NM_004284	1127
FAM72C	family with sequence similarity 72 member C	protein-coding gene	Approved	1q21.1	01q21.1	554282	ENSG00000263513	XM_011509723	1128
FAM72D	family with sequence similarity 72 member D	protein-coding gene	Approved	1q21.1	01q21.1	728833	ENSG00000215784	XM_001128582	1129
FMO5	flavin containing monooxygenase 5	protein-coding gene	Approved	1q21.1	01q21.1	2330	ENSG00000131781	NM_001461	1130
GJA8	gap junction protein alpha 8	protein-coding gene	Approved	1q21.1	01q21.1	2703	ENSG00000121634	NM_005267	1131
GPR89A	G protein-coupled receptor 89A	protein-coding gene	Approved	1q21.1	01q21.1	653519	ENSG00000117262	NM_001097612	1132
GPR89B	G protein-coupled receptor 89B	protein-coding gene	Approved	1q21.1	01q21.1	51463	ENSG00000188092	NM_016334	1133
ITGA10	integrin subunit alpha 10	protein-coding gene	Approved	1q21.1	01q21.1	8515	ENSG00000143127	NM_003637	1134
LIX1L	limb and CNS expressed 1 like	protein-coding gene	Approved	1q21.1	01q21.1	128077	ENSG00000271601	NM_153713	1135
NBPF9	neuroblastoma breakpoint family member 9	protein-coding gene	Approved	1q21.1	01q21.1	400818	ENSG00000269713	NM_001037675	1136
NBPF10	neuroblastoma breakpoint family member 10	protein-coding gene	Approved	1q21.1	01q21.1	100132406	ENSG00000271425	NM_001039703	1137
NBPF11	neuroblastoma breakpoint family member 11	protein-coding gene	Approved	1q21.1	01q21.1	200030	ENSG00000263956	NM_183372	1138
NBPF12	neuroblastoma breakpoint family member 12	protein-coding gene	Approved	1q21.1	01q21.1	149013	ENSG00000268043	XM_003119146	1139
NBPF15	neuroblastoma breakpoint family member 15	protein-coding gene	Approved	1q21.1	01q21.1	284565	ENSG00000266338	NM_173638	1140
NBPF20	neuroblastoma breakpoint family member 20	protein-coding gene	Approved	1q21.1	01q21.1	100288142	ENSG00000162825	NM_001278267	1141
NUDT17	nudix hydrolase 17	protein-coding gene	Approved	1q21.1	01q21.1	200035	ENSG00000186364	XM_496395	1142
PDE4DIP	phosphodiesterase 4D interacting protein	protein-coding gene	Approved	1q21.1	01q21.1	9659	ENSG00000178104	NM_022359	1143
PEA15	phosphoprotein enriched in astrocytes 15	protein-coding gene	Approved	1q21.1	01q21.1	8682	ENSG00000162734	NM_003768	1144
PEX11B	peroxisomal biogenesis factor 11 beta	protein-coding gene	Approved	1q21.1	01q21.1	8799	ENSG00000131779	NM_003846	1145
POGZ	pogo transposable element with ZNF domain	protein-coding gene	Approved	1q21.1	01q21.1	23126	ENSG00000143442	NM_207171	1146
POLR3GL	polymerase (RNA) III subunit G like	protein-coding gene	Approved	1q21.1	01q21.1	84265	ENSG00000121851	NM_032305	1147
PPIAL4E	peptidylprolyl isomerase A like 4E	protein-coding gene	Approved	1q21.1	01q21.1	730262	ENSG00000271567	NM_001144032	1148
PPIAL4F	peptidylprolyl isomerase A like 4F	protein-coding gene	Approved	1q21.1	01q21.1	728945	ENSG00000279782	NM_001164262	1149
PPIAL4G	peptidylprolyl isomerase A like 4G	protein-coding gene	Approved	1q21.1	01q21.1	644591	ENSG00000236334	NM_001123068	1150
PRCC	papillary renal cell carcinoma (translocation-associated)	protein-coding gene	Approved	1q21.1	01q21.1	5546	ENSG00000143294	NM_005973	1151
PRPF3	pre-mRNA processing factor 3	protein-coding gene	Approved	1q21.1	01q21.1	9129	ENSG00000117360	NM_004698	1152
RBM8A	RNA binding motif protein 8A	protein-coding gene	Approved	1q21.1	01q21.1	9939	ENSG00000265241	NM_005105	1153
S100A14	S100 calcium binding protein A14	protein-coding gene	Approved	1q21.1	01q21.1	57402	ENSG00000189334	NM_020672	1154
SEC22B	SEC22 homolog B, vesicle trafficking protein (gene/pseudogene)	protein-coding gene	Approved	1q21.1	01q21.1	9554	ENSG00000265808	NM_004892	1155
SLC27A3	solute carrier family 27 member 3	protein-coding gene	Approved	1q21.1	01q21.1	11000	ENSG00000143554	NM_024330	1156
SRGAP2B	SLIT-ROBO Rho GTPase activating protein 2B	protein-coding gene	Approved	1q21.1	01q21.1	647135	ENSG00000196369	NM_001271870	1157
ADAMTSL4	ADAMTS like 4	protein-coding gene	Approved	1q21.2	01q21.2	54507	ENSG00000143382	NM_019032	1158
ANXA9	annexin A9	protein-coding gene	Approved	1q21.2	01q21.2	8416	ENSG00000143412	NM_003568	1159
APH1A	aph-1 homolog A, gamma-secretase subunit	protein-coding gene	Approved	1q21.2	01q21.2	51107	ENSG00000117362	NM_016022	1160
BNIPL	BCL2/adenovirus E1B 19kD interacting protein like	protein-coding gene	Approved	1q21.2	01q21.2	149428	ENSG00000163141	NM_138279	1161
C1orf43	chromosome 1 open reading frame 43	protein-coding gene	Approved	1q21.2	01q21.2	25912	ENSG00000143612	NM_015449	1162
C1orf54	chromosome 1 open reading frame 54	protein-coding gene	Approved	1q21.2	01q21.2	79630	ENSG00000118292	NM_024579	1163
C1orf56	chromosome 1 open reading frame 56	protein-coding gene	Approved	1q21.2	01q21.2	54964	ENSG00000143443	NM_017860	1164
CD160	CD160 molecule	protein-coding gene	Approved	1q21.2	01q21.2	11126	ENSG00000117281	NM_007053	1165
CIART	circadian associated repressor of transcription	protein-coding gene	Approved	1q21.2	01q21.2	148523	ENSG00000159208	NM_144697	1166
CKS1B	CDC28 protein kinase regulatory subunit 1B	protein-coding gene	Approved	1q21.2	01q21.2	1163	ENSG00000173207	NM_001826	1167
CREB3L4	cAMP responsive element binding protein 3 like 4	protein-coding gene	Approved	1q21.2	01q21.2	148327	ENSG00000143578	NM_130898	1168
FAM63A	family with sequence similarity 63 member A	protein-coding gene	Approved	1q21.2	01q21.2	55793	ENSG00000143409	NM_018379	1169
FAM231D	family with sequence similarity 231 member D	protein-coding gene	Approved	1q21.2	01q21.2	644634	ENSG00000272058	XM_005277490	1170
GABPB2	GA binding protein transcription factor beta subunit 2	protein-coding gene	Approved	1q21.2	01q21.2	126626	ENSG00000143458	NM_144618	1171
GJA5	gap junction protein alpha 5	protein-coding gene	Approved	1q21.2	01q21.2	2702	ENSG00000265107	NM_181703	1172
HCN3	hyperpolarization activated cyclic nucleotide gated potassium channel 3	protein-coding gene	Approved	1q21.2	01q21.2	57657	ENSG00000143630	NM_020897	1173
HFE2	hemochromatosis type 2 (juvenile)	protein-coding gene	Approved	1q21.2	01q21.2	148738	ENSG00000168509	NM_145277	1174
HIST2H2AA3	histone cluster 2, H2aa3	protein-coding gene	Approved	1q21.2	01q21.2	8337	ENSG00000203812	NM_003516	1175
HIST2H2AA4	histone cluster 2, H2aa4	protein-coding gene	Approved	1q21.2	01q21.2	723790	ENSG00000272196	NM_001040874	1176
HIST2H2AB	histone cluster 2, H2ab	protein-coding gene	Approved	1q21.2	01q21.2	317772	ENSG00000184270	NM_175065	1177
HIST2H2AC	histone cluster 2, H2ac	protein-coding gene	Approved	1q21.2	01q21.2	8338	ENSG00000184260	NM_003517	1178
HIST2H2BE	histone cluster 2, H2be	protein-coding gene	Approved	1q21.2	01q21.2	8349	ENSG00000184678	NM_003528	1179
HIST2H2BF	histone cluster 2, H2bf	protein-coding gene	Approved	1q21.2	01q21.2	440689	ENSG00000203814	NM_001024599	1180
HIST2H3A	histone cluster 2, H3a	protein-coding gene	Approved	1q21.2	01q21.2	333932	ENSG00000203852	NM_001005464	1181
HIST2H3C	histone cluster 2, H3c	protein-coding gene	Approved	1q21.2	01q21.2	126961	ENSG00000203811	NM_021059	1182
HIST2H3D	histone cluster 2, H3d	protein-coding gene	Approved	1q21.2	01q21.2	653604	ENSG00000183598	NM_001123375	1183
HIST2H4A	histone cluster 2, H4a	protein-coding gene	Approved	1q21.2	01q21.2	8370	ENSG00000270882	NM_003548	1184
HIST2H4B	histone cluster 2, H4b	protein-coding gene	Approved	1q21.2	01q21.2	554313	ENSG00000270276	NM_001034077	1185
HORMAD1	HORMA domain containing 1	protein-coding gene	Approved	1q21.2	01q21.2	84072	ENSG00000143452	NM_032132	1186
LYSMD1	LysM domain containing 1	protein-coding gene	Approved	1q21.2	01q21.2	388695	ENSG00000163155	NM_212551	1187
MTMR11	myotubularin related protein 11	protein-coding gene	Approved	1q21.2	01q21.2	10903	ENSG00000014914	NM_181873	1188
NBPF14	neuroblastoma breakpoint family member 14	protein-coding gene	Approved	1q21.2	01q21.2	25832	ENSG00000270629	NM_015383	1189
NBPF19	neuroblastoma breakpoint family member 19	protein-coding gene	Approved	1q21.2	01q21.2	101060226	ENSG00000271383	XM_017003019	1190
NOTCH2NL	notch 2 N-terminal like	protein-coding gene	Approved	1q21.2	01q21.2	388677	ENSG00000264343	NM_203458	1191
OTUD7B	OTU deubiquitinase 7B	protein-coding gene	Approved	1q21.2	01q21.2	56957	ENSG00000264522	NM_020205	1192
PLEKHO1	pleckstrin homology domain containing O1	protein-coding gene	Approved	1q21.2	01q21.2	51177	ENSG00000023902	NM_016274	1193
PRKAB2	protein kinase AMP-activated non-catalytic subunit beta 2	protein-coding gene	Approved	1q21.2	01q21.2	5565	ENSG00000131791	NM_005399	1194
PRUNE1	prune exopolyphosphatase	protein-coding gene	Approved	1q21.2	01q21.2	58497	ENSG00000143363	NM_021222	1195
PSMD4	proteasome 26S subunit, non-ATPase 4	protein-coding gene	Approved	1q21.2	01q21.2	5710	ENSG00000159352	NM_002810	1196
RAB13	RAB13, member RAS oncogene family	protein-coding gene	Approved	1q21.2	01q21.2	5872	ENSG00000143545	NM_002870	1197
RIT1	Ras like without CAAX 1	protein-coding gene	Approved	1q21.2	01q21.2	6016	ENSG00000143622	NM_006912	1198
RPRD2	regulation of nuclear pre-mRNA domain containing 2	protein-coding gene	Approved	1q21.2	01q21.2	23248	ENSG00000163125	NM_015203	1199
SEMA6C	semaphorin 6C	protein-coding gene	Approved	1q21.2	01q21.2	10500	ENSG00000143434	NM_030913	1200
SF3B4	splicing factor 3b subunit 4	protein-coding gene	Approved	1q21.2	01q21.2	10262	ENSG00000143368	NM_005850	1201
SV2A	synaptic vesicle glycoprotein 2A	protein-coding gene	Approved	1q21.2	01q21.2	9900	ENSG00000159164	XM_017002992	1202
TARS2	threonyl-tRNA synthetase 2, mitochondrial (putative)	protein-coding gene	Approved	1q21.2	01q21.2	80222	ENSG00000143374	NM_025150	1203
TNFAIP8L2	TNF alpha induced protein 8 like 2	protein-coding gene	Approved	1q21.2	01q21.2	79626	ENSG00000163154	NM_024575	1204
TPM3	tropomyosin 3	protein-coding gene	Approved	1q21.2	01q21.2	7170	ENSG00000143549	NM_152263	1205
VPS45	vacuolar protein sorting 45 homolog	protein-coding gene	Approved	1q21.2	01q21.2	11311	ENSG00000136631	NM_007259	1206
ZBTB7B	zinc finger and BTB domain containing 7B	protein-coding gene	Approved	1q21.2	01q21.2	51043	ENSG00000160685	NM_015872	1207
ZNF687	zinc finger protein 687	protein-coding gene	Approved	1q21.2	01q21.2	57592	ENSG00000143373	NM_020832	1208
F11R	F11 receptor	protein-coding gene	Approved	1q21.2-q21.3	01q21.2-q21.3	50848	ENSG00000158769	NM_016946	1209
FCGR1A	Fc fragment of IgG receptor Ia	protein-coding gene	Approved	1q21.2-q21.3	01q21.2-q21.3	2209	ENSG00000150337	NM_000566	1210
CADM3	cell adhesion molecule 3	protein-coding gene	Approved	1q21.2-q22	01q21.2-q22	57863	ENSG00000162706	NM_021189	1211
ADAM15	ADAM metallopeptidase domain 15	protein-coding gene	Approved	1q21.3	01q21.3	8751	ENSG00000143537	NM_003815	1212
ADAR	adenosine deaminase, RNA specific	protein-coding gene	Approved	1q21.3	01q21.3	103	ENSG00000160710	NM_001111	1213
AQP10	aquaporin 10	protein-coding gene	Approved	1q21.3	01q21.3	89872	ENSG00000143595	NM_080429	1214
ATP8B2	ATPase phospholipid transporting 8B2	protein-coding gene	Approved	1q21.3	01q21.3	57198	ENSG00000143515	NM_020452	1215
C1orf68	chromosome 1 open reading frame 68	protein-coding gene	Approved	1q21.3	01q21.3	100129271	ENSG00000198854	NM_001024679	1216
C1orf189	chromosome 1 open reading frame 189	protein-coding gene	Approved	1q21.3	01q21.3	388701	ENSG00000163263	NM_001010979	1217
C2CD4D	C2 calcium dependent domain containing 4D	protein-coding gene	Approved	1q21.3	01q21.3	100191040	ENSG00000225556	NM_001136003	1218
CERS2	ceramide synthase 2	protein-coding gene	Approved	1q21.3	01q21.3	29956	ENSG00000143418	NM_022075	1219
CHRNB2	cholinergic receptor nicotinic beta 2 subunit	protein-coding gene	Approved	1q21.3	01q21.3	1141	ENSG00000160716	NM_000748	1220
CHTOP	chromatin target of PRMT1	protein-coding gene	Approved	1q21.3	01q21.3	26097	ENSG00000160679	NM_015607	1221
CRABP2	cellular retinoic acid binding protein 2	protein-coding gene	Approved	1q21.3	01q21.3	1382	ENSG00000143320	NM_001878	1222
CRTC2	CREB regulated transcription coactivator 2	protein-coding gene	Approved	1q21.3	01q21.3	200186	ENSG00000160741	NM_181715	1223
DENND4B	DENN domain containing 4B	protein-coding gene	Approved	1q21.3	01q21.3	9909	ENSG00000198837	XM_375806	1224
ENSA	endosulfine alpha	protein-coding gene	Approved	1q21.3	01q21.3	2029	ENSG00000143420	NM_207042	1225
FLG	filaggrin	protein-coding gene	Approved	1q21.3	01q21.3	2312	ENSG00000143631	NM_002016	1226
FLG2	filaggrin family member 2	protein-coding gene	Approved	1q21.3	01q21.3	388698	ENSG00000143520	NM_001014342	1227
GATAD2B	GATA zinc finger domain containing 2B	protein-coding gene	Approved	1q21.3	01q21.3	57459	ENSG00000143614	NM_020699	1228
HAX1	HCLS1 associated protein X-1	protein-coding gene	Approved	1q21.3	01q21.3	10456	ENSG00000143575	NM_006118	1229
HRNR	hornerin	protein-coding gene	Approved	1q21.3	01q21.3	388697	ENSG00000197915	XM_373868	1230
ILF2	interleukin enhancer binding factor 2	protein-coding gene	Approved	1q21.3	01q21.3	3608	ENSG00000143621	NM_004515	1231
INTS3	integrator complex subunit 3	protein-coding gene	Approved	1q21.3	01q21.3	65123	ENSG00000143624	NM_023015	1232
IQGAP3	IQ motif containing GTPase activating protein 3	protein-coding gene	Approved	1q21.3	01q21.3	128239	ENSG00000183856	NM_178229	1233
ITLN1	intelectin 1	protein-coding gene	Approved	1q21.3	01q21.3	55600	ENSG00000179914	NM_017625	1234
KCNN3	potassium calcium-activated channel subfamily N member 3	protein-coding gene	Approved	1q21.3	01q21.3	3782	ENSG00000143603	NM_002249	1235
KPRP	keratinocyte proline rich protein	protein-coding gene	Approved	1q21.3	01q21.3	448834	ENSG00000203786	NM_001025231	1236
LCE1A	late cornified envelope 1A	protein-coding gene	Approved	1q21.3	01q21.3	353131	ENSG00000186844	NM_178348	1237
LCE1B	late cornified envelope 1B	protein-coding gene	Approved	1q21.3	01q21.3	353132	ENSG00000196734	NM_178349	1238
LCE1C	late cornified envelope 1C	protein-coding gene	Approved	1q21.3	01q21.3	353133	ENSG00000197084	NM_178351	1239
LCE1D	late cornified envelope 1D	protein-coding gene	Approved	1q21.3	01q21.3	353134	ENSG00000172155	NM_178352	1240
LCE1E	late cornified envelope 1E	protein-coding gene	Approved	1q21.3	01q21.3	353135	ENSG00000186226	NM_178353	1241
LCE1F	late cornified envelope 1F	protein-coding gene	Approved	1q21.3	01q21.3	353137	ENSG00000240386	NM_178354	1242
LCE2A	late cornified envelope 2A	protein-coding gene	Approved	1q21.3	01q21.3	353139	ENSG00000187173	NM_178428	1243
LCE2C	late cornified envelope 2C	protein-coding gene	Approved	1q21.3	01q21.3	353140	ENSG00000187180	NM_178429	1244
LCE2D	late cornified envelope 2D	protein-coding gene	Approved	1q21.3	01q21.3	353141	ENSG00000187223	NM_178430	1245
LCE3A	late cornified envelope 3A	protein-coding gene	Approved	1q21.3	01q21.3	353142	ENSG00000185962	NM_178431	1246
LCE3B	late cornified envelope 3B	protein-coding gene	Approved	1q21.3	01q21.3	353143	ENSG00000187238	NM_178433	1247
LCE3C	late cornified envelope 3C	protein-coding gene	Approved	1q21.3	01q21.3	353144	ENSG00000244057	NM_178434	1248
LCE3E	late cornified envelope 3E	protein-coding gene	Approved	1q21.3	01q21.3	353145	ENSG00000185966	NM_178435	1249
LCE5A	late cornified envelope 5A	protein-coding gene	Approved	1q21.3	01q21.3	254910	ENSG00000186207	NM_178438	1250
LCE6A	late cornified envelope 6A	protein-coding gene	Approved	1q21.3	01q21.3	448835	ENSG00000235942	XM_017001327	1251
LELP1	late cornified envelope like proline rich 1	protein-coding gene	Approved	1q21.3	01q21.3	149018	ENSG00000203784	NM_001010857	1252
LINGO4	leucine rich repeat and Ig domain containing 4	protein-coding gene	Approved	1q21.3	01q21.3	339398	ENSG00000213171	XM_291387	1253
NUP210L	nucleoporin 210 like	protein-coding gene	Approved	1q21.3	01q21.3	91181	ENSG00000143552	NM_207308	1254
OAZ3	ornithine decarboxylase antizyme 3	protein-coding gene	Approved	1q21.3	01q21.3	51686	ENSG00000143450	NM_016178	1255
PIP5K1A	phosphatidylinositol-4-phosphate 5-kinase type 1 alpha	protein-coding gene	Approved	1q21.3	01q21.3	8394	ENSG00000143398	NM_003557	1256
PMVK	phosphomevalonate kinase	protein-coding gene	Approved	1q21.3	01q21.3	10654	ENSG00000163344	NM_006556	1257
PRR9	proline rich 9	protein-coding gene	Approved	1q21.3	01q21.3	574414	ENSG00000203783	NM_001195571	1258
RIIAD1	regulatory subunit of type II PKA R-subunit (RIIa) domain containing 1	protein-coding gene	Approved	1q21.3	01q21.3	284485	ENSG00000178796	NM_001144956	1259
RPTN	repetin	protein-coding gene	Approved	1q21.3	01q21.3	126638	ENSG00000215853	XM_371312	1260
S100A7L2	S100 calcium binding protein A7 like 2	protein-coding gene	Approved	1q21.3	01q21.3	645922	ENSG00000197364	NM_001045479	1261
SCNM1	sodium channel modifier 1	protein-coding gene	Approved	1q21.3	01q21.3	79005	ENSG00000163156	NM_024041	1262
SELENBP1	selenium binding protein 1	protein-coding gene	Approved	1q21.3	01q21.3	8991	ENSG00000143416	XR_921993	1263
SHE	Src homology 2 domain containing E	protein-coding gene	Approved	1q21.3	01q21.3	126669	ENSG00000169291	NM_001010846	1264
SMCP	sperm mitochondria associated cysteine rich protein	protein-coding gene	Approved	1q21.3	01q21.3	4184	ENSG00000163206	NM_030663	1265
SNX27	sorting nexin family member 27	protein-coding gene	Approved	1q21.3	01q21.3	81609	ENSG00000143376	NM_030918	1266
SPRR4	small proline rich protein 4	protein-coding gene	Approved	1q21.3	01q21.3	163778	ENSG00000184148	NM_173080	1267
TCHHL1	trichohyalin like 1	protein-coding gene	Approved	1q21.3	01q21.3	126637	ENSG00000182898	XM_060104	1268
TDRD10	tudor domain containing 10	protein-coding gene	Approved	1q21.3	01q21.3	126668	ENSG00000163239	NM_182499	1269
THEM4	thioesterase superfamily member 4	protein-coding gene	Approved	1q21.3	01q21.3	117145	ENSG00000159445	NM_053055	1270
THEM5	thioesterase superfamily member 5	protein-coding gene	Approved	1q21.3	01q21.3	284486	ENSG00000196407	NM_182578	1271
UBAP2L	ubiquitin associated protein 2 like	protein-coding gene	Approved	1q21.3	01q21.3	9898	ENSG00000143569	NM_014847	1272
CD48	CD48 molecule	protein-coding gene	Approved	1q21.3-q22	01q21.3-q22	962	ENSG00000117091	NM_001778	1273
ACKR1	atypical chemokine receptor 1 (Duffy blood group)	protein-coding gene	Approved	1q21-q22	01q21-q22	2532	ENSG00000213088	NM_002036	1274
ARHGEF2	Rho/Rac guanine nucleotide exchange factor 2	protein-coding gene	Approved	1q21-q22	01q21-q22	9181	ENSG00000116584	NM_004723	1275
DUSP12	dual specificity phosphatase 12	protein-coding gene	Approved	1q21-q22	01q21-q22	11266	ENSG00000081721	NM_007240	1276
EFNA1	ephrin A1	protein-coding gene	Approved	1q21-q22	01q21-q22	1942	ENSG00000169242	NM_004428	1277
EFNA3	ephrin A3	protein-coding gene	Approved	1q21-q22	01q21-q22	1944	ENSG00000143590	NM_004952	1278
EFNA4	ephrin A4	protein-coding gene	Approved	1q21-q22	01q21-q22	1945	ENSG00000243364	NM_005227	1279
FCRL1	Fc receptor like 1	protein-coding gene	Approved	1q21-q22	01q21-q22	115350	ENSG00000163534	NM_052938	1280
FCRL3	Fc receptor like 3	protein-coding gene	Approved	1q21-q22	01q21-q22	115352	ENSG00000160856	NM_052939	1281
NIT1	nitrilase 1	protein-coding gene	Approved	1q21-q22	01q21-q22	4817	ENSG00000158793	XM_005245215	1282
NPR1	natriuretic peptide receptor 1	protein-coding gene	Approved	1q21-q22	01q21-q22	4881	ENSG00000169418	NM_000906	1283
NTRK1	neurotrophic receptor tyrosine kinase 1	protein-coding gene	Approved	1q21-q22	01q21-q22	4914	ENSG00000198400	NM_002529	1284
RUSC1	RUN and SH3 domain containing 1	protein-coding gene	Approved	1q21-q22	01q21-q22	23623	ENSG00000160753	XM_017000891	1285
SPRR1A	small proline rich protein 1A	protein-coding gene	Approved	1q21-q22	01q21-q22	6698	ENSG00000169474	NM_005987	1286
SPRR1B	small proline rich protein 1B	protein-coding gene	Approved	1q21-q22	01q21-q22	6699	ENSG00000169469	NM_003125	1287
SPRR2A	small proline rich protein 2A	protein-coding gene	Approved	1q21-q22	01q21-q22	6700	ENSG00000241794	NM_005988	1288
SPRR2B	small proline rich protein 2B	protein-coding gene	Approved	1q21-q22	01q21-q22	6701	ENSG00000196805	XM_017002174	1289
SPRR2D	small proline rich protein 2D	protein-coding gene	Approved	1q21-q22	01q21-q22	6703	ENSG00000163216	XM_017002175	1290
SPRR2E	small proline rich protein 2E	protein-coding gene	Approved	1q21-q22	01q21-q22	6704	ENSG00000203785	NM_001024209	1291
SPRR2F	small proline rich protein 2F	protein-coding gene	Approved	1q21-q22	01q21-q22	6705	ENSG00000244094	XM_017002176	1292
SPRR2G	small proline rich protein 2G	protein-coding gene	Approved	1q21-q22	01q21-q22	6706	ENSG00000159516	XM_017002177	1293
SPRR3	small proline rich protein 3	protein-coding gene	Approved	1q21-q22	01q21-q22	6707	ENSG00000163209	NM_005416	1294
APCS	amyloid P component, serum	protein-coding gene	Approved	1q21-q23	01q21-q23	325	ENSG00000132703	NM_001639	1295
ETV3	ETS variant 3	protein-coding gene	Approved	1q21-q23	01q21-q23	2117	ENSG00000117036	NM_005240	1296
INSRR	insulin receptor related receptor	protein-coding gene	Approved	1q21-q23	01q21-q23	3645	ENSG00000027644	NM_014215	1297
SSR2	signal sequence receptor subunit 2	protein-coding gene	Approved	1q21-q23	01q21-q23	6746	ENSG00000163479	NM_003145	1298
TCHH	trichohyalin	protein-coding gene	Approved	1q21-q23	01q21-q23	7062	ENSG00000159450	NM_007113	1299
TAGLN2	transgelin 2	protein-coding gene	Approved	1q21-q25	01q21-q25	8407	ENSG00000158710	NM_003564	1300
AIM2	absent in melanoma 2	protein-coding gene	Approved	1q22	01q22	9447	ENSG00000163568	NM_004833	1301
ANP32E	acidic nuclear phosphoprotein 32 family member E	protein-coding gene	Approved	1q22	01q22	81611	ENSG00000143401	NM_030920	1302
ASH1L	ASH1 like histone lysine methyltransferase	protein-coding gene	Approved	1q22	01q22	55870	ENSG00000116539	NM_018489	1303
BGLAP	bone gamma-carboxyglutamate protein	protein-coding gene	Approved	1q22	01q22	632	ENSG00000242252	NM_199173	1304
C1orf61	chromosome 1 open reading frame 61	protein-coding gene	Approved	1q22	01q22	10485	ENSG00000125462	NM_006365	1305
DAP3	death associated protein 3	protein-coding gene	Approved	1q22	01q22	7818	ENSG00000132676	NM_004632	1306
DCST1	DC-STAMP domain containing 1	protein-coding gene	Approved	1q22	01q22	149095	ENSG00000163357	NM_152494	1307
DCST2	DC-STAMP domain containing 2	protein-coding gene	Approved	1q22	01q22	127579	ENSG00000163354	NM_144622	1308
DPM3	dolichyl-phosphate mannosyltransferase subunit 3	protein-coding gene	Approved	1q22	01q22	54344	ENSG00000179085	NM_153741	1309
FDPS	farnesyl diphosphate synthase	protein-coding gene	Approved	1q22	01q22	2224	ENSG00000160752	NM_002004	1310
FLAD1	flavin adenine dinucleotide synthetase 1	protein-coding gene	Approved	1q22	01q22	80308	ENSG00000160688	NM_025207	1311
GBA	glucosylceramidase beta	protein-coding gene	Approved	1q22	01q22	2629	ENSG00000177628	NM_000157	1312
GLMP	glycosylated lysosomal membrane protein	protein-coding gene	Approved	1q22	01q22	112770	ENSG00000198715	NM_144580	1313
GON4L	gon-4 like	protein-coding gene	Approved	1q22	01q22	54856	ENSG00000116580	NM_032292	1314
GPATCH4	G-patch domain containing 4	protein-coding gene	Approved	1q22	01q22	54865	ENSG00000160818	NM_017725	1315
IFI16	interferon gamma inducible protein 16	protein-coding gene	Approved	1q22	01q22	3428	ENSG00000163565	NM_005531	1316
KIAA0907	KIAA0907	protein-coding gene	Approved	1q22	01q22	22889	ENSG00000132680	NM_014949	1317
KRTCAP2	keratinocyte associated protein 2	protein-coding gene	Approved	1q22	01q22	200185	ENSG00000163463	NM_173852	1318
LAMTOR2	late endosomal/lysosomal adaptor, MAPK and MTOR activator 2	protein-coding gene	Approved	1q22	01q22	28956	ENSG00000116586	NM_014017	1319
LCE4A	late cornified envelope 4A	protein-coding gene	Approved	1q22	01q22	199834	ENSG00000187170	NM_178356	1320
LMNA	lamin A/C	protein-coding gene	Approved	1q22	01q22	4000	ENSG00000160789	NM_170707	1321
MEX3A	mex-3 RNA binding family member A	protein-coding gene	Approved	1q22	01q22	92312	ENSG00000254726	NM_001093725	1322
MNDA	myeloid cell nuclear differentiation antigen	protein-coding gene	Approved	1q22	01q22	4332	ENSG00000163563	NM_002432	1323
MPZ	myelin protein zero	protein-coding gene	Approved	1q22	01q22	4359	ENSG00000158887	NM_000530	1324
MSTO1	misato 1, mitochondrial distribution and morphology regulator	protein-coding gene	Approved	1q22	01q22	55154	ENSG00000125459	NM_018116	1325
MUC1	mucin 1, cell surface associated	protein-coding gene	Approved	1q22	01q22	4582	ENSG00000185499	NM_002456	1326
NHLH1	nescient helix-loop-helix 1	protein-coding gene	Approved	1q22	01q22	4807	ENSG00000171786	NM_005598	1327
PBXIP1	PBX homeobox interacting protein 1	protein-coding gene	Approved	1q22	01q22	57326	ENSG00000163346	NM_020524	1328
PEX19	peroxisomal biogenesis factor 19	protein-coding gene	Approved	1q22	01q22	5824	ENSG00000162735	NM_002857	1329
PKLR	pyruvate kinase, liver and RBC	protein-coding gene	Approved	1q22	01q22	5313	ENSG00000143627	NM_000298	1330
PMF1	polyamine-modulated factor 1	protein-coding gene	Approved	1q22	01q22	11243	ENSG00000160783	NM_007221	1331
PPOX	protoporphyrinogen oxidase	protein-coding gene	Approved	1q22	01q22	5498	ENSG00000143224	NM_000309	1332
PYGO2	pygopus family PHD finger 2	protein-coding gene	Approved	1q22	01q22	90780	ENSG00000163348	NM_138300	1333
RAB25	RAB25, member RAS oncogene family	protein-coding gene	Approved	1q22	01q22	57111	ENSG00000132698	NM_020387	1334
RHBG	Rh family B glycoprotein (gene/pseudogene)	protein-coding gene	Approved	1q22	01q22	57127	ENSG00000132677	NM_001256395	1335
RXFP4	relaxin/insulin like family peptide receptor 4	protein-coding gene	Approved	1q22	01q22	339403	ENSG00000173080	NM_181885	1336
S100A7A	S100 calcium binding protein A7A	protein-coding gene	Approved	1q22	01q22	338324	ENSG00000184330	NM_176823	1337
SEMA4A	semaphorin 4A	protein-coding gene	Approved	1q22	01q22	64218	ENSG00000196189	NM_022367	1338
SLC25A44	solute carrier family 25 member 44	protein-coding gene	Approved	1q22	01q22	9673	ENSG00000160785	NM_014655	1339
SLC50A1	solute carrier family 50 member 1	protein-coding gene	Approved	1q22	01q22	55974	ENSG00000169241	NM_018845	1340
SNAPIN	SNAP associated protein	protein-coding gene	Approved	1q22	01q22	23557	ENSG00000143553	NM_012437	1341
SYT11	synaptotagmin 11	protein-coding gene	Approved	1q22	01q22	23208	ENSG00000132718	NM_152280	1342
TMEM79	transmembrane protein 79	protein-coding gene	Approved	1q22	01q22	84283	ENSG00000163472	NM_032323	1343
TRIM46	tripartite motif containing 46	protein-coding gene	Approved	1q22	01q22	80128	ENSG00000163462	NM_025058	1344
TSACC	TSSK6 activating cochaperone	protein-coding gene	Approved	1q22	01q22	128229	ENSG00000163467	NM_144627	1345
TTC24	tetratricopeptide repeat domain 24	protein-coding gene	Approved	1q22	01q22	164118	ENSG00000187862	XM_089384	1346
UBE2Q1	ubiquitin conjugating enzyme E2 Q1	protein-coding gene	Approved	1q22	01q22	55585	ENSG00000160714	NM_017582	1347
USP21	ubiquitin specific peptidase 21	protein-coding gene	Approved	1q22	01q22	27005	ENSG00000143258	XM_017001036	1348
VHLL	von Hippel-Lindau tumor suppressor like	protein-coding gene	Approved	1q22	01q22	391104	ENSG00000189030	NM_001004319	1349
YY1AP1	YY1 associated protein 1	protein-coding gene	Approved	1q22	01q22	55249	ENSG00000163374	NM_139118	1350
LENEP	lens epithelial protein	protein-coding gene	Approved	1q22.2	01q22.2	55891	ENSG00000163352	NM_018655	1351
DCAF8	DDB1 and CUL4 associated factor 8	protein-coding gene	Approved	1q22-q23	01q22-q23	50717	ENSG00000132716	NM_015726	1352
IGSF9	immunoglobulin superfamily member 9	protein-coding gene	Approved	1q22-q23	01q22-q23	57549	ENSG00000085552	NM_020789	1353
NCSTN	nicastrin	protein-coding gene	Approved	1q22-q23	01q22-q23	23385	ENSG00000162736	NM_015331	1354
RXRG	retinoid X receptor gamma	protein-coding gene	Approved	1q22-q23	01q22-q23	6258	ENSG00000143171	NM_006917	1355
USF1	upstream transcription factor 1	protein-coding gene	Approved	1q22-q23	01q22-q23	7391	ENSG00000158773	NM_007122	1356
ITLN2	intelectin 2	protein-coding gene	Approved	1q22-q23.5	01q22-q23.5	142683	ENSG00000158764	NM_080878	1357
CCT3	chaperonin containing TCP1 subunit 3	protein-coding gene	Approved	1q23	01q23	7203	ENSG00000163468	NM_005998	1358
F5	coagulation factor V	protein-coding gene	Approved	1q23	01q23	2153	ENSG00000198734	NM_000130	1359
FASLG	Fas ligand	protein-coding gene	Approved	1q23	01q23	356	ENSG00000117560	NM_000639	1360
FCER1A	Fc fragment of IgE receptor Ia	protein-coding gene	Approved	1q23	01q23	2205	ENSG00000179639	NM_002001	1361
FCER1G	Fc fragment of IgE receptor Ig	protein-coding gene	Approved	1q23	01q23	2207	ENSG00000158869	NM_004106	1362
FCGR2A	Fc fragment of IgG receptor IIa	protein-coding gene	Approved	1q23	01q23	2212	ENSG00000143226	NM_021642	1363
FCGR2B	Fc fragment of IgG receptor IIb	protein-coding gene	Approved	1q23	01q23	2213	ENSG00000072694	NM_004001	1364
FCGR2C	Fc fragment of IgG receptor IIc (gene/pseudogene)	protein-coding gene	Approved	1q23	01q23	9103	ENSG00000244682	NM_201563	1365
FCGR3A	Fc fragment of IgG receptor IIIa	protein-coding gene	Approved	1q23	01q23	2214	ENSG00000203747	NM_000569	1366
FCGR3B	Fc fragment of IgG receptor IIIb	protein-coding gene	Approved	1q23	01q23	2215	ENSG00000162747	NM_000570	1367
HSD17B7	hydroxysteroid 17-beta dehydrogenase 7	protein-coding gene	Approved	1q23	01q23	51478	ENSG00000132196	NM_016371	1368
MGST3	microsomal glutathione S-transferase 3	protein-coding gene	Approved	1q23	01q23	4259	ENSG00000143198	NM_004528	1369
NES	nestin	protein-coding gene	Approved	1q23	01q23	10763	ENSG00000132688	NM_006617	1370
PAQR6	progestin and adipoQ receptor family member 6	protein-coding gene	Approved	1q23	01q23	79957	ENSG00000160781	NM_024897	1371
TNFSF18	tumor necrosis factor superfamily member 18	protein-coding gene	Approved	1q23	01q23	8995	ENSG00000120337	NM_005092	1372
VASH2	vasohibin 2	protein-coding gene	Approved	1q23	01q23	79805	ENSG00000143494	NM_024749	1373
C1orf204	chromosome 1 open reading frame 204	protein-coding gene	Approved	1q23.1	01q23.1	284677	ENSG00000188004	NM_001134233	1374
CD1A	CD1a molecule	protein-coding gene	Approved	1q23.1	01q23.1	909	ENSG00000158477	NM_001763	1375
CD1B	CD1b molecule	protein-coding gene	Approved	1q23.1	01q23.1	910	ENSG00000158485	NM_001764	1376
CD1C	CD1c molecule	protein-coding gene	Approved	1q23.1	01q23.1	911	ENSG00000158481	NM_001765	1377
CD1D	CD1d molecule	protein-coding gene	Approved	1q23.1	01q23.1	912	ENSG00000158473	NM_001766	1378
CD1E	CD1e molecule	protein-coding gene	Approved	1q23.1	01q23.1	913	ENSG00000158488	NM_030893	1379
CD5L	CD5 molecule like	protein-coding gene	Approved	1q23.1	01q23.1	922	ENSG00000073754	NM_005894	1380
CD244	CD244 molecule	protein-coding gene	Approved	1q23.1	01q23.1	51744	ENSG00000122223	NM_016382	1381
DEDD	death effector domain containing	protein-coding gene	Approved	1q23.1	01q23.1	9191	ENSG00000158796	NM_004216	1382
DUSP23	dual specificity phosphatase 23	protein-coding gene	Approved	1q23.1	01q23.1	54935	ENSG00000158716	NM_017823	1383
ETV3L	ETS variant 3 like	protein-coding gene	Approved	1q23.1	01q23.1	440695	ENSG00000253831	NM_001004341	1384
FCRL2	Fc receptor like 2	protein-coding gene	Approved	1q23.1	01q23.1	79368	ENSG00000132704	NM_030764	1385
HAPLN2	hyaluronan and proteoglycan link protein 2	protein-coding gene	Approved	1q23.1	01q23.1	60484	ENSG00000132702	NM_021817	1386
HDGF	hepatoma-derived growth factor	protein-coding gene	Approved	1q23.1	01q23.1	3068	ENSG00000143321	NM_004494	1387
IGSF8	immunoglobulin superfamily member 8	protein-coding gene	Approved	1q23.1	01q23.1	93185	ENSG00000162729	NM_052868	1388
ISG20L2	interferon stimulated exonuclease gene 20 like 2	protein-coding gene	Approved	1q23.1	01q23.1	81875	ENSG00000143319	NM_030980	1389
KIRREL	kin of IRRE like (Drosophila)	protein-coding gene	Approved	1q23.1	01q23.1	55243	ENSG00000183853	NM_018240	1390
LRRC71	leucine rich repeat containing 71	protein-coding gene	Approved	1q23.1	01q23.1	149499	ENSG00000160838	NM_144702	1391
MRPL24	mitochondrial ribosomal protein L24	protein-coding gene	Approved	1q23.1	01q23.1	79590	ENSG00000143314	NM_145729	1392
OLFML2B	olfactomedin like 2B	protein-coding gene	Approved	1q23.1	01q23.1	25903	ENSG00000162745	NM_015441	1393
OR6K2	olfactory receptor family 6 subfamily K member 2	protein-coding gene	Approved	1q23.1	01q23.1	81448	ENSG00000196171	NM_001005279	1394
OR6K3	olfactory receptor family 6 subfamily K member 3	protein-coding gene	Approved	1q23.1	01q23.1	391114	ENSG00000203757	NM_001005327	1395
OR6K6	olfactory receptor family 6 subfamily K member 6	protein-coding gene	Approved	1q23.1	01q23.1	128371	ENSG00000180433	NM_001005184	1396
OR6N1	olfactory receptor family 6 subfamily N member 1	protein-coding gene	Approved	1q23.1	01q23.1	128372	ENSG00000197403	NM_001005185	1397
OR6N2	olfactory receptor family 6 subfamily N member 2	protein-coding gene	Approved	1q23.1	01q23.1	81442	ENSG00000188340	NM_001005278	1398
OR6P1	olfactory receptor family 6 subfamily P member 1	protein-coding gene	Approved	1q23.1	01q23.1	128366	ENSG00000186440	NM_001160325	1399
OR6Y1	olfactory receptor family 6 subfamily Y member 1	protein-coding gene	Approved	1q23.1	01q23.1	391112	ENSG00000197532	NM_001005189	1400
OR10K1	olfactory receptor family 10 subfamily K member 1	protein-coding gene	Approved	1q23.1	01q23.1	391109	ENSG00000173285	NM_001004473	1401
OR10K2	olfactory receptor family 10 subfamily K member 2	protein-coding gene	Approved	1q23.1	01q23.1	391107	ENSG00000180708	NM_001004476	1402
OR10R2	olfactory receptor family 10 subfamily R member 2	protein-coding gene	Approved	1q23.1	01q23.1	343406	ENSG00000198965	NM_001004472	1403
OR10T2	olfactory receptor family 10 subfamily T member 2	protein-coding gene	Approved	1q23.1	01q23.1	128360	ENSG00000186306	NM_001004475	1404
OR10X1	olfactory receptor family 10 subfamily X member 1 (gene/pseudogene)	protein-coding gene	Approved	1q23.1	01q23.1	128367	ENSG00000186400	NM_001004477	1405
OR10Z1	olfactory receptor family 10 subfamily Z member 1	protein-coding gene	Approved	1q23.1	01q23.1	128368	ENSG00000198967	NM_001004478	1406
PEAR1	platelet endothelial aggregation receptor 1	protein-coding gene	Approved	1q23.1	01q23.1	375033	ENSG00000187800	NM_001080471	1407
PYHIN1	pyrin and HIN domain family member 1	protein-coding gene	Approved	1q23.1	01q23.1	149628	ENSG00000163564	NM_152501	1408
RGS5	regulator of G-protein signaling 5	protein-coding gene	Approved	1q23.1	01q23.1	8490	ENSG00000143248	NM_003617	1409
RRNAD1	ribosomal RNA adenine dimethylase domain containing 1	protein-coding gene	Approved	1q23.1	01q23.1	51093	ENSG00000143303	NM_015997	1410
SLAMF6	SLAM family member 6	protein-coding gene	Approved	1q23.1	01q23.1	114836	ENSG00000162739	NM_052931	1411
SLAMF8	SLAM family member 8	protein-coding gene	Approved	1q23.1	01q23.1	56833	ENSG00000158714	NM_020125	1412
SLAMF9	SLAM family member 9	protein-coding gene	Approved	1q23.1	01q23.1	89886	ENSG00000162723	NM_033438	1413
UHMK1	U2AF homology motif (UHM) kinase 1	protein-coding gene	Approved	1q23.1	01q23.1	127933	ENSG00000152332	NM_175866	1414
SLAMF7	SLAM family member 7	protein-coding gene	Approved	1q23.1-q24.1	01q23.1-q24.1	57823	ENSG00000026751	NM_021181	1415
ATP1A2	ATPase Na+/K+ transporting subunit alpha 2	protein-coding gene	Approved	1q23.2	01q23.2	477	ENSG00000018625	NM_000702	1416
ATP1A4	ATPase Na+/K+ transporting subunit alpha 4	protein-coding gene	Approved	1q23.2	01q23.2	480	ENSG00000132681	NM_144699	1417
CFAP45	cilia and flagella associated protein 45	protein-coding gene	Approved	1q23.2	01q23.2	25790	ENSG00000213085	NM_012337	1418
COPA	coatomer protein complex subunit alpha	protein-coding gene	Approved	1q23.2	01q23.2	1314	ENSG00000122218	NM_004371	1419
CRP	C-reactive protein, pentraxin-related	protein-coding gene	Approved	1q23.2	01q23.2	1401	ENSG00000132693	NM_000567	1420
FCRL6	Fc receptor like 6	protein-coding gene	Approved	1q23.2	01q23.2	343413	ENSG00000181036	NM_001004310	1421
KCNJ9	potassium voltage-gated channel subfamily J member 9	protein-coding gene	Approved	1q23.2	01q23.2	3765	ENSG00000162728	NM_004983	1422
KCNJ10	potassium voltage-gated channel subfamily J member 10	protein-coding gene	Approved	1q23.2	01q23.2	3766	ENSG00000177807	NM_002241	1423
OR10J1	olfactory receptor family 10 subfamily J member 1	protein-coding gene	Approved	1q23.2	01q23.2	26476	ENSG00000196184	NM_012351	1424
OR10J3	olfactory receptor family 10 subfamily J member 3	protein-coding gene	Approved	1q23.2	01q23.2	441911	ENSG00000196266	NM_001004467	1425
OR10J4	olfactory receptor family 10 subfamily J member 4 (gene/pseudogene)	protein-coding gene	Approved	1q23.2	01q23.2	391121	ENSG00000249730	NG_004367	1426
OR10J5	olfactory receptor family 10 subfamily J member 5	protein-coding gene	Approved	1q23.2	01q23.2	127385	ENSG00000184155	NM_001004469	1427
PIGM	phosphatidylinositol glycan anchor biosynthesis class M	protein-coding gene	Approved	1q23.2	01q23.2	93183	ENSG00000143315	NM_145167	1428
POGK	pogo transposable element with KRAB domain	protein-coding gene	Approved	1q23.2	01q23.2	57645	ENSG00000143157	NM_017542	1429
TIPRL	TOR signaling pathway regulator	protein-coding gene	Approved	1q23.2	01q23.2	261726	ENSG00000143155	NM_152902	1430
UAP1	UDP-N-acetylglucosamine pyrophosphorylase 1	protein-coding gene	Approved	1q23.2	01q23.2	6675	ENSG00000117143	NM_003115	1431
VANGL2	VANGL planar cell polarity protein 2	protein-coding gene	Approved	1q23.2	01q23.2	57216	ENSG00000162738	NM_020335	1432
VSIG8	V-set and immunoglobulin domain containing 8	protein-coding gene	Approved	1q23.2	01q23.2	391123	ENSG00000243284	NM_001013661	1433
APOA2	apolipoprotein A2	protein-coding gene	Approved	1q23.3	01q23.3	336	ENSG00000158874	NM_001643	1434
ARHGAP30	Rho GTPase activating protein 30	protein-coding gene	Approved	1q23.3	01q23.3	257106	ENSG00000186517	NM_181720	1435
ATF6	activating transcription factor 6	protein-coding gene	Approved	1q23.3	01q23.3	22926	ENSG00000118217	NM_007348	1436
B4GALT3	beta-1,4-galactosyltransferase 3	protein-coding gene	Approved	1q23.3	01q23.3	8703	ENSG00000158850	NM_003779	1437
C1orf111	chromosome 1 open reading frame 111	protein-coding gene	Approved	1q23.3	01q23.3	284680	ENSG00000171722	NM_182581	1438
C1orf226	chromosome 1 open reading frame 226	protein-coding gene	Approved	1q23.3	01q23.3	400793	ENSG00000239887	NM_001085375	1439
CCDC190	coiled-coil domain containing 190	protein-coding gene	Approved	1q23.3	01q23.3	339512	ENSG00000185860	NM_178550	1440
CFAP126	cilia and flagella associated protein 126	protein-coding gene	Approved	1q23.3	01q23.3	257177	ENSG00000188931	NM_001013625	1441
DCAF6	DDB1 and CUL4 associated factor 6	protein-coding gene	Approved	1q23.3	01q23.3	55827	ENSG00000143164	NM_018442	1442
FCRLA	Fc receptor like A	protein-coding gene	Approved	1q23.3	01q23.3	84824	ENSG00000132185	NM_032738	1443
FCRLB	Fc receptor like B	protein-coding gene	Approved	1q23.3	01q23.3	127943	ENSG00000162746	NM_152378	1444
GPR161	G protein-coupled receptor 161	protein-coding gene	Approved	1q23.3	01q23.3	23432	ENSG00000143147	NM_007369	1445
HSPA6	heat shock protein family A (Hsp70) member 6	protein-coding gene	Approved	1q23.3	01q23.3	3310	ENSG00000173110	NM_002155	1446
KLHDC9	kelch domain containing 9	protein-coding gene	Approved	1q23.3	01q23.3	126823	ENSG00000162755	NM_152366	1447
LRRC52	leucine rich repeat containing 52	protein-coding gene	Approved	1q23.3	01q23.3	440699	ENSG00000162763	NM_001005214	1448
LY9	lymphocyte antigen 9	protein-coding gene	Approved	1q23.3	01q23.3	4063	ENSG00000122224	NM_002348	1449
NDUFS2	NADH:ubiquinone oxidoreductase core subunit S2	protein-coding gene	Approved	1q23.3	01q23.3	4720	ENSG00000158864	NM_004550	1450
NECTIN4	nectin cell adhesion molecule 4	protein-coding gene	Approved	1q23.3	01q23.3	81607	ENSG00000143217	NM_030916	1451
NOS1AP	nitric oxide synthase 1 adaptor protein	protein-coding gene	Approved	1q23.3	01q23.3	9722	ENSG00000198929	NM_014697	1452
NR1I3	nuclear receptor subfamily 1 group I member 3	protein-coding gene	Approved	1q23.3	01q23.3	9970	ENSG00000143257	XM_005245693	1453
NUF2	NUF2, NDC80 kinetochore complex component	protein-coding gene	Approved	1q23.3	01q23.3	83540	ENSG00000143228	NM_145697	1454
PBX1	PBX homeobox 1	protein-coding gene	Approved	1q23.3	01q23.3	5087	ENSG00000185630	NM_002585	1455
PCP4L1	Purkinje cell protein 4 like 1	protein-coding gene	Approved	1q23.3	01q23.3	654790	ENSG00000248485	XM_017002154	1456
PFDN2	prefoldin subunit 2	protein-coding gene	Approved	1q23.3	01q23.3	5202	ENSG00000143256	NM_012394	1457
RGS4	regulator of G-protein signaling 4	protein-coding gene	Approved	1q23.3	01q23.3	5999	ENSG00000117152	NM_005613	1458
SDHC	succinate dehydrogenase complex subunit C	protein-coding gene	Approved	1q23.3	01q23.3	6391	ENSG00000143252	NM_003001	1459
SH2D1B	SH2 domain containing 1B	protein-coding gene	Approved	1q23.3	01q23.3	117157	ENSG00000198574	NM_053282	1460
SLAMF1	signaling lymphocytic activation molecule family member 1	protein-coding gene	Approved	1q23.3	01q23.3	6504	ENSG00000117090	XM_017002129	1461
SLC19A2	solute carrier family 19 member 2	protein-coding gene	Approved	1q23.3	01q23.3	10560	ENSG00000117479	NM_006996	1462
TOMM40L	translocase of outer mitochondrial membrane 40 like	protein-coding gene	Approved	1q23.3	01q23.3	84134	ENSG00000158882	NM_032174	1463
TSTD1	thiosulfate sulfurtransferase like domain containing 1	protein-coding gene	Approved	1q23.3	01q23.3	100131187	ENSG00000215845	NM_001113207	1464
UFC1	ubiquitin-fold modifier conjugating enzyme 1	protein-coding gene	Approved	1q23.3	01q23.3	51506	ENSG00000143222	NM_016406	1465
MYOC	myocilin	protein-coding gene	Approved	1q23-q24	01q23-q24	4653	ENSG00000034971	NM_000261	1466
TBX19	T-box 19	protein-coding gene	Approved	1q23-q24	01q23-q24	9095	ENSG00000143178	NM_005149	1467
TNN	tenascin N	protein-coding gene	Approved	1q23-q24	01q23-q24	63923	ENSG00000120332	XM_040527	1468
PIGC	phosphatidylinositol glycan anchor biosynthesis class C	protein-coding gene	Approved	1q23-q25	01q23-q25	5279	ENSG00000135845	NM_153747	1469
ADCY10	adenylate cyclase 10 (soluble)	protein-coding gene	Approved	1q24	01q24	55811	ENSG00000143199	NM_018417	1470
BLZF1	basic leucine zipper nuclear factor 1	protein-coding gene	Approved	1q24	01q24	8548	ENSG00000117475	NM_003666	1471
BRINP2	BMP/retinoic acid inducible neural specific 2	protein-coding gene	Approved	1q24	01q24	57795	ENSG00000198797	NM_021165	1472
CCDC181	coiled-coil domain containing 181	protein-coding gene	Approved	1q24	01q24	57821	ENSG00000117477	NM_021179	1473
CD84	CD84 molecule	protein-coding gene	Approved	1q24	01q24	8832	ENSG00000066294	NM_003874	1474
CREG1	cellular repressor of E1A stimulated genes 1	protein-coding gene	Approved	1q24	01q24	8804	ENSG00000143162	NM_003851	1475
GPR52	G protein-coupled receptor 52	protein-coding gene	Approved	1q24	01q24	9293	ENSG00000203737	NM_005684	1476
MPC2	mitochondrial pyruvate carrier 2	protein-coding gene	Approved	1q24	01q24	25874	ENSG00000143158	NM_015415	1477
QSOX1	quiescin sulfhydryl oxidase 1	protein-coding gene	Approved	1q24	01q24	5768	ENSG00000116260	NM_002826	1478
RABGAP1L	RAB GTPase activating protein 1-like	protein-coding gene	Approved	1q24	01q24	9910	ENSG00000152061	NM_001243765	1479
RALGPS2	Ral GEF with PH domain and SH3 binding motif 2	protein-coding gene	Approved	1q24	01q24	55103	ENSG00000116191	NM_152663	1480
SUCO	SUN domain containing ossification factor	protein-coding gene	Approved	1q24	01q24	51430	ENSG00000094975	NM_016227	1481
TNR	tenascin R	protein-coding gene	Approved	1q24	01q24	7143	ENSG00000116147	NM_003285	1482
ALDH9A1	aldehyde dehydrogenase 9 family member A1	protein-coding gene	Approved	1q24.1	01q24.1	223	ENSG00000143149	XM_011509294	1483
DNM3	dynamin 3	protein-coding gene	Approved	1q24.1	01q24.1	26052	ENSG00000197959	NM_015569	1484
DUSP27	dual specificity phosphatase 27 (putative)	protein-coding gene	Approved	1q24.1	01q24.1	92235	ENSG00000198842	NM_001080426	1485
FAM78B	family with sequence similarity 78 member B	protein-coding gene	Approved	1q24.1	01q24.1	149297	ENSG00000188859	NM_001017961	1486
GPA33	glycoprotein A33	protein-coding gene	Approved	1q24.1	01q24.1	10223	ENSG00000143167	NM_005814	1487
ILDR2	immunoglobulin like domain containing receptor 2	protein-coding gene	Approved	1q24.1	01q24.1	387597	ENSG00000143195	NM_199351	1488
LMX1A	LIM homeobox transcription factor 1 alpha	protein-coding gene	Approved	1q24.1	01q24.1	4009	ENSG00000162761	NM_177398	1489
MAEL	maelstrom spermatogenic transposon silencer	protein-coding gene	Approved	1q24.1	01q24.1	84944	ENSG00000143194	NM_032858	1490
PRDX6	peroxiredoxin 6	protein-coding gene	Approved	1q24.1	01q24.1	9588	ENSG00000117592	NM_004905	1491
TADA1	transcriptional adaptor 1	protein-coding gene	Approved	1q24.1	01q24.1	117143	ENSG00000152382	NM_053053	1492
TMCO1	transmembrane and coiled-coil domains 1	protein-coding gene	Approved	1q24.1	01q24.1	54499	ENSG00000143183	NM_019026	1493
ATP1B1	ATPase Na+/K+ transporting subunit beta 1	protein-coding gene	Approved	1q24.2	01q24.2	481	ENSG00000143153	NM_001677	1494
C1orf112	chromosome 1 open reading frame 112	protein-coding gene	Approved	1q24.2	01q24.2	55732	ENSG00000000460	NM_018186	1495
CD247	CD247 molecule	protein-coding gene	Approved	1q24.2	01q24.2	919	ENSG00000198821	NM_198053	1496
GORAB	golgin, RAB6 interacting	protein-coding gene	Approved	1q24.2	01q24.2	92344	ENSG00000120370	NM_152281	1497
KIFAP3	kinesin associated protein 3	protein-coding gene	Approved	1q24.2	01q24.2	22920	ENSG00000075945	NM_014970	1498
METTL11B	methyltransferase like 11B	protein-coding gene	Approved	1q24.2	01q24.2	149281	ENSG00000203740	NM_001136107	1499
METTL18	methyltransferase like 18	protein-coding gene	Approved	1q24.2	01q24.2	92342	ENSG00000171806	NM_033418	1500
MPZL1	myelin protein zero like 1	protein-coding gene	Approved	1q24.2	01q24.2	9019	ENSG00000197965	NM_024569	1501
NME7	NME/NM23 family member 7	protein-coding gene	Approved	1q24.2	01q24.2	29922	ENSG00000143156	NM_013330	1502
POU2F1	POU class 2 homeobox 1	protein-coding gene	Approved	1q24.2	01q24.2	5451	ENSG00000143190	NM_002697	1503
RCSD1	RCSD domain containing 1	protein-coding gene	Approved	1q24.2	01q24.2	92241	ENSG00000198771	NM_052862	1504
SCYL3	SCY1 like pseudokinase 3	protein-coding gene	Approved	1q24.2	01q24.2	57147	ENSG00000000457	NM_181093	1505
SELE	selectin E	protein-coding gene	Approved	1q24.2	01q24.2	6401	ENSG00000007908	NM_000450	1506
SELL	selectin L	protein-coding gene	Approved	1q24.2	01q24.2	6402	ENSG00000188404	NM_000655	1507
SELP	selectin P	protein-coding gene	Approved	1q24.2	01q24.2	6403	ENSG00000174175	NM_003005	1508
SFT2D2	SFT2 domain containing 2	protein-coding gene	Approved	1q24.2	01q24.2	375035	ENSG00000213064	NM_199344	1509
TDRD5	tudor domain containing 5	protein-coding gene	Approved	1q24.2	01q24.2	163589	ENSG00000162782	NM_173533	1510
TOR1AIP1	torsin 1A interacting protein 1	protein-coding gene	Approved	1q24.2	01q24.2	26092	ENSG00000143337	NM_015602	1511
XCL1	X-C motif chemokine ligand 1	protein-coding gene	Approved	1q24.2	01q24.2	6375	ENSG00000143184	NM_002995	1512
XCL2	X-C motif chemokine ligand 2	protein-coding gene	Approved	1q24.2	01q24.2	6846	ENSG00000143185	NM_003175	1513
ZBTB37	zinc finger and BTB domain containing 37	protein-coding gene	Approved	1q24.2	01q24.2	84614	ENSG00000185278	NM_032522	1514
C1orf105	chromosome 1 open reading frame 105	protein-coding gene	Approved	1q24.3	01q24.3	92346	ENSG00000180999	NM_139240	1515
FMO1	flavin containing monooxygenase 1	protein-coding gene	Approved	1q24.3	01q24.3	2326	ENSG00000010932	NM_002021	1516
FMO2	flavin containing monooxygenase 2	protein-coding gene	Approved	1q24.3	01q24.3	2327	ENSG00000094963	NM_001460	1517
FMO3	flavin containing monooxygenase 3	protein-coding gene	Approved	1q24.3	01q24.3	2328	ENSG00000007933	NM_006894	1518
FMO4	flavin containing monooxygenase 4	protein-coding gene	Approved	1q24.3	01q24.3	2329	ENSG00000076258	NM_002022	1519
MROH9	maestro heat like repeat family member 9	protein-coding gene	Approved	1q24.3	01q24.3	80133	ENSG00000117501	NM_025063	1520
PRRC2C	proline rich coiled-coil 2C	protein-coding gene	Approved	1q24.3	01q24.3	23215	ENSG00000117523	NM_015172	1521
PRRX1	paired related homeobox 1	protein-coding gene	Approved	1q24.3	01q24.3	5396	ENSG00000116132	NM_006902	1522
CACYBP	calcyclin binding protein	protein-coding gene	Approved	1q24-q25	01q24-q25	27101	ENSG00000116161	NM_014412	1523
VAMP4	vesicle associated membrane protein 4	protein-coding gene	Approved	1q24-q25	01q24-q25	8674	ENSG00000117533	NM_003762	1524
METTL13	methyltransferase like 13	protein-coding gene	Approved	1q24-q25.3	01q24-q25.3	51603	ENSG00000010165	NM_014955	1525
C1orf21	chromosome 1 open reading frame 21	protein-coding gene	Approved	1q25	01q25	81563	ENSG00000116667	NM_030806	1526
C1orf27	chromosome 1 open reading frame 27	protein-coding gene	Approved	1q25	01q25	54953	ENSG00000157181	NM_017847	1527
CDC73	cell division cycle 73	protein-coding gene	Approved	1q25	01q25	79577	ENSG00000134371	NM_024529	1528
COLGALT2	collagen beta(1-O)galactosyltransferase 2	protein-coding gene	Approved	1q25	01q25	23127	ENSG00000198756	NM_015101	1529
DHX9	DEAH-box helicase 9	protein-coding gene	Approved	1q25	01q25	1660	ENSG00000135829	NM_030588	1530
EDEM3	ER degradation enhancing alpha-mannosidase like protein 3	protein-coding gene	Approved	1q25	01q25	80267	ENSG00000116406	NM_025191	1531
FAM129A	family with sequence similarity 129 member A	protein-coding gene	Approved	1q25	01q25	116496	ENSG00000135842	XM_011509140	1532
NCF2	neutrophil cytosolic factor 2	protein-coding gene	Approved	1q25	01q25	4688	ENSG00000116701	NM_000433	1533
NMNAT2	nicotinamide nucleotide adenylyltransferase 2	protein-coding gene	Approved	1q25	01q25	23057	ENSG00000157064	NM_015039	1534
NPL	N-acetylneuraminate pyruvate lyase	protein-coding gene	Approved	1q25	01q25	80896	ENSG00000135838	NM_030769	1535
RASAL2	RAS protein activator like 2	protein-coding gene	Approved	1q25	01q25	9462	ENSG00000075391	NM_170692	1536
RGS8	regulator of G-protein signaling 8	protein-coding gene	Approved	1q25	01q25	85397	ENSG00000135824	NM_033345	1537
RGSL1	regulator of G-protein signaling like 1	protein-coding gene	Approved	1q25	01q25	353299	ENSG00000121446	NM_181572	1538
RNASEL	ribonuclease L	protein-coding gene	Approved	1q25	01q25	6041	ENSG00000135828	NM_021133	1539
SHCBP1L	SHC binding and spindle associated 1 like	protein-coding gene	Approved	1q25	01q25	81626	ENSG00000157060	NM_030933	1540
SMG7	SMG7, nonsense mediated mRNA decay factor	protein-coding gene	Approved	1q25	01q25	9887	ENSG00000116698	NM_014837	1541
SOAT1	sterol O-acyltransferase 1	protein-coding gene	Approved	1q25	01q25	6646	ENSG00000057252	NM_003101	1542
SWT1	SWT1, RNA endoribonuclease homolog	protein-coding gene	Approved	1q25	01q25	54823	ENSG00000116668	NM_017673	1543
TNFSF4	tumor necrosis factor superfamily member 4	protein-coding gene	Approved	1q25	01q25	7292	ENSG00000117586	XM_011509964	1544
TPR	translocated promoter region, nuclear basket protein	protein-coding gene	Approved	1q25	01q25	7175	ENSG00000047410	NM_003292	1545
TSEN15	tRNA splicing endonuclease subunit 15	protein-coding gene	Approved	1q25	01q25	116461	ENSG00000198860	XM_017000228	1546
ANKRD45	ankyrin repeat domain 45	protein-coding gene	Approved	1q25.1	01q25.1	339416	ENSG00000183831	NM_198493	1547
CENPL	centromere protein L	protein-coding gene	Approved	1q25.1	01q25.1	91687	ENSG00000120334	NM_033319	1548
DARS2	aspartyl-tRNA synthetase 2, mitochondrial	protein-coding gene	Approved	1q25.1	01q25.1	55157	ENSG00000117593	NM_018122	1549
KIAA0040	KIAA0040	protein-coding gene	Approved	1q25.1	01q25.1	9674	ENSG00000235750	NM_014656	1550
KLHL20	kelch like family member 20	protein-coding gene	Approved	1q25.1	01q25.1	27252	ENSG00000076321	NM_014458	1551
MRPS14	mitochondrial ribosomal protein S14	protein-coding gene	Approved	1q25.1	01q25.1	63931	ENSG00000120333	NM_022100	1552
RC3H1	ring finger and CCCH-type domains 1	protein-coding gene	Approved	1q25.1	01q25.1	149041	ENSG00000135870	NM_172071	1553
SERPINC1	serpin family C member 1	protein-coding gene	Approved	1q25.1	01q25.1	462	ENSG00000117601	NM_000488	1554
SLC9C2	solute carrier family 9 member C2 (putative)	protein-coding gene	Approved	1q25.1	01q25.1	284525	ENSG00000162753	NM_178527	1555
XPR1	xenotropic and polytropic retrovirus receptor 1	protein-coding gene	Approved	1q25.1	01q25.1	9213	ENSG00000143324	NM_004736	1556
RFWD2	ring finger and WD repeat domain 2	protein-coding gene	Approved	1q25.1-q25.2	01q25.1-q25.2	64326	ENSG00000143207	NM_022457	1557
IVNS1ABP	influenza virus NS1A binding protein	protein-coding gene	Approved	1q25.1-q31.1	01q25.1-q31.1	10625	ENSG00000116679	NM_006469	1558
LAD1	ladinin 1	protein-coding gene	Approved	1q25.1-q32.3	01q25.1-q32.3	3898	ENSG00000159166	NM_005558	1559
ABL2	ABL proto-oncogene 2, non-receptor tyrosine kinase	protein-coding gene	Approved	1q25.2	01q25.2	27	ENSG00000143322	NM_005158	1560
ANGPTL1	angiopoietin like 1	protein-coding gene	Approved	1q25.2	01q25.2	9068	ENSG00000116194	NM_004673	1561
ASTN1	astrotactin 1	protein-coding gene	Approved	1q25.2	01q25.2	460	ENSG00000152092	NM_004319	1562
AXDND1	axonemal dynein light chain domain containing 1	protein-coding gene	Approved	1q25.2	01q25.2	126859	ENSG00000162779	NM_144696	1563
C1orf220	chromosome 1 open reading frame 220	protein-coding gene	Approved	1q25.2	01q25.2	400798	ENSG00000213057	NR_033186	1564
CEP350	centrosomal protein 350	protein-coding gene	Approved	1q25.2	01q25.2	9857	ENSG00000135837	NM_014810	1565
FAM20B	family with sequence similarity 20 member B	protein-coding gene	Approved	1q25.2	01q25.2	9917	ENSG00000116199	NM_014864	1566
FAM163A	family with sequence similarity 163 member A	protein-coding gene	Approved	1q25.2	01q25.2	148753	ENSG00000143340	NM_173509	1567
NPHS2	NPHS2 podocin	protein-coding gene	Approved	1q25.2	01q25.2	7827	ENSG00000116218	XM_005245483	1568
PAPPA2	pappalysin 2	protein-coding gene	Approved	1q25.2	01q25.2	60676	ENSG00000116183	XM_017002023	1569
PDC	phosducin	protein-coding gene	Approved	1q25.2	01q25.2	5132	ENSG00000116703	NM_022577	1570
RGL1	ral guanine nucleotide dissociation stimulator like 1	protein-coding gene	Approved	1q25.2	01q25.2	23179	ENSG00000143344	NM_015149	1571
SEC16B	SEC16 homolog B, endoplasmic reticulum export factor	protein-coding gene	Approved	1q25.2	01q25.2	89866	ENSG00000120341	NM_033127	1572
TEX35	testis expressed 35	protein-coding gene	Approved	1q25.2	01q25.2	84066	ENSG00000240021	NM_032126	1573
TOR1AIP2	torsin 1A interacting protein 2	protein-coding gene	Approved	1q25.2	01q25.2	163590	ENSG00000169905	NM_145034	1574
TOR3A	torsin family 3 member A	protein-coding gene	Approved	1q25.2	01q25.2	64222	ENSG00000186283	NM_022371	1575
TRMT1L	tRNA methyltransferase 1 like	protein-coding gene	Approved	1q25.2	01q25.2	81627	ENSG00000121486	NM_030934	1576
PTGS2	prostaglandin-endoperoxide synthase 2	protein-coding gene	Approved	1q25.2-q25.3	01q25.2-q25.3	5743	ENSG00000073756	NM_000963	1577
ACBD6	acyl-CoA binding domain containing 6	protein-coding gene	Approved	1q25.3	01q25.3	84320	ENSG00000230124	NM_032360	1578
APOBEC4	apolipoprotein B mRNA editing enzyme catalytic polypeptide like 4	protein-coding gene	Approved	1q25.3	01q25.3	403314	ENSG00000173627	NM_203454	1579
CACNA1E	calcium voltage-gated channel subunit alpha1 E	protein-coding gene	Approved	1q25.3	01q25.3	777	ENSG00000198216	NM_000721	1580
IER5	immediate early response 5	protein-coding gene	Approved	1q25.3	01q25.3	51278	ENSG00000162783	NM_016545	1581
KIAA1614	KIAA1614	protein-coding gene	Approved	1q25.3	01q25.3	57710	ENSG00000135835	XM_046531	1582
LHX4	LIM homeobox 4	protein-coding gene	Approved	1q25.3	01q25.3	89884	ENSG00000121454	NM_033343	1583
MR1	major histocompatibility complex, class I-related	protein-coding gene	Approved	1q25.3	01q25.3	3140	ENSG00000153029	NM_001531	1584
RNF2	ring finger protein 2	protein-coding gene	Approved	1q25.3	01q25.3	6045	ENSG00000121481	NM_007212	1585
STX6	syntaxin 6	protein-coding gene	Approved	1q25.3	01q25.3	10228	ENSG00000135823	NM_005819	1586
TEDDM1	transmembrane epididymal protein 1	protein-coding gene	Approved	1q25.3	01q25.3	127670	ENSG00000203730	NM_172000	1587
ZNF648	zinc finger protein 648	protein-coding gene	Approved	1q25.3	01q25.3	127665	ENSG00000179930	XM_060597	1588
HMCN1	hemicentin 1	protein-coding gene	Approved	1q25.3-q31.1	01q25.3-q31.1	83872	ENSG00000143341	NM_031935	1589
LAMC2	laminin subunit gamma 2	protein-coding gene	Approved	1q25-q31	01q25-q31	3918	ENSG00000058085	NM_005562	1590
PRG4	proteoglycan 4	protein-coding gene	Approved	1q25-q31	01q25-q31	10216	ENSG00000116690	NM_005807	1591
RGS16	regulator of G-protein signaling 16	protein-coding gene	Approved	1q25-q31	01q25-q31	6004	ENSG00000143333	NM_002928	1592
ASPM	abnormal spindle microtubule assembly	protein-coding gene	Approved	1q31	01q31	259266	ENSG00000066279	NM_018136	1593
B3GALT2	beta-1,3-galactosyltransferase 2	protein-coding gene	Approved	1q31	01q31	8707	ENSG00000162630	NM_003783	1594
BCAN	brevican	protein-coding gene	Approved	1q31	01q31	63827	ENSG00000132692	NM_021948	1595
GLUL	glutamate-ammonia ligase	protein-coding gene	Approved	1q31	01q31	2752	ENSG00000135821	NM_002065	1596
LAMC1	laminin subunit gamma 1	protein-coding gene	Approved	1q31	01q31	3915	ENSG00000135862	NM_002293	1597
OPTC	opticin	protein-coding gene	Approved	1q31	01q31	26254	ENSG00000188770	NM_014359	1598
PHLDA3	pleckstrin homology like domain family A member 3	protein-coding gene	Approved	1q31	01q31	23612	ENSG00000174307	NM_012396	1599
RASSF5	Ras association domain family member 5	protein-coding gene	Approved	1q31	01q31	83593	ENSG00000266094	NM_031437	1600
RGS1	regulator of G-protein signaling 1	protein-coding gene	Approved	1q31	01q31	5996	ENSG00000090104	NM_002922	1601
RGS2	regulator of G-protein signaling 2	protein-coding gene	Approved	1q31	01q31	5997	ENSG00000116741	NM_002923	1602
TROVE2	TROVE domain family member 2	protein-coding gene	Approved	1q31	01q31	6738	ENSG00000116747	NM_004600	1603
BRINP3	BMP/retinoic acid inducible neural specific 3	protein-coding gene	Approved	1q31.1	01q31.1	339479	ENSG00000162670	NM_199051	1604
LHX9	LIM homeobox 9	protein-coding gene	Approved	1q31.1	01q31.1	56956	ENSG00000143355	NM_020204	1605
OCLM	oculomedin	protein-coding gene	Approved	1q31.1	01q31.1	10896	ENSG00000262180	NM_022375	1606
PLA2G4A	phospholipase A2 group IVA	protein-coding gene	Approved	1q31.1	01q31.1	5321	ENSG00000116711	NM_024420	1607
TMEM183A	transmembrane protein 183A	protein-coding gene	Approved	1q31.1	01q31.1	92703	ENSG00000163444	NM_138391	1608
GLRX2	glutaredoxin 2	protein-coding gene	Approved	1q31.2	01q31.2	51022	ENSG00000023572	NM_016066	1609
RGS13	regulator of G-protein signaling 13	protein-coding gene	Approved	1q31.2	01q31.2	6003	ENSG00000127074	NM_002927	1610
RGS18	regulator of G-protein signaling 18	protein-coding gene	Approved	1q31.2	01q31.2	64407	ENSG00000150681	NM_130782	1611
RGS21	regulator of G-protein signaling 21	protein-coding gene	Approved	1q31.2	01q31.2	431704	ENSG00000253148	NM_001039152	1612
C1orf53	chromosome 1 open reading frame 53	protein-coding gene	Approved	1q31.3	01q31.3	388722	ENSG00000203724	NM_001024594	1613
CFHR2	complement factor H related 2	protein-coding gene	Approved	1q31.3	01q31.3	3080	ENSG00000080910	NM_005666	1614
CFHR5	complement factor H related 5	protein-coding gene	Approved	1q31.3	01q31.3	81494	ENSG00000134389	NM_030787	1615
CRB1	crumbs 1, cell polarity complex component	protein-coding gene	Approved	1q31.3	01q31.3	23418	ENSG00000134376	NM_201253	1616
DENND1B	DENN domain containing 1B	protein-coding gene	Approved	1q31.3	01q31.3	163486	ENSG00000213047	NM_144977	1617
IPO9	importin 9	protein-coding gene	Approved	1q31.3	01q31.3	55705	ENSG00000198700	NM_018085	1618
KCNT2	potassium sodium-activated channel subfamily T member 2	protein-coding gene	Approved	1q31.3	01q31.3	343450	ENSG00000162687	NM_198503	1619
NEK7	NIMA related kinase 7	protein-coding gene	Approved	1q31.3	01q31.3	140609	ENSG00000151414	NM_133494	1620
TNNI1	troponin I1, slow skeletal type	protein-coding gene	Approved	1q31.3	01q31.3	7135	ENSG00000159173	NM_003281	1621
ZBTB41	zinc finger and BTB domain containing 41	protein-coding gene	Approved	1q31.3	01q31.3	360023	ENSG00000177888	NM_194314	1622
ADAMTS4	ADAM metallopeptidase with thrombospondin type 1 motif 4	protein-coding gene	Approved	1q31-q32	01q31-q32	9507	ENSG00000158859	NM_005099	1623
CDK18	cyclin dependent kinase 18	protein-coding gene	Approved	1q31-q32	01q31-q32	5129	ENSG00000117266	NM_002596	1624
IL10	interleukin 10	protein-coding gene	Approved	1q31-q32	01q31-q32	3586	ENSG00000136634	NM_000572	1625
PTPRC	protein tyrosine phosphatase, receptor type C	protein-coding gene	Approved	1q31-q32	01q31-q32	5788	ENSG00000081237	NM_002838	1626
F13B	coagulation factor XIII B chain	protein-coding gene	Approved	1q31-q32.1	01q31-q32.1	2165	ENSG00000143278	NM_001994	1627
PFKFB2	6-phosphofructo-2-kinase/fructose-2,6-biphosphatase 2	protein-coding gene	Approved	1q31-q32.2	01q31-q32.2	5208	ENSG00000123836	XM_005273162	1628
MYOG	myogenin	protein-coding gene	Approved	1q31-q41	01q31-q41	4656	ENSG00000122180	NM_002479	1629
PIGR	polymeric immunoglobulin receptor	protein-coding gene	Approved	1q31-q41	01q31-q41	5284	ENSG00000162896	NM_002644	1630
ABCB10	ATP binding cassette subfamily B member 10	protein-coding gene	Approved	1q32	01q32	23456	ENSG00000135776	NM_012089	1631
AVPR1B	arginine vasopressin receptor 1B	protein-coding gene	Approved	1q32	01q32	553	ENSG00000198049	NM_000707	1632
BTG2	BTG family member 2	protein-coding gene	Approved	1q32	01q32	7832	ENSG00000159388	NM_006763	1633
C4BPA	complement component 4 binding protein alpha	protein-coding gene	Approved	1q32	01q32	722	ENSG00000123838	XM_005273252	1634
C4BPB	complement component 4 binding protein beta	protein-coding gene	Approved	1q32	01q32	725	ENSG00000123843	NM_000716	1635
CACNA1S	calcium voltage-gated channel subunit alpha1 S	protein-coding gene	Approved	1q32	01q32	779	ENSG00000081248	NM_000069	1636
CAMSAP2	calmodulin regulated spectrin associated protein family member 2	protein-coding gene	Approved	1q32	01q32	23271	ENSG00000118200	NM_203459	1637
CD34	CD34 molecule	protein-coding gene	Approved	1q32	01q32	947	ENSG00000174059	NM_001773	1638
CD46	CD46 molecule	protein-coding gene	Approved	1q32	01q32	4179	ENSG00000117335	NM_172361	1639
CD55	CD55 molecule (Cromer blood group)	protein-coding gene	Approved	1q32	01q32	1604	ENSG00000196352	NM_000574	1640
CFH	complement factor H	protein-coding gene	Approved	1q32	01q32	3075	ENSG00000000971	NM_000186	1641
CFHR1	complement factor H related 1	protein-coding gene	Approved	1q32	01q32	3078	ENSG00000244414	NM_002113	1642
CFHR3	complement factor H related 3	protein-coding gene	Approved	1q32	01q32	10878	ENSG00000116785	NM_021023	1643
CFHR4	complement factor H related 4	protein-coding gene	Approved	1q32	01q32	10877	ENSG00000134365	NM_006684	1644
CR1	complement component 3b/4b receptor 1 (Knops blood group)	protein-coding gene	Approved	1q32	01q32	1378	ENSG00000203710	NM_000573	1645
CR2	complement component 3d receptor 2	protein-coding gene	Approved	1q32	01q32	1380	ENSG00000117322	NM_001877	1646
CSRP1	cysteine and glycine rich protein 1	protein-coding gene	Approved	1q32	01q32	1465	ENSG00000159176	NM_004078	1647
DSTYK	dual serine/threonine and tyrosine protein kinase	protein-coding gene	Approved	1q32	01q32	25778	ENSG00000133059	NM_015375	1648
DTL	denticleless E3 ubiquitin protein ligase homolog	protein-coding gene	Approved	1q32	01q32	51514	ENSG00000143476	NM_016448	1649
DYRK3	dual specificity tyrosine phosphorylation regulated kinase 3	protein-coding gene	Approved	1q32	01q32	8444	ENSG00000143479	NM_003582	1650
ELK4	ELK4, ETS transcription factor	protein-coding gene	Approved	1q32	01q32	2005	ENSG00000158711	NM_021795	1651
FMOD	fibromodulin	protein-coding gene	Approved	1q32	01q32	2331	ENSG00000122176	NM_002023	1652
GPR37L1	G protein-coupled receptor 37 like 1	protein-coding gene	Approved	1q32	01q32	9283	ENSG00000170075	NM_004767	1653
HHAT	hedgehog acyltransferase	protein-coding gene	Approved	1q32	01q32	55733	ENSG00000054392	NM_018194	1654
IL20	interleukin 20	protein-coding gene	Approved	1q32	01q32	50604	ENSG00000162891	NM_018724	1655
IL24	interleukin 24	protein-coding gene	Approved	1q32	01q32	11009	ENSG00000162892	NM_006850	1656
KISS1	KiSS-1 metastasis-suppressor	protein-coding gene	Approved	1q32	01q32	3814	ENSG00000170498	NM_002256	1657
LAMB3	laminin subunit beta 3	protein-coding gene	Approved	1q32	01q32	3914	ENSG00000196878	NM_000228	1658
MAPKAPK2	mitogen-activated protein kinase-activated protein kinase 2	protein-coding gene	Approved	1q32	01q32	9261	ENSG00000162889	NM_004759	1659
MDM4	MDM4, p53 regulator	protein-coding gene	Approved	1q32	01q32	4194	ENSG00000198625	NM_002393	1660
PIK3C2B	phosphatidylinositol-4-phosphate 3-kinase catalytic subunit type 2 beta	protein-coding gene	Approved	1q32	01q32	5287	ENSG00000133056	NM_002646	1661
PKP1	plakophilin 1	protein-coding gene	Approved	1q32	01q32	5317	ENSG00000081277	NM_000299	1662
PLEKHA6	pleckstrin homology domain containing A6	protein-coding gene	Approved	1q32	01q32	22874	ENSG00000143850	NM_014935	1663
PRELP	proline and arginine rich end leucine rich repeat protein	protein-coding gene	Approved	1q32	01q32	5549	ENSG00000188783	NM_002725	1664
RAB29	RAB29, member RAS oncogene family	protein-coding gene	Approved	1q32	01q32	8934	ENSG00000117280	NM_003929	1665
RBBP5	RB binding protein 5, histone lysine methyltransferase complex subunit	protein-coding gene	Approved	1q32	01q32	5929	ENSG00000117222	NM_005057	1666
REN	renin	protein-coding gene	Approved	1q32	01q32	5972	ENSG00000143839	NM_000537	1667
RNPEP	arginyl aminopeptidase	protein-coding gene	Approved	1q32	01q32	6051	ENSG00000176393	NM_020216	1668
SNRPE	small nuclear ribonucleoprotein polypeptide E	protein-coding gene	Approved	1q32	01q32	6635	ENSG00000182004	NM_003094	1669
SOX13	SRY-box 13	protein-coding gene	Approved	1q32	01q32	9580	ENSG00000143842	NM_005686	1670
TNNT2	troponin T2, cardiac type	protein-coding gene	Approved	1q32	01q32	7139	ENSG00000118194	NM_000364	1671
TRAF5	TNF receptor associated factor 5	protein-coding gene	Approved	1q32	01q32	7188	ENSG00000082512	NM_004619	1672
UCHL5	ubiquitin C-terminal hydrolase L5	protein-coding gene	Approved	1q32	01q32	51377	ENSG00000116750	NM_015984	1673
ADIPOR1	adiponectin receptor 1	protein-coding gene	Approved	1q32.1	01q32.1	51094	ENSG00000159346	NM_015999	1674
ADORA1	adenosine A1 receptor	protein-coding gene	Approved	1q32.1	01q32.1	134	ENSG00000163485	NM_000674	1675
ARL8A	ADP ribosylation factor like GTPase 8A	protein-coding gene	Approved	1q32.1	01q32.1	127829	ENSG00000143862	NM_138795	1676
ASCL5	achaete-scute family bHLH transcription factor 5	protein-coding gene	Approved	1q32.1	01q32.1	647219	ENSG00000232237	XM_001719321.2	1677
ATP2B4	ATPase plasma membrane Ca2+ transporting 4	protein-coding gene	Approved	1q32.1	01q32.1	493	ENSG00000058668	NM_001001396	1678
C1orf106	chromosome 1 open reading frame 106	protein-coding gene	Approved	1q32.1	01q32.1	55765	ENSG00000163362	NM_018265	1679
C1orf116	chromosome 1 open reading frame 116	protein-coding gene	Approved	1q32.1	01q32.1	79098	ENSG00000182795	NM_024115	1680
C1orf186	chromosome 1 open reading frame 186	protein-coding gene	Approved	1q32.1	01q32.1	440712	ENSG00000263961	NM_001007544	1681
CHI3L1	chitinase 3 like 1	protein-coding gene	Approved	1q32.1	01q32.1	1116	ENSG00000133048	NM_001276	1682
CHIT1	chitinase 1	protein-coding gene	Approved	1q32.1	01q32.1	1118	ENSG00000133063	NM_003465	1683
CNTN2	contactin 2	protein-coding gene	Approved	1q32.1	01q32.1	6900	ENSG00000184144	NM_005076	1684
CR1L	complement component 3b/4b receptor 1-like	protein-coding gene	Approved	1q32.1	01q32.1	1379	ENSG00000197721	XM_114735	1685
CTSE	cathepsin E	protein-coding gene	Approved	1q32.1	01q32.1	1510	ENSG00000196188	NM_001910	1686
CYB5R1	cytochrome b5 reductase 1	protein-coding gene	Approved	1q32.1	01q32.1	51706	ENSG00000159348	NM_016243	1687
DDX59	DEAD-box helicase 59	protein-coding gene	Approved	1q32.1	01q32.1	83479	ENSG00000118197	NM_001031725.4	1688
EIF2D	eukaryotic translation initiation factor 2D	protein-coding gene	Approved	1q32.1	01q32.1	1939	ENSG00000143486	NM_006893	1689
ETNK2	ethanolamine kinase 2	protein-coding gene	Approved	1q32.1	01q32.1	55224	ENSG00000143845	NM_018208	1690
FAM72A	family with sequence similarity 72 member A	protein-coding gene	Approved	1q32.1	01q32.1	729533	ENSG00000196550	XM_011509965	1691
FCAMR	Fc fragment of IgA and IgM receptor	protein-coding gene	Approved	1q32.1	01q32.1	83953	ENSG00000162897	NM_032029	1692
FCMR	Fc fragment of IgM receptor	protein-coding gene	Approved	1q32.1	01q32.1	9214	ENSG00000162894	NM_005449	1693
GOLT1A	golgi transport 1A	protein-coding gene	Approved	1q32.1	01q32.1	127845	ENSG00000174567	NM_198447	1694
GPR25	G protein-coupled receptor 25	protein-coding gene	Approved	1q32.1	01q32.1	2848	ENSG00000170128	NM_005298	1695
IGFN1	immunoglobulin-like and fibronectin type III domain containing 1	protein-coding gene	Approved	1q32.1	01q32.1	91156	ENSG00000163395	NM_178275	1696
IKBKE	inhibitor of kappa light polypeptide gene enhancer in B-cells, kinase epsilon	protein-coding gene	Approved	1q32.1	01q32.1	9641	ENSG00000263528	XM_017002868	1697
KDM5B	lysine demethylase 5B	protein-coding gene	Approved	1q32.1	01q32.1	10765	ENSG00000117139	NM_006618	1698
KIF14	kinesin family member 14	protein-coding gene	Approved	1q32.1	01q32.1	9928	ENSG00000118193	NM_014875	1699
KIF21B	kinesin family member 21B	protein-coding gene	Approved	1q32.1	01q32.1	23046	ENSG00000116852	XM_371332	1700
KLHDC8A	kelch domain containing 8A	protein-coding gene	Approved	1q32.1	01q32.1	55220	ENSG00000162873	NM_018203	1701
KLHL12	kelch like family member 12	protein-coding gene	Approved	1q32.1	01q32.1	59349	ENSG00000117153	NM_021633	1702
LAX1	lymphocyte transmembrane adaptor 1	protein-coding gene	Approved	1q32.1	01q32.1	54900	ENSG00000122188	NM_017773	1703
LEMD1	LEM domain containing 1	protein-coding gene	Approved	1q32.1	01q32.1	93273	ENSG00000186007	NM_001001552	1704
LGR6	leucine rich repeat containing G protein-coupled receptor 6	protein-coding gene	Approved	1q32.1	01q32.1	59352	ENSG00000133067	NM_021636	1705
LMOD1	leiomodin 1	protein-coding gene	Approved	1q32.1	01q32.1	25802	ENSG00000163431	NM_012134	1706
LRRN2	leucine rich repeat neuronal 2	protein-coding gene	Approved	1q32.1	01q32.1	10446	ENSG00000170382	NM_006338	1707
MFSD4A	major facilitator superfamily domain containing 4A	protein-coding gene	Approved	1q32.1	01q32.1	148808	ENSG00000174514	NM_181644	1708
MYBPH	myosin binding protein H	protein-coding gene	Approved	1q32.1	01q32.1	4608	ENSG00000133055	NM_004997	1709
NFASC	neurofascin	protein-coding gene	Approved	1q32.1	01q32.1	23114	ENSG00000163531	NM_001005388	1710
NUAK2	NUAK family kinase 2	protein-coding gene	Approved	1q32.1	01q32.1	81788	ENSG00000163545	NM_030952	1711
NUCKS1	nuclear casein kinase and cyclin dependent kinase substrate 1	protein-coding gene	Approved	1q32.1	01q32.1	64710	ENSG00000069275	NM_022731	1712
PM20D1	peptidase M20 domain containing 1	protein-coding gene	Approved	1q32.1	01q32.1	148811	ENSG00000162877	NM_152491	1713
PPFIA4	PTPRF interacting protein alpha 4	protein-coding gene	Approved	1q32.1	01q32.1	8497	ENSG00000143847	NM_015053	1714
PPP1R12B	protein phosphatase 1 regulatory subunit 12B	protein-coding gene	Approved	1q32.1	01q32.1	4660	ENSG00000077157	NM_032105	1715
PPP1R15B	protein phosphatase 1 regulatory subunit 15B	protein-coding gene	Approved	1q32.1	01q32.1	84919	ENSG00000158615	NM_032833	1716
PTPN7	protein tyrosine phosphatase, non-receptor type 7	protein-coding gene	Approved	1q32.1	01q32.1	5778	ENSG00000143851	NM_002832	1717
RAB7B	RAB7B, member RAS oncogene family	protein-coding gene	Approved	1q32.1	01q32.1	338382	ENSG00000276600	NM_177403	1718
RABIF	RAB interacting factor	protein-coding gene	Approved	1q32.1	01q32.1	5877	ENSG00000183155	NM_002871	1719
SHISA4	shisa family member 4	protein-coding gene	Approved	1q32.1	01q32.1	149345	ENSG00000198892	NM_198149	1720
SLC26A9	solute carrier family 26 member 9	protein-coding gene	Approved	1q32.1	01q32.1	115019	ENSG00000174502	NM_052934	1721
SLC41A1	solute carrier family 41 member 1	protein-coding gene	Approved	1q32.1	01q32.1	254428	ENSG00000133065	XM_005245069	1722
SLC45A3	solute carrier family 45 member 3	protein-coding gene	Approved	1q32.1	01q32.1	85414	ENSG00000158715	NM_033102	1723
SRGAP2	SLIT-ROBO Rho GTPase activating protein 2	protein-coding gene	Approved	1q32.1	01q32.1	23380	ENSG00000266028	NM_015326	1724
SYT2	synaptotagmin 2	protein-coding gene	Approved	1q32.1	01q32.1	127833	ENSG00000143858	NM_177402	1725
TIMM17A	translocase of inner mitochondrial membrane 17 homolog A (yeast)	protein-coding gene	Approved	1q32.1	01q32.1	10440	ENSG00000134375	NM_006335	1726
TMCC2	transmembrane and coiled-coil domain family 2	protein-coding gene	Approved	1q32.1	01q32.1	9911	ENSG00000133069	NM_014858	1727
TMEM81	transmembrane protein 81	protein-coding gene	Approved	1q32.1	01q32.1	388730	ENSG00000174529	NM_203376	1728
UBE2T	ubiquitin conjugating enzyme E2 T	protein-coding gene	Approved	1q32.1	01q32.1	29089	ENSG00000077152	NM_014176	1729
ZBED6	zinc finger BED-type containing 6	protein-coding gene	Approved	1q32.1	01q32.1	100381270	ENSG00000257315	NM_001174108	1730
ZC3H11A	zinc finger CCCH-type containing 11A	protein-coding gene	Approved	1q32.1	01q32.1	9877	ENSG00000058673	NM_014827	1731
ZNF281	zinc finger protein 281	protein-coding gene	Approved	1q32.1	01q32.1	23528	ENSG00000162702	NM_012482	1732
NR5A2	nuclear receptor subfamily 5 group A member 2	protein-coding gene	Approved	1q32.11	01q32.11	2494	ENSG00000116833	XM_017000904	1733
SERTAD4	SERTA domain containing 4	protein-coding gene	Approved	1q32.1-q41	01q32.1-q41	56256	ENSG00000082497	NM_019605	1734
ATP6V1G3	ATPase H+ transporting V1 subunit G3	protein-coding gene	Approved	1q32.2	01q32.2	127124	ENSG00000151418	NM_133326	1735
C1orf74	chromosome 1 open reading frame 74	protein-coding gene	Approved	1q32.2	01q32.2	148304	ENSG00000162757	NM_152485	1736
CAMK1G	calcium/calmodulin dependent protein kinase IG	protein-coding gene	Approved	1q32.2	01q32.2	57172	ENSG00000008118	NM_020439	1737
DIEXF	digestive organ expansion factor homolog (zebrafish)	protein-coding gene	Approved	1q32.2	01q32.2	27042	ENSG00000117597	NM_014388	1738
ELF3	E74 like ETS transcription factor 3	protein-coding gene	Approved	1q32.2	01q32.2	1999	ENSG00000163435	NM_004433	1739
ENAH	enabled homolog (Drosophila)	protein-coding gene	Approved	1q32.2	01q32.2	55740	ENSG00000154380	NM_018212	1740
G0S2	G0/G1 switch 2	protein-coding gene	Approved	1q32.2	01q32.2	50486	ENSG00000123689	NM_015714	1741
IL19	interleukin 19	protein-coding gene	Approved	1q32.2	01q32.2	29949	ENSG00000142224	NM_153758	1742
KCNH1	potassium voltage-gated channel subfamily H member 1	protein-coding gene	Approved	1q32.2	01q32.2	3756	ENSG00000143473	NM_002238	1743
PLXNA2	plexin A2	protein-coding gene	Approved	1q32.2	01q32.2	5362	ENSG00000076356	NM_025179	1744
PTPN14	protein tyrosine phosphatase, non-receptor type 14	protein-coding gene	Approved	1q32.2	01q32.2	5784	ENSG00000152104	NM_005401	1745
SYT14	synaptotagmin 14	protein-coding gene	Approved	1q32.2	01q32.2	255928	ENSG00000143469	NM_153262	1746
YOD1	YOD1 deubiquitinase	protein-coding gene	Approved	1q32.2	01q32.2	55432	ENSG00000180667	NM_018566	1747
IRF6	interferon regulatory factor 6	protein-coding gene	Approved	1q32.2-q32.3	01q32.2-q32.3	3664	ENSG00000117595	NM_006147	1748
PPP2R5A	protein phosphatase 2 regulatory subunit B'alpha	protein-coding gene	Approved	1q32.2-q32.3	01q32.2-q32.3	5525	ENSG00000066027	NM_006243	1749
ANGEL2	angel homolog 2 (Drosophila)	protein-coding gene	Approved	1q32.3	01q32.3	90806	ENSG00000174606	NM_144567	1750
ATF3	activating transcription factor 3	protein-coding gene	Approved	1q32.3	01q32.3	467	ENSG00000162772	NM_001674	1751
BATF3	basic leucine zipper ATF-like transcription factor 3	protein-coding gene	Approved	1q32.3	01q32.3	55509	ENSG00000123685	NM_018664	1752
FAM71A	family with sequence similarity 71 member A	protein-coding gene	Approved	1q32.3	01q32.3	149647	ENSG00000162771	NM_153606	1753
FLVCR1	feline leukemia virus subgroup C cellular receptor 1	protein-coding gene	Approved	1q32.3	01q32.3	28982	ENSG00000162769	NM_014053	1754
INTS7	integrator complex subunit 7	protein-coding gene	Approved	1q32.3	01q32.3	25896	ENSG00000143493	NM_015434	1755
LPGAT1	lysophosphatidylglycerol acyltransferase 1	protein-coding gene	Approved	1q32.3	01q32.3	9926	ENSG00000123684	NM_014873	1756
NAV1	neuron navigator 1	protein-coding gene	Approved	1q32.3	01q32.3	89796	ENSG00000134369	NM_020443	1757
NEK2	NIMA related kinase 2	protein-coding gene	Approved	1q32.3	01q32.3	4751	ENSG00000117650	NM_002497	1758
NENF	neudesin neurotrophic factor	protein-coding gene	Approved	1q32.3	01q32.3	29937	ENSG00000117691	NM_013349	1759
RCOR3	REST corepressor 3	protein-coding gene	Approved	1q32.3	01q32.3	55758	ENSG00000117625	NM_018254	1760
RD3	retinal degeneration 3	protein-coding gene	Approved	1q32.3	01q32.3	343035	ENSG00000198570	NM_183059	1761
SLC30A1	solute carrier family 30 member 1	protein-coding gene	Approved	1q32.3	01q32.3	7779	ENSG00000170385	NM_021194	1762
SMYD2	SET and MYND domain containing 2	protein-coding gene	Approved	1q32.3	01q32.3	56950	ENSG00000143499	NM_020197	1763
SPATA45	spermatogenesis associated 45	protein-coding gene	Approved	1q32.3	01q32.3	149643	ENSG00000185523	NM_001024601	1764
TATDN3	TatD DNase domain containing 3	protein-coding gene	Approved	1q32.3	01q32.3	128387	ENSG00000203705	XM_375838	1765
TMEM206	transmembrane protein 206	protein-coding gene	Approved	1q32.3	01q32.3	55248	ENSG00000065600	NM_018252	1766
TRAF3IP3	TRAF3 interacting protein 3	protein-coding gene	Approved	1q32.3-q41	01q32.3-q41	80342	ENSG00000009790	XM_017002399	1767
TLR5	toll like receptor 5	protein-coding gene	Approved	1q32.3-q42	01q32.3-q42	7100	ENSG00000187554	NM_003268	1768
GUK1	guanylate kinase 1	protein-coding gene	Approved	1q32-q41	01q32-q41	2987	ENSG00000143774	NM_000858	1769
HSD11B1	hydroxysteroid 11-beta dehydrogenase 1	protein-coding gene	Approved	1q32-q41	01q32-q41	3290	ENSG00000117594	NM_005525	1770
ACBD3	acyl-CoA binding domain containing 3	protein-coding gene	Approved	1q41	01q41	64746	ENSG00000182827	NM_022735	1771
AIDA	axin interactor, dorsalization associated	protein-coding gene	Approved	1q41	01q41	64853	ENSG00000186063	NM_022831	1772
BROX	BRO1 domain and CAAX motif containing	protein-coding gene	Approved	1q41	01q41	148362	ENSG00000162819	NM_144695	1773
C1orf115	chromosome 1 open reading frame 115	protein-coding gene	Approved	1q41	01q41	79762	ENSG00000162817	NM_024709	1774
CAPN8	calpain 8	protein-coding gene	Approved	1q41	01q41	388743	ENSG00000203697	NM_001143962	1775
CENPF	centromere protein F	protein-coding gene	Approved	1q41	01q41	1063	ENSG00000117724	NM_016343	1776
DUSP10	dual specificity phosphatase 10	protein-coding gene	Approved	1q41	01q41	11221	ENSG00000143507	NM_007207	1777
EPRS	glutamyl-prolyl-tRNA synthetase	protein-coding gene	Approved	1q41	01q41	2058	ENSG00000136628	NM_004446	1778
ESRRG	estrogen related receptor gamma	protein-coding gene	Approved	1q41	01q41	2104	ENSG00000196482	NM_206595	1779
FAM177B	family with sequence similarity 177 member B	protein-coding gene	Approved	1q41	01q41	400823	ENSG00000197520	NM_207468	1780
GPATCH2	G-patch domain containing 2	protein-coding gene	Approved	1q41	01q41	55105	ENSG00000092978	NM_018040	1781
HHIPL2	HHIP like 2	protein-coding gene	Approved	1q41	01q41	79802	ENSG00000143512	NM_024746	1782
HLX	H2.0 like homeobox	protein-coding gene	Approved	1q41	01q41	3142	ENSG00000136630	NM_021958	1783
IARS2	isoleucyl-tRNA synthetase 2, mitochondrial	protein-coding gene	Approved	1q41	01q41	55699	ENSG00000067704	NM_018060	1784
KCNK2	potassium two pore domain channel subfamily K member 2	protein-coding gene	Approved	1q41	01q41	3776	ENSG00000082482	NM_014217	1785
KCTD3	potassium channel tetramerization domain containing 3	protein-coding gene	Approved	1q41	01q41	51133	ENSG00000136636	NM_016121	1786
LYPLAL1	lysophospholipase like 1	protein-coding gene	Approved	1q41	01q41	127018	ENSG00000143353	NM_138794	1787
2016-03-01	mitochondrial amidoxime reducing component 1	protein-coding gene	Approved	1q41	01q41	64757	ENSG00000186205	NM_022746	1788
2016-03-02	mitochondrial amidoxime reducing component 2	protein-coding gene	Approved	1q41	01q41	54996	ENSG00000117791	NM_017898	1789
MARK1	microtubule affinity regulating kinase 1	protein-coding gene	Approved	1q41	01q41	4139	ENSG00000116141	XM_011509561	1790
NSL1	NSL1, MIS12 kinetochore complex component	protein-coding gene	Approved	1q41	01q41	25936	ENSG00000117697	NM_015471	1791
PROX1	prospero homeobox 1	protein-coding gene	Approved	1q41	01q41	5629	ENSG00000117707	NM_002763	1792
RAB3GAP2	RAB3 GTPase activating non-catalytic protein subunit 2	protein-coding gene	Approved	1q41	01q41	25782	ENSG00000118873	NM_012414	1793
RPS6KC1	ribosomal protein S6 kinase C1	protein-coding gene	Approved	1q41	01q41	26750	ENSG00000136643	NM_012424	1794
RRP15	ribosomal RNA processing 15 homolog	protein-coding gene	Approved	1q41	01q41	51018	ENSG00000067533	NM_016052	1795
SLC30A10	solute carrier family 30 member 10	protein-coding gene	Approved	1q41	01q41	55532	ENSG00000196660	NM_018713	1796
SPATA17	spermatogenesis associated 17	protein-coding gene	Approved	1q41	01q41	128153	ENSG00000162814	NM_138796	1797
SUSD4	sushi domain containing 4	protein-coding gene	Approved	1q41	01q41	55061	ENSG00000143502	NM_017982	1798
TGFB2	transforming growth factor beta 2	protein-coding gene	Approved	1q41	01q41	7042	ENSG00000092969	NM_003238	1799
TMEM9	transmembrane protein 9	protein-coding gene	Approved	1q41	01q41	252839	ENSG00000116857	NM_016456	1800
TP53BP2	tumor protein p53 binding protein 2	protein-coding gene	Approved	1q41	01q41	7159	ENSG00000143514	NM_001031685|NM_005426	1801
USH2A	usherin	protein-coding gene	Approved	1q41	01q41	7399	ENSG00000042781	NM_007123	1802
CAPN2	calpain 2	protein-coding gene	Approved	1q41-q42	01q41-q42	824	ENSG00000162909	NM_001748	1803
GALNT2	polypeptide N-acetylgalactosaminyltransferase 2	protein-coding gene	Approved	1q41-q42	01q41-q42	2590	ENSG00000143641	NM_004481	1804
GJC2	gap junction protein gamma 2	protein-coding gene	Approved	1q41-q42	01q41-q42	57165	ENSG00000198835	NM_020435	1805
PARP1	poly(ADP-ribose) polymerase 1	protein-coding gene	Approved	1q41-q42	01q41-q42	142	ENSG00000143799	NM_001618	1806
BPNT1	3'(2'), 5'-bisphosphate nucleotidase 1	protein-coding gene	Approved	1q42	01q42	10380	ENSG00000162813	NM_006085	1807
GNPAT	glyceronephosphate O-acyltransferase	protein-coding gene	Approved	1q42	01q42	8443	ENSG00000116906	XM_005273313	1808
LIN9	lin-9 DREAM MuvB core complex component	protein-coding gene	Approved	1q42	01q42	286826	ENSG00000183814	NM_173083	1809
OBSCN	obscurin, cytoskeletal calmodulin and titin-interacting RhoGEF	protein-coding gene	Approved	1q42	01q42	84033	ENSG00000154358	NM_052843	1810
TAF1A	TATA-box binding protein associated factor, RNA polymerase I subunit A	protein-coding gene	Approved	1q42	01q42	9015	ENSG00000143498	NM_005681	1811
TOMM20	translocase of outer mitochondrial membrane 20	protein-coding gene	Approved	1q42	01q42	9804	ENSG00000173726	NM_014765	1812
TRIM17	tripartite motif containing 17	protein-coding gene	Approved	1q42	01q42	51127	ENSG00000162931	NM_016102	1813
WNT3A	Wnt family member 3A	protein-coding gene	Approved	1q42	01q42	89780	ENSG00000154342	NM_033131	1814
WNT9A	Wnt family member 9A	protein-coding gene	Approved	1q42	01q42	7483	ENSG00000143816	NM_003395	1815
DISC1	disrupted in schizophrenia 1	protein-coding gene	Approved	1q42.1	01q42.1	27185	ENSG00000162946	NM_018662	1816
EGLN1	egl-9 family hypoxia inducible factor 1	protein-coding gene	Approved	1q42.1	01q42.1	54583	ENSG00000135766	NM_022051	1817
EPHX1	epoxide hydrolase 1	protein-coding gene	Approved	1q42.1	01q42.1	2052	ENSG00000143819	NM_000120	1818
FH	fumarate hydratase	protein-coding gene	Approved	1q42.1	01q42.1	2271	ENSG00000091483	NM_000143	1819
LBR	lamin B receptor	protein-coding gene	Approved	1q42.1	01q42.1	3930	ENSG00000143815	NM_002296	1820
LEFTY1	left-right determination factor 1	protein-coding gene	Approved	1q42.1	01q42.1	10637	ENSG00000243709	NM_020997	1821
LEFTY2	left-right determination factor 2	protein-coding gene	Approved	1q42.1	01q42.1	7044	ENSG00000143768	NM_003240	1822
ADCK3	aarF domain containing kinase 3	protein-coding gene	Approved	1q42.11	01q42.11	56997	ENSG00000163050	NM_020247	1823
CCDC185	coiled-coil domain containing 185	protein-coding gene	Approved	1q42.11	01q42.11	164127	ENSG00000178395	NM_152610	1824
CDC42BPA	CDC42 binding protein kinase alpha	protein-coding gene	Approved	1q42.11	01q42.11	8476	ENSG00000143776	NM_014826	1825
DEGS1	delta(4)-desaturase, sphingolipid 1	protein-coding gene	Approved	1q42.11	01q42.11	8560	ENSG00000143753	NM_001321541	1826
NVL	nuclear VCP-like	protein-coding gene	Approved	1q42.11	01q42.11	4931	ENSG00000143748	NM_002533	1827
CAPN9	calpain 9	protein-coding gene	Approved	1q42.11-q42.3	01q42.11-q42.3	10753	ENSG00000135773	NM_006615	1828
RHOU	ras homolog family member U	protein-coding gene	Approved	1q42.11-q42.3	01q42.11-q42.3	58480	ENSG00000116574	NM_021205	1829
TAF5L	TATA-box binding protein associated factor 5 like	protein-coding gene	Approved	1q42.11-q42.3	01q42.11-q42.3	27097	ENSG00000135801	NM_014409	1830
CNIH3	cornichon family AMPA receptor auxiliary protein 3	protein-coding gene	Approved	1q42.12	01q42.12	149111	ENSG00000143786	NM_152495	1831
CNIH4	cornichon family AMPA receptor auxiliary protein 4	protein-coding gene	Approved	1q42.12	01q42.12	29097	ENSG00000143771	NM_014184	1832
DISP1	dispatched RND transporter family member 1	protein-coding gene	Approved	1q42.12	01q42.12	84976	ENSG00000154309	NM_032890	1833
FBXO28	F-box protein 28	protein-coding gene	Approved	1q42.12	01q42.12	23219	ENSG00000143756	NM_015176	1834
H3F3A	H3 histone, family 3A	protein-coding gene	Approved	1q42.12	01q42.12	3020	ENSG00000163041	NM_002107	1835
ITPKB	inositol-trisphosphate 3-kinase B	protein-coding gene	Approved	1q42.12	01q42.12	3707	ENSG00000143772	NM_002221	1836
MIXL1	Mix paired-like homeobox	protein-coding gene	Approved	1q42.12	01q42.12	83881	ENSG00000185155	NM_031944	1837
SDE2	SDE2 telomere maintenance homolog	protein-coding gene	Approved	1q42.12	01q42.12	163859	ENSG00000143751	NM_152608	1838
SRP9	signal recognition particle 9kDa	protein-coding gene	Approved	1q42.12	01q42.12	6726	ENSG00000143742	NM_003133	1839
STUM	stum, mechanosensory transduction mediator homolog	protein-coding gene	Approved	1q42.12	01q42.12	375057	ENSG00000203685	NM_001003665	1840
TMEM63A	transmembrane protein 63A	protein-coding gene	Approved	1q42.12	01q42.12	9725	ENSG00000196187	NM_014698	1841
SPRTN	SprT-like N-terminal domain	protein-coding gene	Approved	1q42.12-q43	01q42.12-q43	83932	ENSG00000010072	NM_032018	1842
ACTA1	actin, alpha 1, skeletal muscle	protein-coding gene	Approved	1q42.13	01q42.13	58	ENSG00000143632	NM_001100	1843
ARF1	ADP ribosylation factor 1	protein-coding gene	Approved	1q42.13	01q42.13	375	ENSG00000143761	NM_001024227	1844
C1orf35	chromosome 1 open reading frame 35	protein-coding gene	Approved	1q42.13	01q42.13	79169	ENSG00000143793	NM_024319	1845
CCSAP	centriole, cilia and spindle associated protein	protein-coding gene	Approved	1q42.13	01q42.13	126731	ENSG00000154429	NM_145257	1846
DNAH14	dynein axonemal heavy chain 14	protein-coding gene	Approved	1q42.13	01q42.13	127602	ENSG00000185842	XM_059166	1847
HIST3H2A	histone cluster 3, H2a	protein-coding gene	Approved	1q42.13	01q42.13	92815	ENSG00000181218	NM_033445	1848
HIST3H2BB	histone cluster 3, H2bb	protein-coding gene	Approved	1q42.13	01q42.13	128312	ENSG00000196890	NM_175055	1849
HIST3H3	histone cluster 3, H3	protein-coding gene	Approved	1q42.13	01q42.13	8290	ENSG00000168148	NM_003493	1850
IBA57	IBA57 homolog, iron-sulfur cluster assembly	protein-coding gene	Approved	1q42.13	01q42.13	200205	ENSG00000181873	NM_001010867	1851
JMJD4	jumonji domain containing 4	protein-coding gene	Approved	1q42.13	01q42.13	65094	ENSG00000081692	NM_023007	1852
MRPL55	mitochondrial ribosomal protein L55	protein-coding gene	Approved	1q42.13	01q42.13	128308	ENSG00000162910	XM_059233	1853
NUP133	nucleoporin 133	protein-coding gene	Approved	1q42.13	01q42.13	55746	ENSG00000069248	NM_018230	1854
PGBD5	piggyBac transposable element derived 5	protein-coding gene	Approved	1q42.13	01q42.13	79605	ENSG00000177614	NM_024554	1855
PRSS38	protease, serine 38	protein-coding gene	Approved	1q42.13	01q42.13	339501	ENSG00000185888	NM_183062	1856
PSEN2	presenilin 2	protein-coding gene	Approved	1q42.13	01q42.13	5664	ENSG00000143801	NM_000447	1857
PYCR2	pyrroline-5-carboxylate reductase family member 2	protein-coding gene	Approved	1q42.13	01q42.13	29920	ENSG00000143811	NM_013328	1858
RNF187	ring finger protein 187	protein-coding gene	Approved	1q42.13	01q42.13	149603	ENSG00000168159	NM_001010858	1859
SNAP47	synaptosome associated protein 47	protein-coding gene	Approved	1q42.13	01q42.13	116841	ENSG00000143740	NM_053052	1860
SPHAR	S-phase response (cyclin related)	protein-coding gene	Approved	1q42.13	01q42.13	10638	ENSG00000213029	NM_006542	1861
TMEM78	transmembrane protein 78	protein-coding gene	Approved	1q42.13	01q42.13	677790	ENSG00000177800		1862
TRIM11	tripartite motif containing 11	protein-coding gene	Approved	1q42.13	01q42.13	81559	ENSG00000154370	NM_145214	1863
URB2	URB2 ribosome biogenesis 2 homolog (S. cerevisiae)	protein-coding gene	Approved	1q42.13	01q42.13	9816	ENSG00000135763	NM_014777	1864
WDR26	WD repeat domain 26	protein-coding gene	Approved	1q42.13	01q42.13	80232	ENSG00000162923	NM_025160	1865
ZNF678	zinc finger protein 678	protein-coding gene	Approved	1q42.13	01q42.13	339500	ENSG00000181450	NM_178549	1866
LYST	lysosomal trafficking regulator	protein-coding gene	Approved	1q42.1-q42.2	01q42.1-q42.2	1130	ENSG00000143669	XM_011544033	1867
AGT	angiotensinogen	protein-coding gene	Approved	1q42.2	01q42.2	183	ENSG00000135744	NM_000029	1868
ARV1	ARV1 homolog, fatty acid homeostasis modulator	protein-coding gene	Approved	1q42.2	01q42.2	64801	ENSG00000173409	NM_022786	1869
C1orf131	chromosome 1 open reading frame 131	protein-coding gene	Approved	1q42.2	01q42.2	128061	ENSG00000143633	NM_152379	1870
C1orf198	chromosome 1 open reading frame 198	protein-coding gene	Approved	1q42.2	01q42.2	84886	ENSG00000119280	NM_032800	1871
COA6	cytochrome c oxidase assembly factor 6	protein-coding gene	Approved	1q42.2	01q42.2	388753	ENSG00000168275	NM_001012985	1872
COG2	component of oligomeric golgi complex 2	protein-coding gene	Approved	1q42.2	01q42.2	22796	ENSG00000135775	NM_007357	1873
EXOC8	exocyst complex component 8	protein-coding gene	Approved	1q42.2	01q42.2	149371	ENSG00000116903	NM_175876	1874
FAM89A	family with sequence similarity 89 member A	protein-coding gene	Approved	1q42.2	01q42.2	375061	ENSG00000182118	NM_198552	1875
KCNK1	potassium two pore domain channel subfamily K member 1	protein-coding gene	Approved	1q42.2	01q42.2	3775	ENSG00000135750	NM_002245	1876
MAP10	microtubule associated protein 10	protein-coding gene	Approved	1q42.2	01q42.2	54627	ENSG00000212916	NM_019090	1877
NTPCR	nucleoside-triphosphatase, cancer-related	protein-coding gene	Approved	1q42.2	01q42.2	84284	ENSG00000135778	NM_032324	1878
PCNX2	pecanex homolog 2 (Drosophila)	protein-coding gene	Approved	1q42.2	01q42.2	80003	ENSG00000135749	NM_014801	1879
SIPA1L2	signal induced proliferation associated 1 like 2	protein-coding gene	Approved	1q42.2	01q42.2	57568	ENSG00000116991	XM_045839	1880
TARBP1	TAR (HIV-1) RNA binding protein 1	protein-coding gene	Approved	1q42.2	01q42.2	6894	ENSG00000059588	NM_005646	1881
TRIM67	tripartite motif containing 67	protein-coding gene	Approved	1q42.2	01q42.2	440730	ENSG00000119283	NM_001004342	1882
TSNAX	translin associated factor X	protein-coding gene	Approved	1q42.2	01q42.2	7257	ENSG00000116918	NM_005999	1883
TTC13	tetratricopeptide repeat domain 13	protein-coding gene	Approved	1q42.2	01q42.2	79573	ENSG00000143643	NM_024525	1884
ERO1B	endoplasmic reticulum oxidoreductase beta	protein-coding gene	Approved	1q42.2-q43	01q42.2-q43	56605	ENSG00000086619	NM_019891	1885
ARID4B	AT-rich interaction domain 4B	protein-coding gene	Approved	1q42.3	01q42.3	51742	ENSG00000054267	NM_016374	1886
B3GALNT2	beta-1,3-N-acetylgalactosaminyltransferase 2	protein-coding gene	Approved	1q42.3	01q42.3	148789	ENSG00000162885	NM_152490	1887
EDARADD	EDAR associated death domain	protein-coding gene	Approved	1q42.3	01q42.3	128178	ENSG00000186197	NM_145861	1888
GNG4	G protein subunit gamma 4	protein-coding gene	Approved	1q42.3	01q42.3	2786	ENSG00000168243	NM_004485	1889
IRF2BP2	interferon regulatory factor 2 binding protein 2	protein-coding gene	Approved	1q42.3	01q42.3	359948	ENSG00000168264	NM_182972	1890
RBM34	RNA binding motif protein 34	protein-coding gene	Approved	1q42.3	01q42.3	23029	ENSG00000188739	NM_015014	1891
SLC35F3	solute carrier family 35 member F3	protein-coding gene	Approved	1q42.3	01q42.3	148641	ENSG00000183780	NM_173508	1892
TBCE	tubulin folding cofactor E	protein-coding gene	Approved	1q42.3	01q42.3	6905	ENSG00000116957	NM_003193	1893
ACTN2	actinin alpha 2	protein-coding gene	Approved	1q42-q43	01q42-q43	88	ENSG00000077522	NM_001103	1894
GPR137B	G protein-coupled receptor 137B	protein-coding gene	Approved	1q42-q43	01q42-q43	7107	ENSG00000077585	NM_003272	1895
RAB4A	RAB4A, member RAS oncogene family	protein-coding gene	Approved	1q42-q43	01q42-q43	5867	ENSG00000168118	NM_004578	1896
KMO	kynurenine 3-monooxygenase	protein-coding gene	Approved	1q42-q44	01q42-q44	8564	ENSG00000117009	NM_003679	1897
BECN2	beclin 2	protein-coding gene	Approved	1q43	01q43	441925	ENSG00000196289	NM_001290693	1898
CHML	CHM like, Rab escort protein 2	protein-coding gene	Approved	1q43	01q43	1122	ENSG00000203668	NM_001821	1899
CHRM3	cholinergic receptor muscarinic 3	protein-coding gene	Approved	1q43	01q43	1131	ENSG00000133019	NM_000740	1900
EXO1	exonuclease 1	protein-coding gene	Approved	1q43	01q43	9156	ENSG00000174371	NM_006027	1901
FMN2	formin 2	protein-coding gene	Approved	1q43	01q43	56776	ENSG00000155816	XM_371352	1902
GGPS1	geranylgeranyl diphosphate synthase 1	protein-coding gene	Approved	1q43	01q43	9453	ENSG00000152904	NM_004837	1903
GREM2	gremlin 2, DAN family BMP antagonist	protein-coding gene	Approved	1q43	01q43	64388	ENSG00000180875	NM_022469	1904
HEATR1	HEAT repeat containing 1	protein-coding gene	Approved	1q43	01q43	55127	ENSG00000119285	XM_375853	1905
LGALS8	galectin 8	protein-coding gene	Approved	1q43	01q43	3964	ENSG00000116977	NM_006499	1906
MAP1LC3C	microtubule associated protein 1 light chain 3 gamma	protein-coding gene	Approved	1q43	01q43	440738	ENSG00000197769	NM_001004343	1907
MT1HL1	metallothionein 1H-like 1	protein-coding gene	Approved	1q43	01q43	645745	ENSG00000244020	NM_001039954	1908
MTR	5-methyltetrahydrofolate-homocysteine methyltransferase	protein-coding gene	Approved	1q43	01q43	4548	ENSG00000116984	NM_000254	1909
NID1	nidogen 1	protein-coding gene	Approved	1q43	01q43	4811	ENSG00000116962	NM_002508	1910
OPN3	opsin 3	protein-coding gene	Approved	1q43	01q43	23596	ENSG00000054277	NM_014322	1911
PLD5	phospholipase D family member 5	protein-coding gene	Approved	1q43	01q43	200150	ENSG00000180287	NM_152666	1912
RGS7	regulator of G-protein signaling 7	protein-coding gene	Approved	1q43	01q43	6000	ENSG00000182901	NM_002924	1913
RYR2	ryanodine receptor 2	protein-coding gene	Approved	1q43	01q43	6262	ENSG00000198626	NM_001035	1914
SDCCAG8	serologically defined colon cancer antigen 8	protein-coding gene	Approved	1q43	01q43	10806	ENSG00000054282	NM_006642	1915
WDR64	WD repeat domain 64	protein-coding gene	Approved	1q43	01q43	128025	ENSG00000162843	NM_144625	1916
ZP4	zona pellucida glycoprotein 4	protein-coding gene	Approved	1q43	01q43	57829	ENSG00000116996	NM_021186	1917
ADSS	adenylosuccinate synthase	protein-coding gene	Approved	1q44	01q44	159	ENSG00000035687	NM_001126	1918
AHCTF1	AT-hook containing transcription factor 1	protein-coding gene	Approved	1q44	01q44	25909	ENSG00000153207	NM_015446	1919
AKT3	AKT serine/threonine kinase 3	protein-coding gene	Approved	1q44	01q44	10000	ENSG00000117020	NM_181690	1920
C1orf100	chromosome 1 open reading frame 100	protein-coding gene	Approved	1q44	01q44	200159	ENSG00000173728	NM_001012970	1921
C1orf101	chromosome 1 open reading frame 101	protein-coding gene	Approved	1q44	01q44	257044	ENSG00000179397	NM_173807	1922
CEP170	centrosomal protein 170	protein-coding gene	Approved	1q44	01q44	9859	ENSG00000143702	NM_014812	1923
CNST	consortin, connexin sorting protein	protein-coding gene	Approved	1q44	01q44	163882	ENSG00000162852	NM_152609	1924
COX20	COX20 cytochrome c oxidase assembly factor	protein-coding gene	Approved	1q44	01q44	116228	ENSG00000203667	NM_198076	1925
DESI2	desumoylating isopeptidase 2	protein-coding gene	Approved	1q44	01q44	51029	ENSG00000121644	NM_016076	1926
EFCAB2	EF-hand calcium binding domain 2	protein-coding gene	Approved	1q44	01q44	84288	ENSG00000203666	XM_017002538	1927
GCSAML	germinal center associated signaling and motility like	protein-coding gene	Approved	1q44	01q44	148823	ENSG00000169224	NM_145278	1928
HNRNPU	heterogeneous nuclear ribonucleoprotein U	protein-coding gene	Approved	1q44	01q44	3192	ENSG00000153187	NM_031844	1929
KIF26B	kinesin family member 26B	protein-coding gene	Approved	1q44	01q44	55083	ENSG00000162849	XM_371354	1930
LYPD8	LY6/PLAUR domain containing 8	protein-coding gene	Approved	1q44	01q44	646627	ENSG00000259823	NM_001085474	1931
NLRP3	NLR family pyrin domain containing 3	protein-coding gene	Approved	1q44	01q44	114548	ENSG00000162711	NM_004895	1932
OR1C1	olfactory receptor family 1 subfamily C member 1	protein-coding gene	Approved	1q44	01q44	26188	ENSG00000221888	NM_012353	1933
OR2AK2	olfactory receptor family 2 subfamily AK member 2	protein-coding gene	Approved	1q44	01q44	391191	ENSG00000187080	NM_001004491	1934
OR2B11	olfactory receptor family 2 subfamily B member 11	protein-coding gene	Approved	1q44	01q44	127623	ENSG00000177535	NM_001004492	1935
OR2C3	olfactory receptor family 2 subfamily C member 3	protein-coding gene	Approved	1q44	01q44	81472	ENSG00000196242	NM_198074	1936
OR2G2	olfactory receptor family 2 subfamily G member 2	protein-coding gene	Approved	1q44	01q44	81470	ENSG00000177489	NM_001001915	1937
OR2G3	olfactory receptor family 2 subfamily G member 3	protein-coding gene	Approved	1q44	01q44	81469	ENSG00000177476	NM_001001914	1938
OR2G6	olfactory receptor family 2 subfamily G member 6	protein-coding gene	Approved	1q44	01q44	391211	ENSG00000188558	XM_372842	1939
OR2L2	olfactory receptor family 2 subfamily L member 2	protein-coding gene	Approved	1q44	01q44	26246	ENSG00000203663	NM_001004686	1940
OR2L3	olfactory receptor family 2 subfamily L member 3	protein-coding gene	Approved	1q44	01q44	391192	ENSG00000198128	NM_001004687	1941
OR2L5	olfactory receptor family 2 subfamily L member 5	protein-coding gene	Approved	1q44	01q44	81466	ENSG00000197454	NM_001258284	1942
OR2L8	olfactory receptor family 2 subfamily L member 8 (gene/pseudogene)	protein-coding gene	Approved	1q44	01q44	391190	ENSG00000196936	NM_001001963	1943
OR2L13	olfactory receptor family 2 subfamily L member 13	protein-coding gene	Approved	1q44	01q44	284521	ENSG00000196071	NM_175911	1944
OR2M2	olfactory receptor family 2 subfamily M member 2	protein-coding gene	Approved	1q44	01q44	391194	ENSG00000198601	NM_001004688	1945
OR2M3	olfactory receptor family 2 subfamily M member 3	protein-coding gene	Approved	1q44	01q44	127062	ENSG00000228198	NM_001004689	1946
OR2M4	olfactory receptor family 2 subfamily M member 4	protein-coding gene	Approved	1q44	01q44	26245	ENSG00000171180	NM_017504	1947
OR2M5	olfactory receptor family 2 subfamily M member 5	protein-coding gene	Approved	1q44	01q44	127059	ENSG00000162727	NM_001004690	1948
OR2M7	olfactory receptor family 2 subfamily M member 7	protein-coding gene	Approved	1q44	01q44	391196	ENSG00000177186	NM_001004691	1949
OR2T1	olfactory receptor family 2 subfamily T member 1	protein-coding gene	Approved	1q44	01q44	26696	ENSG00000175143	NM_030904	1950
OR2T2	olfactory receptor family 2 subfamily T member 2	protein-coding gene	Approved	1q44	01q44	401992	ENSG00000196240	NM_001004136	1951
OR2T3	olfactory receptor family 2 subfamily T member 3	protein-coding gene	Approved	1q44	01q44	343173	ENSG00000196539	NM_001005495	1952
OR2T4	olfactory receptor family 2 subfamily T member 4	protein-coding gene	Approved	1q44	01q44	127074	ENSG00000196944	NM_001004696	1953
OR2T5	olfactory receptor family 2 subfamily T member 5	protein-coding gene	Approved	1q44	01q44	401993	ENSG00000203661	NM_001004697	1954
OR2T6	olfactory receptor family 2 subfamily T member 6	protein-coding gene	Approved	1q44	01q44	254879	ENSG00000198104	NM_001005471	1955
OR2T8	olfactory receptor family 2 subfamily T member 8	protein-coding gene	Approved	1q44	01q44	343172	ENSG00000177462	NM_001005522	1956
OR2T10	olfactory receptor family 2 subfamily T member 10	protein-coding gene	Approved	1q44	01q44	127069	ENSG00000184022	NM_001004693	1957
OR2T11	olfactory receptor family 2 subfamily T member 11 (gene/pseudogene)	protein-coding gene	Approved	1q44	01q44	127077	ENSG00000183130	NM_001001964	1958
OR2T12	olfactory receptor family 2 subfamily T member 12	protein-coding gene	Approved	1q44	01q44	127064	ENSG00000177201	NM_001004692	1959
OR2T27	olfactory receptor family 2 subfamily T member 27	protein-coding gene	Approved	1q44	01q44	403239	ENSG00000187701	NM_001001824	1960
OR2T29	olfactory receptor family 2 subfamily T member 29	protein-coding gene	Approved	1q44	01q44	343563	ENSG00000182783	NM_001004694	1961
OR2T33	olfactory receptor family 2 subfamily T member 33	protein-coding gene	Approved	1q44	01q44	391195	ENSG00000177212	NM_001004695	1962
OR2T34	olfactory receptor family 2 subfamily T member 34	protein-coding gene	Approved	1q44	01q44	127068	ENSG00000183310	NM_001001821	1963
OR2T35	olfactory receptor family 2 subfamily T member 35	protein-coding gene	Approved	1q44	01q44	403244	ENSG00000177151	NM_001001827	1964
OR2W3	olfactory receptor family 2 subfamily W member 3	protein-coding gene	Approved	1q44	01q44	343171	ENSG00000238243	NM_001001957	1965
OR2W5	olfactory receptor family 2 subfamily W member 5 (gene/pseudogene)	protein-coding gene	Approved	1q44	01q44	441932	ENSG00000203664	NM_001004698	1966
OR6F1	olfactory receptor family 6 subfamily F member 1	protein-coding gene	Approved	1q44	01q44	343169	ENSG00000169214	NM_001005286	1967
OR11L1	olfactory receptor family 11 subfamily L member 1	protein-coding gene	Approved	1q44	01q44	391189	ENSG00000197591	NM_001001959	1968
OR13G1	olfactory receptor family 13 subfamily G member 1	protein-coding gene	Approved	1q44	01q44	441933	ENSG00000197437	NM_001005487	1969
OR14A16	olfactory receptor family 14 subfamily A member 16	protein-coding gene	Approved	1q44	01q44	284532	ENSG00000196772	NM_001001966	1970
OR14C36	olfactory receptor family 14 subfamily C member 36	protein-coding gene	Approved	1q44	01q44	127066	ENSG00000177174	NM_001001918	1971
OR14I1	olfactory receptor family 14 subfamily I member 1	protein-coding gene	Approved	1q44	01q44	401994	ENSG00000189181	NM_001004734	1972
SCCPDH	saccharopine dehydrogenase (putative)	protein-coding gene	Approved	1q44	01q44	51097	ENSG00000143653	NM_016002	1973
SH3BP5L	SH3 binding domain protein 5 like	protein-coding gene	Approved	1q44	01q44	80851	ENSG00000175137	NM_030645	1974
SMYD3	SET and MYND domain containing 3	protein-coding gene	Approved	1q44	01q44	64754	ENSG00000185420	NM_022743	1975
TFB2M	transcription factor B2, mitochondrial	protein-coding gene	Approved	1q44	01q44	64216	ENSG00000162851	NM_022366	1976
TRIM58	tripartite motif containing 58	protein-coding gene	Approved	1q44	01q44	25893	ENSG00000162722	NM_015431	1977
VN1R5	vomeronasal 1 receptor 5 (gene/pseudogene)	protein-coding gene	Approved	1q44	01q44	317705	ENSG00000197617	NM_173858	1978
ZBTB18	zinc finger and BTB domain containing 18	protein-coding gene	Approved	1q44	01q44	10472	ENSG00000179456	NM_205768	1979
ZNF124	zinc finger protein 124	protein-coding gene	Approved	1q44	01q44	7678	ENSG00000196418	NM_003431	1980
ZNF496	zinc finger protein 496	protein-coding gene	Approved	1q44	01q44	84838	ENSG00000162714	NM_032752	1981
ZNF669	zinc finger protein 669	protein-coding gene	Approved	1q44	01q44	79862	ENSG00000188295	NM_024804	1982
ZNF670	zinc finger protein 670	protein-coding gene	Approved	1q44	01q44	93474	ENSG00000277462	NM_033213	1983
ZNF672	zinc finger protein 672	protein-coding gene	Approved	1q44	01q44	79894	ENSG00000171161	NM_024836	1984
ZNF692	zinc finger protein 692	protein-coding gene	Approved	1q44	01q44	55657	ENSG00000171163	NM_017865	1985
ZNF695	zinc finger protein 695	protein-coding gene	Approved	1q44	01q44	57116	ENSG00000197472	NM_020394	1986
CPS1	carbamoyl-phosphate synthase 1	protein-coding gene	Approved	2p	02p	1373	ENSG00000021826	NM_001122633	1987
HAAO	3-hydroxyanthranilate 3,4-dioxygenase	protein-coding gene	Approved	2p	02p	23498	ENSG00000162882	XM_011532729	1988
FABP1	fatty acid binding protein 1	protein-coding gene	Approved	2p11	02p11	2168	ENSG00000163586	NM_001443	1989
ARID5A	AT-rich interaction domain 5A	protein-coding gene	Approved	2p11.1	02p11.1	10865	ENSG00000196843	NM_212481	1990
SMYD1	SET and MYND domain containing 1	protein-coding gene	Approved	2p11.1	02p11.1	150572	ENSG00000115593	XM_097915	1991
STARD7	StAR related lipid transfer domain containing 7	protein-coding gene	Approved	2p11.1	02p11.1	56910	ENSG00000084090	NM_020151	1992
MRPL19	mitochondrial ribosomal protein L19	protein-coding gene	Approved	2p11.1-q11.2	02p11.1-q11.2	9801	ENSG00000115364	NM_014763	1993
ATOH8	atonal bHLH transcription factor 8	protein-coding gene	Approved	2p11.2	02p11.2	84913	ENSG00000168874	NM_032827	1994
C2orf68	chromosome 2 open reading frame 68	protein-coding gene	Approved	2p11.2	02p11.2	388969	ENSG00000168887	NM_001013649	1995
CAPG	capping actin protein, gelsolin like	protein-coding gene	Approved	2p11.2	02p11.2	822	ENSG00000042493	NM_001747	1996
CHMP3	charged multivesicular body protein 3	protein-coding gene	Approved	2p11.2	02p11.2	51652	ENSG00000115561	NM_016079	1997
DNAH6	dynein axonemal heavy chain 6	protein-coding gene	Approved	2p11.2	02p11.2	1768	ENSG00000115423	NM_001370	1998
ELMOD3	ELMO domain containing 3	protein-coding gene	Approved	2p11.2	02p11.2	84173	ENSG00000115459	NM_032213	1999
[truncated: 17,026 more rows]
