# Supplementary material for: Chromosome preference of disease genes and vectorization for the prediction of non-coding disease genes
Source: Oncotarget. 2017 Aug 24;8(45):78901–16. doi: 10.18632/oncotarget.20481 (PMC5668007; doi:10.18632/oncotarget.20481)
Supplement: Supplementary file 5 [file oncotarget-08-78901-s005.xlsx]

## Sheet: lncRNADisease dataset
disease id	disease name	lncRNA gene ensembl id	lncRNA gene name
C535918	cat eye syndrome	ENSG00000231004	CECR9
C535918	cat eye syndrome	ENSG00000241832	CECR3
C537371	Mullerian aplasia	ENSG00000130600	H19
C565054	chronic myeloproliferative disorders	ENSG00000130600	H19
D001327	autoimmune disease	ENSG00000234741	GAS5
D001327	autoimmune disease	ENSG00000248492	ZFAT-AS1
D003928	diabetic nephropathy	ENSG00000249859	PVT1
D006332	cardiac hypertrophy	ENSG00000202198	7SK
D008108	alcoholic liver disease	ENSG00000268257	AIR
D008380	Marek's disease	ENSG00000130600	H19
D009436	neural tube defects	ENSG00000130600	H19
D015663	postmenopausal osteoporosis	ENSG00000226950	DANCR
D019588	aging	ENSG00000236824	BCYRN1
D019588	aging	ENSG00000237941	KCNQ1DN
DOID:0050328	Congenital hyperinsulinism	ENSG00000130600	H19
DOID:0050700	cardiomyopathy	ENSG00000213523	SRA1
DOID:0050830	peripheral artery disease	ENSG00000240498	CDKN2B-AS1
DOID:0050865	tongue squamous cell carcinomas	ENSG00000214049	UCA1
DOID:0050866	oral squamous cell carcinoma	ENSG00000214049	UCA1
DOID:0050866	oral squamous cell carcinoma	ENSG00000228630	HOTAIR
DOID:0050866	oral squamous cell carcinoma	ENSG00000245532	NEAT-1
DOID:0050879	Fragile X-associated tremor and ataxia syndrome	ENSG00000268066	FMR4
DOID:0050885	Intrauterine Growth Restriction	ENSG00000245532	NEAT-1
DOID:0050902	Medulloblastoma	ENSG00000130600	H19
DOID:0050908	myelodysplastic syndrome	ENSG00000214548	MEG3
DOID:0050908	myelodysplastic syndrome	ENSG00000281398	SNHG4
DOID:0050936	pheochromocytoma	ENSG00000130600	H19
DOID:0050959	Spinocerebellar ataxia type 8	ENSG00000230223	ATXN8OS
DOID:0060058	lymphoma	ENSG00000187621	TCL6
DOID:0060058	lymphoma	ENSG00000203875	SNHG5
DOID:0060058	lymphoma	ENSG00000215417	MIR17HG
DOID:0060058	lymphoma	ENSG00000231607	DLEU2
DOID:0060058	lymphoma	ENSG00000234741	GAS5
DOID:0060058	lymphoma	ENSG00000249859	PVT1
DOID:0060081	triple-negative breast cancer	ENSG00000258609	lincRNA-RoR
DOID:0060250	adolescent idiopathic scoliosis	ENSG00000224318	CHL1-AS2
DOID:0060250	adolescent idiopathic scoliosis	ENSG00000235123	DSCAM-AS1
DOID:0080001	bone diseases	ENSG00000226950	DANCR
DOID:10283	prostat	ENSG00000099869	IGF2-AS
DOID:10283	prostat	ENSG00000130600	H19
DOID:10283	prostat	ENSG00000204054	Linc00963
DOID:10283	prostat	ENSG00000205861	C1QTNF9B-AS1
DOID:10283	prostat	ENSG00000214548	MEG3
DOID:10283	prostate cancer	ENSG00000225937	PCA3
DOID:10283	prostate cancer	ENSG00000227418	prostate cancer gene expression marker 1 (PCGEM1)
DOID:10283	prostat	ENSG00000234741	GAS5
DOID:10283	prostat	ENSG00000236830	CBR3-AS1
DOID:10283	prostat	ENSG00000237984	PTENP1
DOID:10283	prostat	ENSG00000240498	ANRIL
DOID:10283	prostate cancer	ENSG00000245750	DRAIC
DOID:10283	prostat	ENSG00000249859	PVT1
DOID:10283	prostat	ENSG00000251562	MALAT1
DOID:10283	prostat	ENSG00000253438	PCAT1
DOID:10283	prostat	ENSG00000265369	LOC728606
DOID:10283	prostat	ENSG00000270141	TERC
DOID:10283	prostat	ENSG00000280927	CTBP1-AS
DOID:10283	prostate cancer	ENSG00000281131	SChLAP1
DOID:1037	lymphocytic leukemia	ENSG00000231607	DLEU2
DOID:1040	chronic lymphocytic leukemia	ENSG00000176124	DLEU1
DOID:1040	chronic lymphocytic leukemia	ENSG00000231607	DLEU2
DOID:1040	chronic lymphocytic leukemia	ENSG00000234883	MIR155HG
DOID:10534	gastric cancer	ENSG00000130600	H19
DOID:10534	gastric cancer	ENSG00000202198	7SK
DOID:10534	gastric cancer	ENSG00000214049	UCA1
DOID:10534	gastric cancer	ENSG00000214548	MEG3
DOID:10534	gastric cancer	ENSG00000223573	TINCR
DOID:10534	gastric Cancer	ENSG00000228630	HOTAIR
DOID:10534	gastric cancer	ENSG00000235082	SUMO1P3
DOID:10534	gastric cancer	ENSG00000240498	CDKN2B-AS1
DOID:10534	gastric cancer	ENSG00000243197	tumour suppressor candidate 7 (TUSC7)
DOID:10534	gastric cancer	ENSG00000247844	CCAT1
DOID:10534	gastric cancer	ENSG00000249859	PVT1
DOID:10534	gastric cancer	ENSG00000266835	GAPLINC
DOID:10534	gastric cancer	ENSG00000281189	GHET1
DOID:10534	gastric cancer	ENSG00000281560	long stress-induced non-coding transcript 5 (LSINCT5)
DOID:10534	gastric cancer	ENSG00000281881	SPRY4-IT1
DOID:10591	pre-eclampsia	ENSG00000130600	H19
DOID:10652	Alzheimer's disease	ENSG00000225978	HAR1A
DOID:10652	Alzheimer's disease	ENSG00000231133	HAR1B
DOID:10652	Alzheimer's disease	ENSG00000236824	BCYRN1
DOID:10652	Alzheimer's disease	ENSG00000240498	CDKN2B-AS1
DOID:10652	Alzheimer's disease	ENSG00000242125	SNHG3
DOID:10652	Alzheimer's disease	ENSG00000242808	SOX2-OT
DOID:10652	Alzheimer's disease	ENSG00000248587	GDNFOS
DOID:10652	Alzheimer's disease	ENSG00000278768	BACE1-AS
DOID:10941	intracranial aneurism	ENSG00000240498	CDKN2B-AS1
DOID:10941	intracranial aneurism	ENSG00000265992	ESRG
DOID:11054	bladder cancer	ENSG00000130600	H19
DOID:11054	bladder cancer	ENSG00000163597	SNHG16
DOID:11054	bladder cancer	ENSG00000214049	UCA1
DOID:11054	bladder cancer	ENSG00000214548	MEG3
DOID:11054	bladder cancer	ENSG00000229807	XIST
DOID:11054	bladder cancer	ENSG00000251562	MALAT1
DOID:11054	bladder cancer	ENSG00000253352	TUG1
DOID:11054	bladder cancer	ENSG00000281406	BLACAT1
DOID:1107	oesophagus cancer	ENSG00000236824	BCYRN1
DOID:11198	DiGeorge syndrome	ENSG00000237517	DGCR5
DOID:11612	Polycystic Ovary Syndrome	ENSG00000280927	Androgen Receptor Coregulator CTBP1-AS
DOID:11723	Duchenne muscular dystrophy	ENSG00000225613	LINCMD1
DOID:11723	Duchenne muscular dystrophy	ENSG00000280752	KUCG1
DOID:11727	Facioscapulohumeral muscular dystrophy	ENSG00000281591	DBE-T
DOID:11830	myopia	ENSG00000255090	MIR100HG
DOID:11983	Prader-Willi syndrome	ENSG00000130600	H19
DOID:11983	Prader-Willi syndrome	ENSG00000224078	UBE3A-AS1
DOID:11983	Prader-Willi syndrome	ENSG00000259905	PWRN1
DOID:11983	Prader-Willi syndrome	ENSG00000260978	MKRN3-AS1
DOID:1240	leukemia	ENSG00000187621	TCL6
DOID:1240	leukemia	ENSG00000240498	CDKN2B-AS1
DOID:12583	velocardiofacial syndrome	ENSG00000237517	DGCR5
DOID:1270	Hereditary Haemorrhagic Telangiectasia	ENSG00000135253	ENSG00000135253.9
DOID:1270	Hereditary Haemorrhagic Telangiectasia	ENSG00000147753	ENSG00000147753.5
DOID:1270	Hereditary Haemorrhagic Telangiectasia	ENSG00000196096	ENSG00000196096.3
DOID:1270	Hereditary Haemorrhagic Telangiectasia	ENSG00000197251	ENSG00000197251.3
DOID:1270	Hereditary Haemorrhagic Telangiectasia	ENSG00000203325	ENSG00000203325.3
DOID:1270	Hereditary Haemorrhagic Telangiectasia	ENSG00000215231	ENSG00000215231.3
DOID:1270	Hereditary Haemorrhagic Telangiectasia	ENSG00000215374	ENSG00000215374.4
DOID:1270	Hereditary Haemorrhagic Telangiectasia	ENSG00000215808	ENSG00000215808.2
DOID:1270	Hereditary Haemorrhagic Telangiectasia	ENSG00000225880	ENSG00000240453.1
DOID:1270	Hereditary Haemorrhagic Telangiectasia	ENSG00000226496	ENSG00000226496.1
DOID:1270	Hereditary Haemorrhagic Telangiectasia	ENSG00000229373	ENSG00000230544.1
DOID:1270	Hereditary Haemorrhagic Telangiectasia	ENSG00000229563	ENSG00000229563.1
DOID:1270	Hereditary Haemorrhagic Telangiectasia	ENSG00000230133	ENSG00000230133.1
DOID:1270	Hereditary Haemorrhagic Telangiectasia	ENSG00000231133	ENSG00000231133.1
DOID:1270	Hereditary Haemorrhagic Telangiectasia	ENSG00000231185	ENSG00000231185.2
DOID:1270	Hereditary Haemorrhagic Telangiectasia	ENSG00000232021	ENSG00000232021.2
DOID:1270	Hereditary Haemorrhagic Telangiectasia	ENSG00000232046	ENSG00000232046.1
DOID:1270	Hereditary Haemorrhagic Telangiectasia	ENSG00000232956	ENSG00000232956.3
DOID:1270	Hereditary Haemorrhagic Telangiectasia	ENSG00000233154	ENSG00000233154.1
DOID:1270	Hereditary Haemorrhagic Telangiectasia	ENSG00000233251	ENSG00000233251.3
DOID:1270	Hereditary Haemorrhagic Telangiectasia	ENSG00000235285	ENSG00000235285.1
DOID:1270	Hereditary Haemorrhagic Telangiectasia	ENSG00000237036	ENSG00000237036.3
DOID:1270	Hereditary Haemorrhagic Telangiectasia	ENSG00000237548	ENSG00000237548.1
DOID:1270	Hereditary Haemorrhagic Telangiectasia	ENSG00000241269	ENSG00000241269.1
DOID:1270	Hereditary Haemorrhagic Telangiectasia	ENSG00000245910	ENSG00000245910.3
DOID:1270	Hereditary Haemorrhagic Telangiectasia	ENSG00000248176	ENSG00000248176.1
DOID:1270	Hereditary Haemorrhagic Telangiectasia	ENSG00000249364	ENSG00000249364.1
DOID:1270	Hereditary Haemorrhagic Telangiectasia	ENSG00000249772	ENSG00000249772.1
DOID:1270	Hereditary Haemorrhagic Telangiectasia	ENSG00000250195	ENSG00000250195.1
DOID:1270	Hereditary Haemorrhagic Telangiectasia	ENSG00000250608	ENSG00000250608.1
DOID:1270	Hereditary Haemorrhagic Telangiectasia	ENSG00000254154	ENSG00000254154.3
DOID:1270	Hereditary Haemorrhagic Telangiectasia	ENSG00000255471	ENSG00000255471.1
DOID:1270	Hereditary Haemorrhagic Telangiectasia	ENSG00000256218	ENSG00000256218.1
DOID:1270	Hereditary Haemorrhagic Telangiectasia	ENSG00000259150	ENSG00000259150.1
DOID:1270	Hereditary Haemorrhagic Telangiectasia	ENSG00000259334	ENSG00000259334.1
DOID:1270	Hereditary Haemorrhagic Telangiectasia	ENSG00000263753	ENSG00000263753.1
DOID:1270	Hereditary Haemorrhagic Telangiectasia	ENSG00000264772	ENSG00000264772.1
DOID:1270	Hereditary Haemorrhagic Telangiectasia	ENSG00000266952	ENSG00000266952.1
DOID:1270	Hereditary Haemorrhagic Telangiectasia	ENSG00000267712	ENSG00000206129.3
DOID:12858	Huntington's disease	ENSG00000214548	MEG3
DOID:12858	Huntington's disease	ENSG00000225978	HAR1A
DOID:12858	Huntington's disease	ENSG00000231133	HAR1B
DOID:12858	Huntington's disease	ENSG00000237517	DGCR5
DOID:12858	Huntington's disease	ENSG00000245532	NEAT-1
DOID:12858	Huntington's disease	ENSG00000245573	BDNF-AS
DOID:12858	Huntington's disease	ENSG00000251075	HTTAS_v1
DOID:12858	Huntington's disease	ENSG00000253352	TUG1
DOID:1287	cardiovascular disease	ENSG00000240498	CDKN2B-AS1
DOID:1287	cardiovascular disease	ENSG00000242349	NPPA-AS1
DOID:1287	Cardiovascular disease	ENSG00000258777	HIF1A-AS1
DOID:12930	dilated cardiomyopathy	ENSG00000254870	ATP6V1G2-DDX39B
DOID:13378	Kawasaki disease	ENSG00000280634	THRIL
DOID:1380	endometrial cancer	ENSG00000177640	CASC2
DOID:1380	endometrial cancer	ENSG00000228630	HOTAIR
DOID:1380	endometrial cancer	ENSG00000251562	MALAT1
DOID:14250	Down's syndrome	ENSG00000253079	NRON
DOID:14261	fragile X syndrome	ENSG00000268066	ASFMR1
DOID:14330	Parkinson's disease	ENSG00000117242	PINK1-AS
DOID:14330	Parkinson's disease	ENSG00000250739	LINC01262
DOID:14330	Parkinson's disease	ENSG00000251173	UCH1LAS
DOID:1441	Spinocerebellar ataxia type 7	ENSG00000280620	SCAANT1
DOID:14681	Silver-Russell syndrome	ENSG00000130600	H19
DOID:14681	Silver-Russell syndrome	ENSG00000272701	MESTIT1
DOID:14778	blepharophimosis syndrome	ENSG00000232416	BPESC1
DOID:14778	blepharophimosis syndrome	ENSG00000281473	PISRT1
DOID:150	psychiatric disease	ENSG00000245573	BDNF-AS
DOID:1596	depression	ENSG00000245573	BDNF-AS
DOID:1612	breast cancer	ENSG00000130600	H19
DOID:1612	breast cancer	ENSG00000171889	Loc554202
DOID:1612	breast cancer	ENSG00000177410	ZNFX1-AS1
DOID:1612	breast cancer	ENSG00000213523	SRA1
DOID:1612	breast cancer	ENSG00000214548	MEG3
DOID:1612	breast cancer	ENSG00000228630	HOTAIR
DOID:1612	breast cancer	ENSG00000229807	XIST
DOID:1612	breast cancer	ENSG00000234741	GAS5
DOID:1612	breast cancer	ENSG00000235123	DSCAM-AS1
DOID:1612	breast cancer	ENSG00000236824	BCYRN1
DOID:1612	breast cancer	ENSG00000240498	CDKN2B-AS1
DOID:1612	breast cancer	ENSG00000249859	PVT1
DOID:1612	breast cancer	ENSG00000251562	MALAT1
DOID:1612	breast cancer	ENSG00000262117	BCAR4
DOID:1612	breast cancer	ENSG00000280997	CCAT2
DOID:1612	breast cancer	ENSG00000281560	LSINCT5
DOID:162	cancer	ENSG00000130600	H19
DOID:162	cancer	ENSG00000202198	7SK
DOID:162	tumor	ENSG00000214049	UCA1
DOID:162	cancer	ENSG00000214548	MEG3
DOID:162	cancer	ENSG00000215417	MIR17HG
DOID:162	cancer	ENSG00000220635	KRAS1P
DOID:162	cancer	ENSG00000224032	EPB41L4A-AS1
DOID:162	cancer	ENSG00000225783	MIAT
DOID:162	cancer	ENSG00000227954	TARID
DOID:162	cancer	ENSG00000228630	HOTAIR
DOID:162	cancer	ENSG00000229807	XIST
DOID:162	cancer	ENSG00000234235	BOK-AS1
DOID:162	cancer	ENSG00000234741	GAS5
DOID:162	cancer	ENSG00000237984	PTENP1
DOID:162	cancer	ENSG00000240498	ANRIL
DOID:162	cancer	ENSG00000249859	PVT1
DOID:162	cancer	ENSG00000251562	MALAT1
DOID:162	cancer	ENSG00000253438	PCAT1
DOID:162	tumor	ENSG00000281183	lncRNA-LET
DOID:162	cancer	ENSG00000281450	PANDAR
DOID:162	cancer	ENSG00000281664	Yiya
DOID:1657	Ventricular septal defects	ENSG00000248464	FGF10-AS1
DOID:1657	Ventricular septal defects	ENSG00000250902	ENST00000513542
DOID:1686	Glaucoma	ENSG00000240498	CDKN2B-AS1
DOID:1749	squamous carcinoma	ENSG00000214049	UCA1
DOID:1749	squamous cell carcinoma	ENSG00000223573	TINCR
DOID:1793	pancreas cancer	ENSG00000228630	HOTAIR
DOID:1793	pancreas cancer	ENSG00000249859	PVT1
DOID:1793	pancreas cancer	ENSG00000251562	MALAT1
DOID:1883	HCV	ENSG00000254870	ATP6V1G2-DDX39B
DOID:1909	melanoma	ENSG00000130600	H19
DOID:1909	melanoma	ENSG00000231459	LINC00032
DOID:1909	melanoma	ENSG00000234741	GAS5
DOID:1909	melanoma	ENSG00000240498	CDKN2B-AS1
DOID:1909	melanoma	ENSG00000278910	BANCR
DOID:1909	melanoma	ENSG00000281881	SPRY4-IT1
DOID:1921	Klinefelter's syndrome	ENSG00000229807	XIST
DOID:1932	Angelman syndrome	ENSG00000224078	UBE3A-AS1
DOID:1932	Angelman syndrome	ENSG00000259905	PWRN1
DOID:1936	atherosclerosis	ENSG00000130600	H19
DOID:1936	atherosclerosis	ENSG00000237853	RP5-833A20.1
DOID:1936	atherosclerosis	ENSG00000240498	ANRIL
DOID:2025	gestational choriocarcinoma	ENSG00000130600	H19
DOID:2044	liver injury	ENSG00000257551	HLA-AS1
DOID:2377	multiple sclerosis	ENSG00000255733	IFNG-AS1
DOID:2377	multiple sclerosis	ENSG00000257551	HLA-AS1
DOID:2394	ovarian cancer	ENSG00000130600	H19
DOID:2394	ovarian cancer	ENSG00000213523	SRA1
DOID:2394	ovarian cancer	ENSG00000229807	XIST
DOID:2394	ovarian cancer	ENSG00000230630	DNM3OS
DOID:2394	ovarian cancer	ENSG00000236824	BCYRN1
DOID:2394	ovarian cancer	ENSG00000249859	PVT1
DOID:2394	ovarian cancer	ENSG00000281560	LSINCT5
DOID:2481	West Syndrome	ENSG00000280989	BX118339
DOID:2513	basal cell carcinoma	ENSG00000240498	CDKN2B-AS1
DOID:263	kidney cancer	ENSG00000130600	H19
DOID:263	kidney cancer	ENSG00000214548	MEG3
DOID:263	kidney cancer	ENSG00000234741	GAS5
DOID:263	renal cancer	ENSG00000249859	PVT1
DOID:263	kidney cancer	ENSG00000251562	MALAT1
DOID:263	kidney cancer	ENSG00000258667	HIF1A-AS2
DOID:263	kidney cancer	ENSG00000258777	HIF1A-AS1
DOID:263	kidney cancer	ENSG00000269821	KCNQ1OT1
DOID:2729	dyskeratosis congenita	ENSG00000270141	TERC
DOID:2876	laryngeal squamous cell carcinoma	ENSG00000228630	HOTAIR
DOID:2876	laryngeal squamous cell carcinoma	ENSG00000251562	MALAT1
DOID:289	endometriosis	ENSG00000240498	CDKN2B-AS1
DOID:2994	germ cell tumor	ENSG00000130600	H19
DOID:2998	testicular cancer	ENSG00000204091	TDRG1
DOID:2998	testicular cancer	ENSG00000229807	XIST
DOID:2998	testicular cancer	ENSG00000234235	BOK-AS1
DOID:299	adenocarcinoma	ENSG00000241388	HNF1A-AS1
DOID:3007	ductal carcinoma	ENSG00000177410	ZNFX1-AS1
DOID:302	drug abuse	ENSG00000225783	MIAT
DOID:305	carcinoma	ENSG00000236830	CBR3-AS1
DOID:3068	glioblastoma	ENSG00000130600	H19
DOID:3068	glioblastoma	ENSG00000251562	MALAT1
DOID:3070	glioma	ENSG00000130600	H19
DOID:3070	glioma	ENSG00000214548	MEG3
DOID:3070	glioma	ENSG00000229140	CCDC26
DOID:3070	glioma	ENSG00000233639	linc-POU3F3
DOID:3070	glioma	ENSG00000240498	CDKN2B-AS12
DOID:3070	glioma	ENSG00000241684	ADAMTS9-AS2
DOID:3093	neural system tumors syndrome	ENSG00000240498	CDKN2B-AS1
DOID:3119	gastrointestinal cancer	ENSG00000228630	HOTAIR
DOID:3121	gallbladder cancer	ENSG00000251562	MALAT1
DOID:3247	rhabdomyosarcoma	ENSG00000255794	RMST
DOID:3308	embryonal carcinoma	ENSG00000265992	ESRG
DOID:3312	bipolar disorder	ENSG00000232307	DAOA-AS1
DOID:332	amyotrophic lateral sclerosis	ENSG00000245532	NEAT-1
DOID:3347	osteosarcoma	ENSG00000242385	BC040587
DOID:3347	osteosarcoma	ENSG00000243197	LSAMP-AS3
DOID:3347	osteosarcoma	ENSG00000251562	MALAT1
DOID:3393	coronary artery disease	ENSG00000130600	H19
DOID:3393	coronary artery disease	ENSG00000240498	CDKN2B-AS1
DOID:3429	Inclusion body myositis	ENSG00000278768	BACE1-AS
DOID:3498	pancreatic ductal adenocarcinoma	ENSG00000242990	ENST00000480739
DOID:3526	ischemic stroke	ENSG00000240498	CDKN2B-AS1
DOID:3565	Meningioma	ENSG00000130600	H19
DOID:3565	Meningioma	ENSG00000214548	MEG3
DOID:3571	liver cancer	ENSG00000130600	H19
DOID:3571	liver cancer	ENSG00000228630	HOTAIR
DOID:3571	liver cancer	ENSG00000251164	HULC
DOID:3571	liver cancer	ENSG00000251562	MALAT1
DOID:3590	biparental complete hydatidiform moles	ENSG00000130600	H19
DOID:3594	choricarcinoma	ENSG00000130600	H19
DOID:3627	aortic aneurysm	ENSG00000240498	CDKN2B-AS1
DOID:363	uterus cancer	ENSG00000213523	SRA1
DOID:363	uterus cancer	ENSG00000251562	MALAT1
DOID:3683	lung cancer	ENSG00000130600	H19
DOID:3683	lung cancer	ENSG00000214548	MEG3
DOID:3683	lung cancer	ENSG00000228630	HOTAIR
DOID:3683	lung cancer	ENSG00000230176	LOC728228
DOID:3683	lung cancer	ENSG00000236824	BCYRN1
DOID:3683	lung cancer	ENSG00000251562	MALAT1
DOID:3748	Esophageal squamous cell cancer	ENSG00000130600	H19
DOID:3748	Esophageal squamous cell cancer	ENSG00000228630	HOTAIR
DOID:3748	Esophageal squamous cell cancer	ENSG00000240498	CDKN2B-AS1
DOID:3748	Esophageal squamous cell cancer	ENSG00000242808	SOX2-OT
DOID:3748	esophageal squamous cell carcinoma (ESCC)	ENSG00000243197	LOC285194
DOID:3748	Esophageal squamous cell cancer	ENSG00000249395	ESCCAL-1
DOID:3748	Esophageal squamous cell cancer	ENSG00000281881	SPRY4-IT1
DOID:3829	Pituitary adenoma	ENSG00000130600	H19
DOID:3829	Pituitary adenoma	ENSG00000214548	MEG3
DOID:3907	lung squamous cell cancer	ENSG00000224259	LINC01133
DOID:3908	non-small cell lung cancer	ENSG00000228630	HOTAIR
DOID:3908	non-small cell lung cancer	ENSG00000251562	MALAT1
DOID:3908	non-small cell lung cancer	ENSG00000253352	TUG1
DOID:3908	non-small cell lung cancer	ENSG00000278910	BANCR
DOID:3908	non-small cell lung cancer	ENSG00000280997	CCAT2
DOID:3910	lung adenocarcinoma	ENSG00000180139	ACTA2-AS1
DOID:3910	lung adenocarcinoma	ENSG00000228630	HOTAIR
DOID:3910	lung adenocarcinoma	ENSG00000251562	MALAT1
DOID:3948	adrenocortical carcinomas	ENSG00000130600	H19
DOID:3969	papillary thyroid carcinoma	ENSG00000204528	PTCSC
DOID:3969	papillary thyroid carcinoma	ENSG00000259104	PTCSC3
DOID:3969	papillary thyroid carcinoma	ENSG00000271086	NAMA
DOID:4001	epithelial ovarian cancer	ENSG00000228630	HOTAIR
DOID:4085	trophoblastic tumor	ENSG00000130600	H19
DOID:4184	pseudohypoparathyroidism type Ib	ENSG00000235590	GNAS-AS1
DOID:4194	glucose metabolism disorder	ENSG00000117242	PINK1-AS
DOID:4362	cervical cancer	ENSG00000130600	H19
DOID:4362	cervical cancer	ENSG00000228630	HOTAIR
DOID:4362	cervical cancers	ENSG00000229807	XIST
DOID:4362	cervical cancer	ENSG00000236824	BCYRN1
DOID:4362	cervical cancer	ENSG00000237361	TUSC8
DOID:4362	cervical cancer	ENSG00000251562	MALAT1
DOID:4450	renal cell carcinoma (RCC)	ENSG00000251562	MALAT1
DOID:4451	renal carcinoma	ENSG00000228630	HOX transcript antisense RNA (HOTAIR)
DOID:4914	oesophageal adenocarcinoma	ENSG00000241388	HNF1A-AS1
DOID:5041	oesophageal squamous cell carcinoma	ENSG00000228630	HOTAIR
DOID:5151	Plexiform neurofibroma	ENSG00000240498	CDKN2B-AS1
DOID:5223	infertility	ENSG00000130600	H19
DOID:5223	infertility	ENSG00000245532	Neat1
DOID:5409	small cell lung cancer	ENSG00000228630	HOTAIR
DOID:5409	small cell lung cancer	ENSG00000251562	MALAT1
DOID:5419	schizophrenia	ENSG00000225783	MIAT
DOID:5419	schizophrenia	ENSG00000225978	HAR1A
DOID:5419	schizophrenia	ENSG00000231028	LINC00271
DOID:5419	schizophrenia	ENSG00000231133	HAR1B
DOID:5419	schizophrenia	ENSG00000231889	TRAF3IP2-AS1
DOID:5419	schizophrenia	ENSG00000232307	DAOA-AS1
DOID:5419	schizophrenia	ENSG00000245573	BDNF-AS
DOID:5419	schizophrenia	ENSG00000274006	DLG2AS
DOID:5520	Head and neck squamous cell carcinoma	ENSG00000244383	lnc-KCTD6-3
DOID:5572	Beckwith-Wiedemann syndrome	ENSG00000130600	H19
DOID:5572	Beckwith-Wiedemann syndrome	ENSG00000269821	KCNQ1OT1
DOID:5844	myocardial infarction	ENSG00000225783	MIAT
DOID:5844	myocardial infarction	ENSG00000240498	CDKN2B-AS1
DOID:594	panic disorder	ENSG00000232307	DAOA-AS1
DOID:635	AIDS	ENSG00000202198	7SK
DOID:635	AIDS	ENSG00000206337	HCP5
DOID:635	AIDS	ENSG00000245532	NEAT-1
DOID:635	AIDS	ENSG00000253079	NRON
DOID:635	AIDS	ENSG00000257551	HLA-AS1
DOID:6713	Stroke	ENSG00000240498	CDKN2B-AS10
DOID:684	hepatocelluar carcinoma	ENSG00000099869	IGF2-AS
DOID:684	hepatocelluar carcinoma	ENSG00000130600	H19
DOID:684	hepatocelluar carcinoma	ENSG00000176840	MIR7-3HG
DOID:684	hepatocellular carcinoma	ENSG00000214049	UCA1
DOID:684	hepatocelluar carcinoma	ENSG00000214548	MEG3
DOID:684	hepatocelluar carcinoma	ENSG00000228630	HOTAIR
DOID:684	hepatocelluar carcinoma	ENSG00000243766	HOTTIP
DOID:684	hepatocellular carcinoma	ENSG00000249859	PVT1
DOID:684	hepatocelluar carcinoma	ENSG00000251164	HULC
DOID:684	hepatocelluar carcinoma	ENSG00000251562	MALAT1
DOID:684	hepatocelluar carcinoma	ENSG00000268257	AIR
DOID:684	hepatocelluar carcinoma	ENSG00000269821	KCNQ1OT1
DOID:684	hepatocelluar carcinoma	ENSG00000278970	HEIH
DOID:684	hepatocelluar carcinoma	ENSG00000281183	NPTN-IT1
DOID:7148	rheumatoid arthritis	ENSG00000228630	HOTAIR
DOID:7693	abdominal aortic aneurysm	ENSG00000240498	CDKN2B-AS1
DOID:769	neuroblastoma	ENSG00000130600	H19
DOID:769	neuroblastoma	ENSG00000163597	ncRAN
DOID:769	neuroblastoma	ENSG00000214548	MEG3
DOID:769	neuroblastoma	ENSG00000233718	MYCNOS
DOID:769	neuroblastoma	ENSG00000240498	CDKN2B-AS6
DOID:769	neuroblastoma	ENSG00000251562	MALAT1
DOID:769	neuroblastoma	ENSG00000260455	NBAT-1
DOID:824	periodontitis	ENSG00000240498	ANRIL
DOID:8552	chronic myeloid leukemia	ENSG00000214548	MEG3
DOID:8567	Hodgkin's lymphoma	ENSG00000249859	PVT1
DOID:8584	Burkitt's lymphomas	ENSG00000249859	PVT1
DOID:8649	tongue cancer	ENSG00000236824	BCYRN1
DOID:8712	Neurofibromatosis type 1	ENSG00000240498	CDKN2B-AS1
DOID:8893	psoriasis	ENSG00000204528	PSORS1C3
DOID:8893	psoriasis	ENSG00000257551	HLA-AS1
DOID:8893	psoriasis	ENSG00000277563	PRINS
DOID:8923	hereditary cutaneous malignant melanoma	ENSG00000240498	CDKN2B-AS1
DOID:8986	narcolepsy	ENSG00000275874	LINC00162
DOID:8997	myeloproliferative polycythaemia vera	ENSG00000130600	H19
DOID:9036	parotid cancer	ENSG00000236824	BCYRN1
DOID:9074	systemic lupus erythaematosus	ENSG00000234741	GAS5
DOID:9119	acute myeloid leukemia	ENSG00000183242	WT1-AS
DOID:9119	acute myeloid leukemia	ENSG00000214548	MEG3
DOID:9206	barrett's Esophagus	ENSG00000272620	AFAP1-AS1
DOID:9255	frontotemporal lobar degeneration	ENSG00000245532	NEAT-1
DOID:9256	colon cancer	ENSG00000130600	H19
DOID:9256	colorectal cancer	ENSG00000163597	SNHG16
DOID:9256	colon cancer	ENSG00000214548	MEG3
DOID:9256	colon cancer	ENSG00000228630	HOTAIR
DOID:9256	colorectal cancer	ENSG00000245694	CRNDE
DOID:9256	colorectal cancer	ENSG00000247844	CCAT1
DOID:9256	colon cancer	ENSG00000251562	MALAT1
DOID:9256	colorectal cancer	ENSG00000269821	KCNQ1OT1
DOID:9256	colorectal cancer	ENSG00000281183	NPTN-IT1
DOID:9256	colorectal cancer	ENSG00000281560	long stress-induced non-coding transcript 5 (LSINCT5)
DOID:9261	nasopharyngeal carcinoma	ENSG00000224174	lnc-AL355149.1-1
DOID:9261	nasopharyngeal carcinoma	ENSG00000228630	HOTAIR
DOID:9261	nasopharyngeal carcinoma	ENSG00000229891	lnc-C22orf32-1
DOID:9261	nasopharyngeal carcinoma	ENSG00000237719	RP1-179N16.3
DOID:9261	nasopharyngeal carcinoma	ENSG00000240498	CDKN2B-AS1
DOID:9261	nasopharyngeal carcinoma	ENSG00000251562	MALAT1
DOID:9261	nasopharyngeal carcinoma	ENSG00000278709	AK056098
DOID:9279	hyperhomocysteinemia	ENSG00000130600	H19
DOID:9296	cleft lip	ENSG00000249859	PVT1
DOID:9351	Diabetes	ENSG00000240498	CDKN2B-AS1
DOID:9351	Diabetes	ENSG00000251562	MALAT1
DOID:9352	type 2 diabetes	ENSG00000231028	LINC00271
DOID:9352	type 2 diabetes	ENSG00000237767	HI-LNC25
DOID:9352	type 2 diabetes	ENSG00000239677	PDZRN3-AS1
DOID:9352	type 2 diabetes	ENSG00000240498	CDKN2B-AS1
DOID:9352	type 2 diabetes	ENSG00000249859	PVT1
DOID:9408	acute myocardial infarction	ENSG00000225783	myocardial infarction-associated transcript
DOID:9408	acute myocardial infarction	ENSG00000240498	cyclin-dependent kinase inhibitor 2B antisense RNA 1 (ANRIL)
DOID:9408	acute myocardial infarction	ENSG00000251562	metastasis-associated lung adenocarcinoma transcript 1
DOID:9408	acute myocardial infarction	ENSG00000258667	hypoxia inducible factor 1A antisense RNA 2
DOID:9408	acute myocardial infarction	ENSG00000269821	member 1 opposite strand/antisense transcript 1 (KCNQ1OT1)
DOID:9538	multiple myeloma	ENSG00000228630	HOTAIR
DOID:9538	myeloma	ENSG00000231607	DLEU2
DOID:9538	multiple myeloma	ENSG00000234741	GAS5
DOID:9538	multiple myeloma	ENSG00000251562	MALAT1
DOID:9538	multiple myeloma	ENSG00000253352	TUG1
DOID:9744	type 1 diabetes	ENSG00000099869	IGF2-AS
DOID:9744	type 1 diabetes	ENSG00000214548	MEG3
DOID:9744	type 1 diabetes	ENSG00000249859	PVT1
DOID:9952	acute lymphoblastic leukemia	ENSG00000240498	CDKN2B-AS1
DOID:9970	obesity	ENSG00000130600	H19
DOID:9970	obesity	ENSG00000174365	SNHG11
DOID:9970	obesity	ENSG00000245573	BDNF-AS1
DOID:9976	heroin abuse	ENSG00000214548	MEG3
DOID:9976	heroin abuse	ENSG00000225783	MIAT

## Sheet: lnc2cancer dataset
disease id	disease name	lncRNA gene ensembl id	lncRNA gene name
DOID:0050745	diffuse large B-cell lymphoma	ENSG00000215417	C13orf25
DOID:0050745	diffuse large B-cell lymphoma	ENSG00000242265	PEG10
DOID:0050771	phaeochromocytoma	ENSG00000214548	MEG3
DOID:0050865	tongue squamous cell carcinoma	ENSG00000214049	UCA1
DOID:0050865	tongue squamous cell carcinoma	ENSG00000214548	MEG3
DOID:0050865	tongue squamous cell carcinoma	ENSG00000224308	lnc-SPRR2D-1
DOID:0050865	tongue squamous cell carcinoma	ENSG00000233901	lnc-PPP2R4-5
DOID:0050865	tongue squamous cell carcinoma	ENSG00000243766	HOTTIP
DOID:0050866	oral squamous cell carcinoma	ENSG00000214049	UCA1
DOID:0050866	oral squamous cell carcinoma	ENSG00000214548	MEG3
DOID:0050866	oral squamous cell carcinoma	ENSG00000228630	HOTAIR
DOID:0050866	oral squamous cell carcinoma	ENSG00000245532	NEAT1
DOID:0050866	oral squamous cell carcinoma	ENSG00000251562	MALAT1
DOID:0050866	oral squamous cell carcinoma	ENSG00000280916	FOXCUT
DOID:0060058	lymphoma	ENSG00000231607	DLEU2
DOID:0060058	lymphoma	ENSG00000234741	GAS5
DOID:0060081	triple-negative breast cancer	ENSG00000228288	ENST00000425295
DOID:0060081	triple-negative breast cancer	ENSG00000228630	HOTAIR
DOID:0060081	triple-negative breast cancer	ENSG00000240800	NONHSAT012762
DOID:0060081	triple-negative breast cancer	ENSG00000246095	ENST00000503938
DOID:0060081	triple-negative breast cancer	ENSG00000251562	MALAT1
DOID:0060081	triple-negative breast cancer	ENSG00000253364	ENST00000460164
DOID:0060119	pharyngeal cancer	ENSG00000244383	lnc-KCTD6-3
DOID:0060318	acute promyelocytic leukemia	ENSG00000233429	HOTAIRM1
DOID:0060318	acute promyelocytic leukemia	ENSG00000245532	NEAT1
DOID:0070004	myeloma	ENSG00000231607	DLEU2
DOID:10283	prostate cancer	ENSG00000204054	LINC00963
DOID:10283	prostate cancer	ENSG00000205861	PCOTH
DOID:10283	prostate cancer	ENSG00000212993	POU5F1P1
DOID:10283	prostate cancer	ENSG00000214049	UCA1
DOID:10283	prostate cancer	ENSG00000214548	MEG3
DOID:10283	prostate cancer	ENSG00000225937	PCA3
DOID:10283	prostate cancer	ENSG00000226950	DANCR
DOID:10283	prostate cancer	ENSG00000227418	PCGEM1
DOID:10283	prostate cancer	ENSG00000228630	HOTAIR
DOID:10283	prostate cancer	ENSG00000230061	TRPM2-AS
DOID:10283	prostate cancer	ENSG00000231806	PCAN-R2
DOID:10283	prostate cancer	ENSG00000234741	GAS5
DOID:10283	prostate cancer	ENSG00000235899	XLOC_005327
DOID:10283	prostate cancer	ENSG00000235947	EGOT
DOID:10283	prostate cancer	ENSG00000236830	PlncRNA-1
DOID:10283	prostate cancer	ENSG00000240204	LOC100287482
DOID:10283	prostate cancer	ENSG00000240498	ANRIL
DOID:10283	prostate cancer	ENSG00000243766	HOTTIP
DOID:10283	prostate cancer	ENSG00000245532	NEAT1
DOID:10283	prostate cancer	ENSG00000245750	DRAIC
DOID:10283	prostate cancer	ENSG00000249859	PVT1
DOID:10283	prostate cancer	ENSG00000251164	HULC
DOID:10283	prostate cancer	ENSG00000251562	MALAT1
DOID:10283	prostate cancer	ENSG00000253438	PCAT-1
DOID:10283	prostate cancer	ENSG00000259641	PCAT29
DOID:10283	prostate cancer	ENSG00000265369	PCAT18
DOID:10283	prostate cancer	ENSG00000269821	KCNQ1OT1
DOID:10283	prostate cancer	ENSG00000277563	PRINS
DOID:10283	prostate cancer	ENSG00000280719	PCAT5
DOID:10283	prostate cancer	ENSG00000280927	CTBP1-AS
DOID:10283	prostate cancer	ENSG00000281131	SChLAP1
DOID:10283	prostate cancer	ENSG00000281881	AK024556
DOID:1040	chronic lymphocytic leukemia	ENSG00000176124	DLEU1
DOID:1040	chronic lymphocytic leukemia	ENSG00000231607	DLEU2
DOID:1040	chronic lymphocytic leukemia	ENSG00000245532	NEAT1
DOID:10534	gastric cancer	ENSG00000007038	PRSS21
DOID:10534	gastric cancer	ENSG00000088340	FER1L4
DOID:10534	gastric cancer	ENSG00000124915	DKFZP434K028
DOID:10534	gastric cancer	ENSG00000135164	MRUL
DOID:10534	gastric cancer	ENSG00000143493	INTS7
DOID:10534	gastric cancer	ENSG00000166432	ZMAT1
DOID:10534	gastric cancer	ENSG00000171889	LOC554202
DOID:10534	gastric cancer	ENSG00000177133	LINC00982
DOID:10534	gastric cancer	ENSG00000183242	WT1-AS
DOID:10534	gastric cancer	ENSG00000211454	AKR7L
DOID:10534	gastric cancer	ENSG00000214049	UCA1
DOID:10534	gastric cancer	ENSG00000214548	MEG3
DOID:10534	gastric cancer	ENSG00000222041	LINC00152
DOID:10534	gastric cancer	ENSG00000223573	TINCR
DOID:10534	gastric cancer	ENSG00000224220	AC104699.1
DOID:10534	gastric cancer	ENSG00000224541	AP001439.2
DOID:10534	gastric cancer	ENSG00000225969	ABHD11-AS1
DOID:10534	gastric cancer	ENSG00000228630	HOTAIR
DOID:10534	gastric cancer	ENSG00000232044	LOC150622
DOID:10534	gastric cancer	ENSG00000232956	SNHG15
DOID:10534	gastric cancer	ENSG00000234425	RP11-528G1.2
DOID:10534	gastric cancer	ENSG00000234492	RPL34-AS1
DOID:10534	gastric cancer	ENSG00000234741	GAS5
DOID:10534	gastric cancer	ENSG00000235082	SUMO1P3
DOID:10534	gastric cancer	ENSG00000236289	AC130710
DOID:10534	gastric cancer	ENSG00000236663	AP001631.9
DOID:10534	gastric cancer	ENSG00000237984	PTENP1
DOID:10534	gastric cancer	ENSG00000239523	MYLK-AS1
DOID:10534	gastric cancer	ENSG00000240498	ANRIL
DOID:10534	gastric cancer	ENSG00000241388	HNF1A-AS1
DOID:10534	gastric cancer	ENSG00000242385	BC040587
DOID:10534	gastric cancer	ENSG00000243197	TUSC7
DOID:10534	gastric cancer	ENSG00000247844	CCAT1
DOID:10534	gastric cancer	ENSG00000249491	EGFLAM-AS1
DOID:10534	gastric cancer	ENSG00000249859	PVT1
DOID:10534	gastric cancer	ENSG00000250266	RP11-789C1.1
DOID:10534	gastric cancer	ENSG00000251164	HULC
DOID:10534	gastric cancer	ENSG00000251562	MALAT1
DOID:10534	gastric cancer	ENSG00000253552	HOXA-AS2
DOID:10534	gastric cancer	ENSG00000253576	GS1-5L10.1
DOID:10534	gastric cancer	ENSG00000258609	linc-ROR
DOID:10534	gastric cancer	ENSG00000258667	HIF1A-AS2
DOID:10534	gastric cancer	ENSG00000259251	RP11-643M14.1
DOID:10534	gastric cancer	ENSG00000259974	LINC00261
DOID:10534	gastric cancer	ENSG00000265962	HMlincRNA717
DOID:10534	gastric cancer	ENSG00000266010	BM742401
DOID:10534	gastric cancer	ENSG00000266835	GAPLINC
DOID:10534	gastric cancer	ENSG00000268388	FENDRR
DOID:10534	gastric cancer	ENSG00000270106	TSNAX-DISC1
DOID:10534	gastric cancer	ENSG00000270123	nc886
DOID:10534	gastric cancer	ENSG00000278910	BANCR
DOID:10534	gastric cancer	ENSG00000280997	CCAT2
DOID:10534	gastric cancer	ENSG00000281189	GHET1
DOID:10534	gastric cancer	ENSG00000281406	linc-UBC1
DOID:10534	gastric cancer	ENSG00000281560	LSINCT5
DOID:11054	bladder cancer	ENSG00000163597	ncRAN
DOID:11054	bladder cancer	ENSG00000214049	UCA1
DOID:11054	bladder cancer	ENSG00000214548	MEG3
DOID:11054	bladder cancer	ENSG00000215458	AATBC
DOID:11054	bladder cancer	ENSG00000224328	MDC1-AS
DOID:11054	bladder cancer	ENSG00000225670	CTA-134P22.2
DOID:11054	bladder cancer	ENSG00000228630	HOTAIR
DOID:11054	bladder cancer	ENSG00000234741	GAS5
DOID:11054	bladder cancer	ENSG00000238057	ZEB2NAT
DOID:11054	bladder cancer	ENSG00000240498	ANRIL
DOID:11054	bladder cancer	ENSG00000248290	TNXA
DOID:11054	bladder cancer	ENSG00000249082	CTC-276P9.1
DOID:11054	bladder cancer	ENSG00000249681	KRT19P3
DOID:11054	bladder cancer	ENSG00000249859	PVT1
DOID:11054	bladder cancer	ENSG00000251562	MALAT1
DOID:11054	bladder cancer	ENSG00000253352	TUG1
DOID:11054	bladder cancer	ENSG00000253438	PCAT-1
DOID:11054	bladder cancer	ENSG00000281189	GHET1
DOID:11054	bladder cancer	ENSG00000281406	linc-UBC1
DOID:1115	sarcoma	ENSG00000228630	HOTAIR
DOID:1612	breast cancer	ENSG00000143590	EFNA3
DOID:1612	breast cancer	ENSG00000171889	LOC554202
DOID:1612	breast cancer	ENSG00000177410	ZFAS1
DOID:1612	breast cancer	ENSG00000213523	SRA1
DOID:1612	breast cancer	ENSG00000214049	UCA1
DOID:1612	breast cancer	ENSG00000214548	MEG3
DOID:1612	breast cancer	ENSG00000228630	HOTAIR
DOID:1612	breast cancer	ENSG00000229299	RP4-583P15.10
DOID:1612	breast cancer	ENSG00000229807	XIST
DOID:1612	breast cancer	ENSG00000233387	linc-ITGB1
DOID:1612	breast cancer	ENSG00000234741	GAS5
DOID:1612	breast cancer	ENSG00000235123	M41
DOID:1612	breast cancer	ENSG00000235947	EGOT
DOID:1612	breast cancer	ENSG00000236824	BC200
DOID:1612	breast cancer	ENSG00000240498	ANRIL
DOID:1612	breast cancer	ENSG00000242385	BC040587
DOID:1612	breast cancer	ENSG00000242808	SOX2OT
DOID:1612	breast cancer	ENSG00000244558	RP11-445H22.4
DOID:1612	breast cancer	ENSG00000245532	NEAT1
DOID:1612	breast cancer	ENSG00000247844	CCAT1
DOID:1612	breast cancer	ENSG00000249859	PVT1
DOID:1612	breast cancer	ENSG00000250366	LINC00617
DOID:1612	breast cancer	ENSG00000251562	MALAT1
DOID:1612	breast cancer	ENSG00000258609	linc-ROR
DOID:1612	breast cancer	ENSG00000260455	NBAT-1
DOID:1612	breast cancer	ENSG00000262117	BCAR4
DOID:1612	breast cancer	ENSG00000269821	KCNQ1OT1
DOID:1612	breast cancer	ENSG00000280711	lncRNA-JADE
DOID:1612	basal-like breast cancer	ENSG00000280916	FOXCUT
DOID:1612	breast cancer	ENSG00000280997	CCAT2
DOID:1612	breast cancer	ENSG00000281560	LSINCT5
DOID:1781	thyroid cancer	ENSG00000249859	PVT1
DOID:1781	thyroid cancer	ENSG00000259104	PTCSC3
DOID:1793	pancreatic cancer	ENSG00000222041	LINC00152
DOID:1793	pancreatic cancer	ENSG00000228630	HOTAIR
DOID:1793	pancreatic cancer	ENSG00000229962	AP000221.1
DOID:1793	pancreatic cancer	ENSG00000230056	DDX6P
DOID:1793	pancreatic cancer	ENSG00000234741	GAS5
DOID:1793	pancreatic cancer	ENSG00000242767	RP11-58D2.1
DOID:1793	pancreatic cancer	ENSG00000243766	HOTTIP
DOID:1793	pancreatic cancer	ENSG00000249859	PVT1
DOID:1793	pancreatic cancer	ENSG00000250222	CTC-338M12.5
DOID:1793	pancreatic cancer	ENSG00000251164	HULC
DOID:1793	pancreatic cancer	ENSG00000251562	MALAT1
DOID:1793	pancreatic cancer	ENSG00000259974	LINC00261
DOID:1909	melanoma	ENSG00000214049	UCA1
DOID:1909	melanoma	ENSG00000228630	HOTAIR
DOID:1909	melanoma	ENSG00000240498	ANRIL
DOID:1909	melanoma	ENSG00000251562	MALAT1
DOID:1909	malignant melanoma	ENSG00000258609	linc-ROR
DOID:1909	malignant melanoma	ENSG00000278910	BANCR
DOID:2154	Wilms tumor	ENSG00000099869	IGF2-AS
DOID:2154	Wilms tumor	ENSG00000183242	WT1-AS
DOID:2154	Wilms tumor	ENSG00000214548	MEG3
DOID:2154	Wilms tumor	ENSG00000237941	KCNQ1DN
DOID:219	colon cancer	ENSG00000214548	MEG3
DOID:219	colon cancer	ENSG00000228630	HOTAIR
DOID:219	colon cancer	ENSG00000235770	DACOR1
DOID:219	colon cancer	ENSG00000247844	CCAT1
DOID:219	colon cancer	ENSG00000251562	MALAT1
DOID:219	colon cancer	ENSG00000278768	BACE1AS
DOID:219	colon cancer	ENSG00000280997	CCAT2
DOID:2394	ovarian cancer	ENSG00000214049	UCA1
DOID:2394	ovarian cancer	ENSG00000228630	HOTAIR
DOID:2394	ovarian cancer	ENSG00000229807	XIST
DOID:2394	ovarian cancer	ENSG00000234741	GAS5
DOID:2394	ovarian cancer	ENSG00000236719	OVAL
DOID:2394	ovarian cancer	ENSG00000236824	BC200
DOID:2394	ovarian cancer	ENSG00000240990	HOXA11-AS
DOID:2394	ovarian cancer	ENSG00000243479	MNX1-AS1
DOID:2394	ovarian cancer	ENSG00000247844	CCAT1
DOID:2394	ovarian cancer	ENSG00000249628	LOC100292680
DOID:2394	ovarian cancer	ENSG00000249859	PVT1
DOID:2394	ovarian cancer	ENSG00000251562	MALAT1
DOID:2394	ovarian cancer	ENSG00000261373	LOC100128881
DOID:2394	ovarian cancer	ENSG00000281560	LSINCT5
DOID:2596	laryngeal cancer	ENSG00000244383	lnc-KCTD6-3
DOID:263	renal cancer	ENSG00000228630	HOTAIR
DOID:263	renal cancer	ENSG00000251562	MALAT1
DOID:263	renal cancer	ENSG00000258667	HIF1A-AS2
DOID:263	renal cancer	ENSG00000258777	HIF1A-AS1
DOID:2871	endometrial carcinoma	ENSG00000197989	ASLNC04080
DOID:2871	endometrial carcinoma	ENSG00000204623	ENST00000448093
DOID:2871	endometrial carcinoma	ENSG00000227988	ENST00000445734
DOID:2871	endometrial carcinoma	ENSG00000228630	HOTAIR
DOID:2871	endometrial carcinoma	ENSG00000234741	GAS5
DOID:2871	endometrial carcinoma	ENSG00000237125	ENST00000502941
DOID:2871	endometrial carcinoma	ENSG00000249545	ENST00000503710
DOID:2871	endometrial carcinoma	ENSG00000251127	uc003xut.
DOID:2876	laryngeal squamous cell carcinoma	ENSG00000160214	RRP1B
DOID:2876	laryngeal squamous cell carcinoma	ENSG00000213523	SRA1
DOID:2876	laryngeal squamous cell carcinoma	ENSG00000227467	RP11-169D4.1-001
DOID:2876	laryngeal squamous cell carcinoma	ENSG00000228630	HOTAIR
DOID:2876	laryngeal squamous cell carcinoma	ENSG00000233026	AC026166.2-001
DOID:2876	laryngeal squamous cell carcinoma	ENSG00000240498	ANRIL
DOID:2876	laryngeal squamous cell carcinoma	ENSG00000251562	MALAT1
DOID:2998	testicular cancer	ENSG00000234235	BOKAS
DOID:3070	glioma	ENSG00000177640	CASC2
DOID:3070	glioma	ENSG00000214548	MEG3
DOID:3070	glioma	ENSG00000227199	ST7OT1
DOID:3070	glioma	ENSG00000228630	HOTAIR
DOID:3070	glioma	ENSG00000234883	MIR155HG
DOID:3070	glioma	ENSG00000236824	BC200
DOID:3070	glioma	ENSG00000240498	ANRIL
DOID:3070	glioma	ENSG00000241684	ADAMTS9-AS2
DOID:3070	glioma	ENSG00000245532	NEAT1
DOID:3070	glioma	ENSG00000245694	CRNDE
DOID:3070	glioma	ENSG00000251562	MALAT1
DOID:3070	glioma	ENSG00000253352	TUG1
DOID:3074	glioblastoma	ENSG00000214293	APTR
DOID:3074	glioblastoma	ENSG00000229807	XIST
DOID:3121	gallbladder cancer	ENSG00000226777	KIAA0125
DOID:3121	gallbladder cancer	ENSG00000228630	HOTAIR
DOID:3121	gallbladder cancer	ENSG00000247844	CCAT1
DOID:3121	gallbladder cancer	ENSG00000251562	MALAT1
DOID:3247	rhabdomyosarcoma	ENSG00000255794	NCRMS
DOID:3308	embryonal carcinoma	ENSG00000265992	HESRG
DOID:3347	osteosarcoma	ENSG00000240498	ANRIL
DOID:3347	osteosarcoma	ENSG00000242385	BC040587
DOID:3347	osteosarcoma	ENSG00000243197	TUSC7
DOID:3347	osteosarcoma	ENSG00000243766	HOTTIP
DOID:3347	osteosarcoma	ENSG00000245146	MA-linc1
DOID:3347	osteosarcoma	ENSG00000251164	HULC
DOID:3347	osteosarcoma	ENSG00000251562	MALAT1
DOID:3347	osteosarcoma	ENSG00000253352	TUG1
DOID:3347	osteosarcoma	ENSG00000260944	ODRUL
DOID:3347	osteosarcoma	ENSG00000272975	AK097500
DOID:3355	fibrosarcoma	ENSG00000251562	MALAT1
DOID:3369	Ewing sarcoma	ENSG00000212766	EWSAT1
DOID:3498	pancreatic ductal adenocarcinoma	ENSG00000006062	MAP3K14
DOID:3498	pancreatic ductal adenocarcinoma	ENSG00000107758	PPP3CB
DOID:3498	pancreatic ductal adenocarcinoma	ENSG00000236709	DAPK1
DOID:3498	pancreatic ductal adenocarcinoma	ENSG00000242990	ENST00000480739
DOID:3498	pancreatic ductal adenocarcinoma	ENSG00000249859	PVT1
DOID:3498	pancreatic ductal adenocarcinoma	ENSG00000250682	BC008363
DOID:3498	pancreatic ductal adenocarcinoma	ENSG00000251562	MALAT1
DOID:3498	pancreatic ductal adenocarcinoma	ENSG00000272620	AFAP1-AS1
DOID:3565	meningioma	ENSG00000214548	MEG3
DOID:3571	liver cancer	ENSG00000099869	IGF2-AS
DOID:3571	liver cancer	ENSG00000176840	uc002mbe.2
DOID:3571	liver cancer	ENSG00000205361	MT1DP
DOID:3571	liver cancer	ENSG00000214049	UCA1
DOID:3571	liver cancer	ENSG00000228630	HOTAIR
DOID:3571	liver cancer	ENSG00000251164	HULC
DOID:3571	liver cancer	ENSG00000251562	MALAT1
DOID:3683	lung cancer	ENSG00000157168	NRG1
DOID:3683	lung cancer	ENSG00000214049	UCA1
DOID:3683	lung cancer	ENSG00000214548	MEG3
DOID:3683	lung cancer	ENSG00000228630	HOTAIR
DOID:3683	lung cancer	ENSG00000230176	LOC728228
DOID:3683	lung cancer	ENSG00000234380	linc-CBR1-2
DOID:3683	lung cancer	ENSG00000236824	BC200
DOID:3683	lung cancer	ENSG00000245146	MA-linc1
DOID:3683	lung cancer	ENSG00000248323	SCAL1
DOID:3683	lung cancer	ENSG00000251562	MALAT1
DOID:3683	lung cancer	ENSG00000272620	AFAP1-AS1
DOID:3683	lung cancer	ENSG00000278910	BANCR
DOID:3683	lung cancer	ENSG00000281560	LSINCT5
DOID:3717	gastric adenocarcinoma	ENSG00000228630	HOTAIR
DOID:3717	gastric adenocarcinoma	ENSG00000278910	BANCR
DOID:3748	esophageal squamous cell carcinoma	ENSG00000203441	ENST00000435885.1
DOID:3748	esophageal squamous cell carcinoma	ENSG00000214049	UCA1
DOID:3748	esophageal squamous cell carcinoma	ENSG00000228630	HOTAIR
DOID:3748	esophageal squamous cell carcinoma	ENSG00000234235	BOKAS
DOID:3748	esophageal squamous cell carcinoma	ENSG00000236830	PlncRNA-1
DOID:3748	esophageal squamous cell carcinoma	ENSG00000240498	ANRIL
DOID:3748	esophageal squamous cell carcinoma	ENSG00000241388	HNF1A-AS1
DOID:3748	esophageal squamous cell carcinoma	ENSG00000242808	SOX2OT
DOID:3748	esophageal squamous cell carcinoma	ENSG00000243197	TUSC7
DOID:3748	esophageal squamous cell carcinoma	ENSG00000245532	NEAT1
DOID:3748	esophageal squamous cell carcinoma	ENSG00000249395	ESCCAL-1
DOID:3748	esophageal squamous cell carcinoma	ENSG00000249550	ENST00000547963.1
DOID:3748	esophageal squamous cell carcinoma	ENSG00000251562	MALAT1
DOID:3748	esophageal squamous cell carcinoma	ENSG00000253352	TUG1
DOID:3748	esophageal squamous cell carcinoma	ENSG00000253438	PCAT-1
DOID:3748	esophageal squamous cell carcinoma	ENSG00000269364	XLOC_013014
DOID:3748	esophageal squamous cell carcinoma	ENSG00000280916	FOXCUT
DOID:3748	esophageal squamous cell carcinoma	ENSG00000280997	CCAT2
DOID:3829	pituitary adenoma	ENSG00000130222	GADD45G
DOID:3829	pituitary adenoma	ENSG00000214548	MEG3
DOID:3829	pituitary adenoma	ENSG00000228630	HOTAIR
DOID:3829	pituitary adenoma	ENSG00000251562	MALAT1
DOID:3907	lung squamous cell carcinoma	ENSG00000224259	LINC01133
DOID:3907	lung squamous cell carcinoma	ENSG00000242808	SOX2OT
DOID:3908	non-small cell lung cancer	ENSG00000123201	GUCY1B2
DOID:3908	non-small cell lung cancer	ENSG00000180178	LOC440905
DOID:3908	non-small cell lung cancer	ENSG00000182165	TP53TG1
DOID:3908	non-small cell lung cancer	ENSG00000214049	UCA1
DOID:3908	non-small cell lung cancer	ENSG00000214548	MEG3
DOID:3908	non-small cell lung cancer	ENSG00000224648	RP11-397D12.4
DOID:3908	non-small cell lung cancer	ENSG00000225450	RP3-508I15.14
DOID:3908	non-small cell lung cancer	ENSG00000227372	TP73-AS1
DOID:3908	non-small cell lung cancer	ENSG00000228172	RP1-317E23.3
DOID:3908	non-small cell lung cancer	ENSG00000228630	HOTAIR
DOID:3908	non-small cell lung cancer	ENSG00000228695	CES1P1-001
DOID:3908	non-small cell lung cancer	ENSG00000229807	XIST
DOID:3908	non-small cell lung cancer	ENSG00000231621	AC013264.2
DOID:3908	non-small cell lung cancer	ENSG00000231814	NCRNA00210
DOID:3908	non-small cell lung cancer	ENSG00000232688	AC007403.1
DOID:3908	non-small cell lung cancer	ENSG00000233695	GAS6-AS1
DOID:3908	non-small cell lung cancer	ENSG00000234741	GAS5
DOID:3908	non-small cell lung cancer	ENSG00000235590	GNAS-AS1
DOID:3908	non-small cell lung cancer	ENSG00000236272	Z82214.3
DOID:3908	non-small cell lung cancer	ENSG00000237647	ERICH1-AS1
DOID:3908	non-small cell lung cancer	ENSG00000237978	RP11-385J1.2
DOID:3908	non-small cell lung cancer	ENSG00000238120	uc003bgl.1
DOID:3908	non-small cell lung cancer	ENSG00000240498	ANRIL
DOID:3908	non-small cell lung cancer	ENSG00000241684	ADAMTS9-AS2
DOID:3908	non-small cell lung cancer	ENSG00000243910	TUBA4B
DOID:3908	non-small cell lung cancer	ENSG00000245532	NEAT1
DOID:3908	non-small cell lung cancer	ENSG00000246763	RGMB-AS1
DOID:3908	non-small cell lung cancer	ENSG00000247844	CCAT1
DOID:3908	non-small cell lung cancer	ENSG00000249859	PVT1
DOID:3908	non-small cell lung cancer	ENSG00000251562	MALAT1
DOID:3908	non-small cell lung cancer	ENSG00000253352	TUG1
DOID:3908	non-small cell lung cancer	ENSG00000254338	RP11-909N17.3
DOID:3908	non-small cell lung cancer	ENSG00000255717	SNHG1
DOID:3908	non-small cell lung cancer	ENSG00000258777	HIF1A-AS1
DOID:3908	non-small cell lung cancer	ENSG00000259974	LINC00261
DOID:3908	non-small cell lung cancer	ENSG00000265962	HMlincRNA717
DOID:3908	non-small cell lung cancer	ENSG00000272620	AFAP1-AS1
DOID:3908	non-small cell lung cancer	ENSG00000278910	BANCR
DOID:3908	non-small cell lung cancer	ENSG00000280997	CCAT2
DOID:3908	non-small cell lung cancer	ENSG00000281450	PANDAR
DOID:3910	lung adenocarcinoma	ENSG00000130600	ENST00000442037
DOID:3910	lung adenocarcinoma	ENSG00000180139	ZXF1
DOID:3910	lung adenocarcinoma	ENSG00000180178	LOC440905
DOID:3910	lung adenocarcinoma	ENSG00000196634	LUADT1
DOID:3910	lung adenocarcinoma	ENSG00000214100	AC079776.2
DOID:3910	lung adenocarcinoma	ENSG00000214548	MEG3
DOID:3910	lung adenocarcinoma	ENSG00000228630	HOTAIR
DOID:3910	lung adenocarcinoma	ENSG00000228692	RP5-826L7.1
DOID:3910	lung adenocarcinoma	ENSG00000231764	DLX6-AS1
DOID:3910	lung adenocarcinoma	ENSG00000233256	RP11-445K13.2
DOID:3910	lung adenocarcinoma	ENSG00000234741	GAS5
DOID:3910	lung adenocarcinoma	ENSG00000236914	ENST00000434223
DOID:3910	lung adenocarcinoma	ENSG00000237232	ZNF295-AS1
DOID:3910	lung adenocarcinoma	ENSG00000237248	LOC100499405
DOID:3910	lung adenocarcinoma	ENSG00000241388	HNF1A-AS1
DOID:3910	lung adenocarcinoma	ENSG00000243742	RPLP0P2
DOID:3910	lung adenocarcinoma	ENSG00000246016	RP11-1C1.7
DOID:3910	lung adenocarcinoma	ENSG00000248771	LINC01207
DOID:3910	lung adenocarcinoma	ENSG00000250584	RP11-325I22.2
DOID:3910	lung adenocarcinoma	ENSG00000251085	RP11-893F2.6
DOID:3910	lung adenocarcinoma	ENSG00000251562	MALAT1
DOID:3910	lung adenocarcinoma	ENSG00000254338	RP11-909N17.3
DOID:3910	lung adenocarcinoma	ENSG00000256694	ENST00000540136
DOID:3910	lung adenocarcinoma	ENSG00000259925	CTA-363E6.2
DOID:3910	lung adenocarcinoma	ENSG00000260940	RP4-575N6.5
DOID:3910	lung adenocarcinoma	ENSG00000261496	RP13-514E23.1
DOID:3910	lung adenocarcinoma	ENSG00000263011	RP11-473M20.11
DOID:3910	lung adenocarcinoma	ENSG00000277072	AC004166.7
DOID:3969	papillary thyroid carcinoma	ENSG00000214548	MEG3
DOID:3969	papillary thyroid carcinoma	ENSG00000228630	HOTAIR
DOID:3969	papillary thyroid carcinoma	ENSG00000236130	PTCSC2
DOID:3969	papillary thyroid carcinoma	ENSG00000237396	ENST00000422494.1
DOID:3969	papillary thyroid carcinoma	ENSG00000245532	NEAT1
DOID:3969	papillary thyroid carcinoma	ENSG00000251164	HULC
DOID:3969	papillary thyroid carcinoma	ENSG00000251562	MALAT1
DOID:3969	papillary thyroid carcinoma	ENSG00000259104	PTCSC3
DOID:3969	papillary thyroid carcinoma	ENSG00000271086	NAMA
DOID:3969	papillary thyroid carcinoma	ENSG00000278910	BANCR
DOID:4001	epithelial ovarian cancer	ENSG00000214548	MEG3
DOID:4001	serous ovarian cancer	ENSG00000228630	HOTAIR
DOID:4001	epithelial ovarian cancer	ENSG00000230630	Dnm3os
DOID:4001	serous ovarian cancer	ENSG00000240498	ANRIL
DOID:4006	urothelial carcinoma of the bladder	ENSG00000251562	MALAT1
DOID:4006	urothelial carcinoma of the bladder	ENSG00000253352	TUG1
DOID:4226	endometrial stromal sarcoma	ENSG00000251562	MALAT1
DOID:4362	cervical cancer	ENSG00000214548	MEG3
DOID:4362	cervical cancer	ENSG00000228630	HOTAIR
DOID:4362	cervical cancer	ENSG00000234741	GAS5
DOID:4362	cervical cancer	ENSG00000236824	BC200
DOID:4362	cervical cancer	ENSG00000237361	XLOC_010588
DOID:4362	cervical cancer	ENSG00000240498	ANRIL
DOID:4362	cervical cancer	ENSG00000251562	MALAT1
DOID:4362	cervical cancer	ENSG00000262904	lncRNA-EBIC
DOID:4450	renal cell carcinoma	ENSG00000177596	uc001vjj.1
DOID:4450	renal cell carcinoma	ENSG00000197308	NR_024256
DOID:4450	renal cell carcinoma	ENSG00000223414	NR_026860
DOID:4450	renal cell carcinoma	ENSG00000228630	HOTAIR
DOID:4450	renal cell carcinoma	ENSG00000234394	ENST00000414223
DOID:4450	renal cell carcinoma	ENSG00000234741	GAS5
DOID:4450	renal cell carcinoma	ENSG00000250529	ENST00000507950
DOID:4450	renal cell carcinoma	ENSG00000251562	MALAT1
DOID:4450	renal cell carcinoma	ENSG00000257702	AK096725
DOID:4464	renal collecting duct carcinoma	ENSG00000229807	XIST
DOID:4467	clear cell renal cell carcinoma	ENSG00000167384	lnc-ZNF180-2
DOID:4467	clear cell renal cell carcinoma	ENSG00000214145	ENST00000456816
DOID:4467	clear cell renal cell carcinoma	ENSG00000214548	MEG3
DOID:4467	clear cell renal cell carcinoma	ENSG00000227869	lnc-SPAM1-6
DOID:4467	clear cell renal cell carcinoma	ENSG00000237517	X91348
DOID:4467	clear cell renal cell carcinoma	ENSG00000243144	lnc-FZD1-2
DOID:4467	clear cell renal cell carcinoma	ENSG00000251562	MALAT1
DOID:4467	clear cell renal cell carcinoma	ENSG00000256234	lnc-ITPR2-3
DOID:4467	clear cell renal cell carcinoma	ENSG00000260455	NBAT-1
DOID:4467	clear cell renal cell carcinoma	ENSG00000271824	NR_024418
DOID:4914	esophageal adenocarcinoma	ENSG00000241388	HNF1A-AS1
DOID:4914	esophageal adenocarcinoma	ENSG00000272620	AFAP1-AS1
DOID:4947	intrahepatic cholangiocarcinoma	ENSG00000280837	CPS1-IT1
DOID:5041	esophageal cancer	ENSG00000236824	BC200
DOID:5041	esophageal cancer	ENSG00000242265	PEG10
DOID:5409	small-cell lung cancer	ENSG00000228630	HOTAIR
DOID:5520	head and neck squamous cell carcinoma	ENSG00000228630	HOTAIR
DOID:5557	testicular germ cell tumor	ENSG00000229807	XIST
DOID:5603	acute T-lymphocytic leukemia	ENSG00000187621	TCL6
DOID:5680	testicular embryonal carcinoma	ENSG00000275874	NLC1-C
DOID:5715	non-functioning pituitary adenoma	ENSG00000214548	MEG3
DOID:5715	non-functioning pituitary adenoma	ENSG00000228630	HOTAIR
DOID:6271	gastric cardia adenocarcinoma	ENSG00000123965	NR_027775
DOID:6271	gastric cardia adenocarcinoma	ENSG00000180581	ENST00000318333
DOID:6271	gastric cardia adenocarcinoma	ENSG00000204194	ENST00000374520
DOID:6271	gastric cardia adenocarcinoma	ENSG00000223951	ENST00000456007
DOID:6271	gastric cardia adenocarcinoma	ENSG00000226082	ENST00000456185
DOID:6271	gastric cardia adenocarcinoma	ENSG00000228630	HOTAIR
DOID:6271	gastric cardia adenocarcinoma	ENSG00000231537	ENST00000455912
DOID:6271	gastric cardia adenocarcinoma	ENSG00000236339	ENST00000422362
DOID:6271	gastric cardia adenocarcinoma	ENSG00000246223	NR_015430
DOID:6271	gastric cardia adenocarcinoma	ENSG00000249264	NR_003586
DOID:684	hepatocellular carcinoma	ENSG00000081059	TCF7
DOID:684	hepatocellular carcinoma	ENSG00000099869	IGF2-AS
DOID:684	hepatocellular carcinoma	ENSG00000106031	HOXA13
DOID:684	hepatocellular carcinoma	ENSG00000143222	UFC1
DOID:684	hepatocellular carcinoma	ENSG00000177410	ZFAS1
DOID:684	hepatocellular carcinoma	ENSG00000180525	NR_027151
DOID:684	hepatocellular carcinoma	ENSG00000183242	WT1-AS
DOID:684	hepatocellular carcinoma	ENSG00000196668	NCRNA00173
DOID:684	hepatocellular carcinoma	ENSG00000204949	uc003yqb.1
DOID:684	hepatocellular carcinoma	ENSG00000214049	UCA1
DOID:684	hepatocellular carcinoma	ENSG00000214548	MEG3
DOID:684	hepatocellular carcinoma	ENSG00000222041	LINC00152
DOID:684	hepatocellular carcinoma	ENSG00000223377	RP5-1014O16.1
DOID:684	hepatocellular carcinoma	ENSG00000224057	EGFR-AS1
DOID:684	hepatocellular carcinoma	ENSG00000225756	DBH-AS1
DOID:684	hepatocellular carcinoma	ENSG00000225872	TCONS_00018278
DOID:684	hepatocellular carcinoma	ENSG00000226113	RP11-672F9.1
DOID:684	hepatocellular carcinoma	ENSG00000226629	LINC00974
DOID:684	hepatocellular carcinoma	ENSG00000226950	DANCR
DOID:684	hepatocellular carcinoma	ENSG00000227051	C14orf132
DOID:684	hepatocellular carcinoma	ENSG00000227373	RP11-160H22.5
DOID:684	hepatocellular carcinoma	ENSG00000228630	HOTAIR
DOID:684	hepatocellular carcinoma	ENSG00000230844	NR_015378
DOID:684	hepatocellular carcinoma	ENSG00000234741	GAS5
DOID:684	hepatocellular carcinoma	ENSG00000237036	NR_024284
DOID:684	hepatocellular carcinoma	ENSG00000237534	RP11-501G6.1
DOID:684	hepatocellular carcinoma	ENSG00000237984	PTENP1
DOID:684	hepatocellular carcinoma	ENSG00000240498	ANRIL
DOID:684	hepatocellular carcinoma	ENSG00000242125	SNHG3
DOID:684	hepatocellular carcinoma	ENSG00000242808	SOX2OT
DOID:684	hepatocellular carcinoma	ENSG00000243766	HOTTIP
DOID:684	hepatocellular carcinoma	ENSG00000245532	NEAT1
DOID:684	hepatocellular carcinoma	ENSG00000247844	CCAT1
DOID:684	hepatocellular carcinoma	ENSG00000249073	lncTCF7
DOID:684	hepatocellular carcinoma	ENSG00000249859	PVT1
DOID:684	hepatocellular carcinoma	ENSG00000250056	SRHC
DOID:684	hepatocellular carcinoma	ENSG00000251164	HULC
DOID:684	hepatocellular carcinoma	ENSG00000251562	MALAT1
DOID:684	hepatocellular carcinoma	ENSG00000253352	TUG1
DOID:684	hepatocellular carcinoma	ENSG00000253898	LINC01419
DOID:684	hepatocellular carcinoma	ENSG00000258609	linc-ROR
DOID:684	hepatocellular carcinoma	ENSG00000260105	AOC4P
DOID:684	hepatocellular carcinoma	ENSG00000260128	ULK4P2
DOID:684	hepatocellular carcinoma	ENSG00000260260	RP11-304L19.5
DOID:684	hepatocellular carcinoma	ENSG00000260386	LOC149086
DOID:684	hepatocellular carcinoma	ENSG00000261685	RP11-401P9.4
DOID:684	hepatocellular carcinoma	ENSG00000269235	uc002pyc
DOID:684	hepatocellular carcinoma	ENSG00000269821	KCNQ1OT1
DOID:684	hepatocellular carcinoma	ENSG00000278970	HEIH
DOID:684	hepatocellular carcinoma	ENSG00000279141	AY129027
DOID:684	hepatocellular carcinoma	ENSG00000281183	AK055007
DOID:684	hepatocellular carcinoma	ENSG00000281450	PANDAR
DOID:687	hepatoblastoma	ENSG00000227438	TCONS_00024647
DOID:687	hepatoblastoma	ENSG00000254100	TCONS_00014978
DOID:7474	malignant pleural mesothelioma	ENSG00000189223	AK130275
DOID:7474	malignant pleural mesothelioma	ENSG00000224897	BX648695
DOID:7474	malignant pleural mesothelioma	ENSG00000234741	GAS5
DOID:7474	malignant pleural mesothelioma	ENSG00000249859	PVT1
DOID:7474	malignant pleural mesothelioma	ENSG00000269893	NR_003584
DOID:768	retinoblastoma	ENSG00000278910	BANCR
DOID:769	neuroblastoma	ENSG00000153363	LINC00467
DOID:769	neuroblastoma	ENSG00000214548	MEG3
DOID:769	neuroblastoma	ENSG00000223850	lncUSMycN
DOID:769	neuroblastoma	ENSG00000224189	HOXD-AS1
DOID:769	neuroblastoma	ENSG00000233718	MYCNOS
DOID:769	neuroblastoma	ENSG00000251562	MALAT1
DOID:8552	chronic myeloid leukemia	ENSG00000214548	MEG3
DOID:8552	chronic myeloid leukemia	ENSG00000260629	lncRNA-BGL3
DOID:8584	Burkitts lymphoma	ENSG00000245532	NEAT1
DOID:8649	tongue cancer	ENSG00000236824	BC200
DOID:8649	tongue cancer	ENSG00000244383	lnc-KCTD6-3
DOID:8712	neurofibromatosis type 1	ENSG00000240498	ANRIL
DOID:8761	acute megakaryoblastic leukemia	ENSG00000215386	MONC
DOID:8761	acute megakaryoblastic leukemia	ENSG00000255090	MIR100HG
DOID:9036	parotid cancer	ENSG00000236824	BC200
DOID:9119	acute myeloid leukemia	ENSG00000183242	WT1-AS
DOID:9119	acute myeloid leukemia	ENSG00000214049	UCA1
DOID:9119	acute myeloid leukemia	ENSG00000214548	MEG3
DOID:9119	acute myeloid leukemia	ENSG00000228630	HOTAIR
DOID:9119	acute myeloid leukemia	ENSG00000229140	CCDC26
DOID:9119	acute myeloid leukemia	ENSG00000240498	ANRIL
DOID:9253	gastrointestinal stromal tumor	ENSG00000228630	HOTAIR
DOID:9256	colorectal cancer	ENSG00000163597	ncRAN
DOID:9256	colorectal cancer	ENSG00000171889	LOC554202
DOID:9256	colorectal cancer	ENSG00000177410	ZFAS1
DOID:9256	colorectal cancer	ENSG00000204816	CCAT8
DOID:9256	colorectal cancer	ENSG00000214049	UCA1
DOID:9256	colorectal cancer	ENSG00000214548	MEG3
DOID:9256	colorectal cancer	ENSG00000215154	NR_015441
DOID:9256	colorectal cancer	ENSG00000223358	NR_038990
DOID:9256	colorectal cancer	ENSG00000224081	XLOC_000303
DOID:9256	colorectal cancer	ENSG00000226950	DANCR
DOID:9256	colorectal cancer	ENSG00000227115	LOC100287225
DOID:9256	colorectal cancer	ENSG00000228630	HOTAIR
DOID:9256	colorectal cancer	ENSG00000228705	CCAT4
DOID:9256	colorectal cancer	ENSG00000229807	XIST
DOID:9256	colorectal cancer	ENSG00000230590	FTX
DOID:9256	colorectal cancer	ENSG00000231721	PINT
DOID:9256	colorectal cancer	ENSG00000234492	RPL34-AS1
DOID:9256	colorectal cancer	ENSG00000234741	GAS5
DOID:9256	colorectal cancer	ENSG00000234771	NR_033374
DOID:9256	colorectal cancer	ENSG00000236081	CCAT6
DOID:9256	colorectal cancer	ENSG00000242687	ENST00000468960
DOID:9256	colorectal cancer	ENSG00000243197	TUSC7
DOID:9256	colorectal cancer	ENSG00000243479	MNX1-AS1
DOID:9256	colorectal cancer	ENSG00000243766	HOTTIP
DOID:9256	colorectal cancer	ENSG00000244649	ENST00000575202
DOID:9256	colorectal cancer	ENSG00000245532	NEAT1
DOID:9256	colorectal cancer	ENSG00000245694	CRNDE
DOID:9256	colorectal cancer	ENSG00000247844	CCAT1
DOID:9256	colorectal cancer	ENSG00000249859	PVT1
DOID:9256	colorectal cancer	ENSG00000250302	LOC152578
DOID:9256	colorectal cancer	ENSG00000250337	LINC01021
DOID:9256	colorectal cancer	ENSG00000251011	TCONS_00026506
DOID:9256	colorectal cancer	ENSG00000251164	HULC
DOID:9256	colorectal cancer	ENSG00000251562	MALAT1
DOID:9256	colorectal cancer	ENSG00000253438	PCAT-1
DOID:9256	colorectal cancer	ENSG00000256039	ENST00000544591
DOID:9256	colorectal cancer	ENSG00000256288	ENST00000539009
DOID:9256	colorectal cancer	ENSG00000258609	linc-ROR
DOID:9256	colorectal cancer	ENSG00000269821	KCNQ1OT1
DOID:9256	colorectal cancer	ENSG00000270419	CAHM
DOID:9256	colorectal cancer	ENSG00000278910	BANCR
DOID:9256	colorectal cancer	ENSG00000280997	CCAT2
DOID:9256	colorectal cancer	ENSG00000281560	LSINCT5
DOID:9261	nasopharyngeal carcinoma	ENSG00000053770	MUDENG
DOID:9261	nasopharyngeal carcinoma	ENSG00000228630	HOTAIR
DOID:9261	nasopharyngeal carcinoma	ENSG00000229891	lnc-C22orf32-1
DOID:9261	nasopharyngeal carcinoma	ENSG00000237719	RP1-179N16.3
DOID:9261	nasopharyngeal carcinoma	ENSG00000251562	MALAT1
DOID:9261	nasopharyngeal carcinoma	ENSG00000272620	AFAP1-AS1
DOID:9261	nasopharyngeal carcinoma	ENSG00000278709	AK056098
DOID:9538	multiple myeloma	ENSG00000227372	TP73-AS1
DOID:9538	multiple myeloma	ENSG00000228630	HOTAIR
DOID:9538	multiple myeloma	ENSG00000234741	GAS5
DOID:9538	multiple myeloma	ENSG00000249859	PVT1
DOID:9538	multiple myeloma	ENSG00000251562	MALAT1
DOID:9538	multiple myeloma	ENSG00000253352	TUG1
DOID:9952	acute lymphoblastic leukemia	ENSG00000240498	ANRIL

## Sheet: MNDR dataset
C548075	pseudohypoparathyroidism type 1b	ENSG00000235590	nespas
D006332	cardiac hypertrophy	ENSG00000202198	7sk
D020347	lithiasis	ENSG00000214049	uca1
D065886	neurodevelopmental disorder	ENSG00000268066	fmr1-as1(ASFMR1)
DOID:0050589	inflammatory bowel disease	ENSG00000253079	nron
DOID:0050959	spinocerebellar ataxia type 8	ENSG00000230223	atxn8os
DOID:0060334	transient neonatal diabetes	ENSG00000235590	nespas
DOID:10283	prostate cancer	ENSG00000201098	hy1
DOID:10283	prostate cancer	ENSG00000202354	hy3
DOID:10283	prostate cancer	ENSG00000213523	sra
DOID:10283	prostate cancer	ENSG00000225937	pca3
DOID:10283	prostate cancer	ENSG00000227418	pcgem1
DOID:10283	prostate cancer	ENSG00000228630	hotair
DOID:10283	prostate cancer	ENSG00000229807	xist
DOID:10283	prostate cancer	ENSG00000234741	gas5
DOID:10283	prostate cancer	ENSG00000237984	ptenp1
DOID:10283	prostate cancer	ENSG00000240498	anril
DOID:10283	prostate cancer	ENSG00000249859	pvt1
DOID:10283	prostate cancer	ENSG00000251562	malat1
DOID:10283	prostate cancer	ENSG00000253438	pcat1
DOID:1040	chronic lymphocytic leukemia	ENSG00000234883	mir155hg
DOID:10534	gastric cancer	ENSG00000130600	h19
DOID:10534	gastric cancer	ENSG00000202198	7sk
DOID:10534	gastric cancer	ENSG00000214049	uca1
DOID:10652	alzheimer's disease	ENSG00000236824	bc200
DOID:10652	alzheimer's disease	ENSG00000278768	bace1as
DOID:10941	intracranial aneurysm	ENSG00000240498	anril
DOID:11054	bladder cancer	ENSG00000130600	h19
DOID:11054	bladder cancer	ENSG00000163597	ncran
DOID:11054	bladder cancer	ENSG00000201098	hy1
DOID:11054	bladder cancer	ENSG00000202354	hy3
DOID:11054	bladder cancer	ENSG00000214049	uca1
DOID:11054	bladder cancer	ENSG00000240498	anril
DOID:1107	oesophagus carcinoma	ENSG00000236824	bc200
DOID:11198	digeorge syndrome	ENSG00000237517	dgcr5
DOID:11723	duchenne muscular dystrophy	ENSG00000225613	linc-md1
DOID:1240	leukemia	ENSG00000234741	gas5
DOID:1240	leukemia	ENSG00000240498	anril
DOID:12858	huntington's disease	ENSG00000225978	har1a(har1f)
DOID:12858	huntington's disease	ENSG00000231133	har1b(har1r)
DOID:1287	cardiovascular disease	ENSG00000240498	anril
DOID:1289	neurological disease	ENSG00000225783	rncr2
DOID:1289	neurodegenerative disease	ENSG00000229807	xist
DOID:1289	neurodegenerative disease	ENSG00000259439	six3os
DOID:1289	neurodegenerative disease	ENSG00000270641	tsix
DOID:1380	endometrial cancer	ENSG00000237984	ptenp1
DOID:14250	down's syndrome	ENSG00000253079	nron
DOID:14261	fragile x syndrome	ENSG00000268066	fmr1-as1(ASFMR1)
DOID:14330	parkinson's disease	ENSG00000117242	pink1-as(naPINK1)
DOID:14773	cartilage hair hypoplasia	ENSG00000277027	rmrp
DOID:1520	colon carcinoma	ENSG00000130600	h19
DOID:1520	colon carcinoma	ENSG00000201098	hy1
DOID:1520	colon carcinoma	ENSG00000202354	hy3
DOID:1520	colon carcinoma	ENSG00000214049	uca1
DOID:1520	colon carcinoma	ENSG00000237984	ptenp1
DOID:1612	breast cancer	ENSG00000130600	h19
DOID:1612	breast cancer	ENSG00000177410	zfas1
DOID:1612	breast cancer	ENSG00000183242	wt1-as
DOID:1612	breast cancer	ENSG00000213523	sra
DOID:1612	breast cancer	ENSG00000214049	uca1
DOID:1612	breast cancer tumor	ENSG00000214548	meg3
DOID:1612	breast cancer	ENSG00000228630	hotair
DOID:1612	breast cancer	ENSG00000229807	xist
DOID:1612	breast cancer	ENSG00000234741	gas5
DOID:1612	breast cancer	ENSG00000236824	bc200
DOID:1612	breast cancer	ENSG00000236830	cdkn1c-as
DOID:1612	breast cancer	ENSG00000240498	anril
DOID:1612	breast cancer	ENSG00000245532	NEAT-1
DOID:1612	breast cancer	ENSG00000251562	malat1
DOID:1612	breast cancer	ENSG00000255504	pr antisense
DOID:1612	breast cancer	ENSG00000258667	ahif
DOID:1612	breast cancer	ENSG00000269821	kcnq1ot1
DOID:1612	breast cancer	ENSG00000281560	lsinct5
DOID:1749	squamous carcinoma	ENSG00000214049	uca1
DOID:1781	thyroid cancer	ENSG00000214049	uca1
DOID:1785	pituitary adenoma	ENSG00000214548	meg3
DOID:1793	pancreatic cancer	ENSG00000183242	wt1-as
DOID:1793	pancreatic cancer	ENSG00000214049	uca1
DOID:1909	melanoma	ENSG00000240498	anril
DOID:1909	melanoma	ENSG00000251562	malat1
DOID:1909	melanoma	ENSG00000281881	spry4-it1
DOID:1936	atherosclerosis	ENSG00000240498	anril
DOID:2152	epithelial ovarian cancer	ENSG00000130600	h19
DOID:2152	epithelial cancer	ENSG00000228630	hotair
DOID:2154	wilms' tumor	ENSG00000130600	h19
DOID:2154	wilms' tumor	ENSG00000183242	wt1-as
DOID:2154	wilms' tumor	ENSG00000268257	air
DOID:219	colon cancer	ENSG00000182165	tp53tg1
DOID:219	colon cancer	ENSG00000251562	malat1
DOID:2392	cystitis glandularis	ENSG00000214049	uca1
DOID:2394	ovarian cancer	ENSG00000130600	h19
DOID:2394	ovarian cancer	ENSG00000213523	sra
DOID:2394	ovarian cancer	ENSG00000229807	xist
DOID:2394	ovarian cancer	ENSG00000236824	bc200
DOID:2394	ovarian cancer	ENSG00000245532	NEAT-1
DOID:2394	ovarian cancer	ENSG00000251562	malat1
DOID:2394	ovarian cancer	ENSG00000281560	lsinct5
DOID:2513	basal cell carcinoma	ENSG00000240498	anril
DOID:263	kidney cancer	ENSG00000201098	hy1
DOID:263	kidney cancer	ENSG00000202354	hy3
DOID:263	renal cancer	ENSG00000258667	ahif
DOID:2883	benign prostatic hyperplasia	ENSG00000214049	uca1
DOID:299	adenocarcinoma	ENSG00000130600	h19
DOID:3068	glioblastoma	ENSG00000130600	h19
DOID:3070	gliomas	ENSG00000130600	h19
DOID:3070	glioma	ENSG00000240498	anril
DOID:3247	rhabdomyosarcoma	ENSG00000255794	ncrms
DOID:3347	osteosarcoma	ENSG00000242385	bc040587
DOID:3347	osteosarcoma	ENSG00000243197	loc285194
DOID:3393	coronary disease	ENSG00000240498	anril
DOID:3458	breast adenocarcinoma	ENSG00000130600	h19
DOID:3571	liver cancer	ENSG00000130600	h19
DOID:3571	liver cancer	ENSG00000214049	uca1
DOID:3571	liver cancer	ENSG00000251164	hulc
DOID:3571	liver cancer	ENSG00000251562	malat1
DOID:3594	choriocarcinoma	ENSG00000130600	h19
DOID:363	uterine cancer	ENSG00000213523	sra
DOID:363	uterus cancer	ENSG00000251562	malat1
DOID:3683	lung cancer	ENSG00000130600	h19
DOID:3683	lung cancer	ENSG00000201098	hy1
DOID:3683	lung cancer	ENSG00000202354	hy3
DOID:3683	lung cancer	ENSG00000240498	anril
DOID:3683	lung cancer	ENSG00000251562	malat1
DOID:3905	lung carcinoma	ENSG00000236824	bc200
DOID:3908	non-small cell lung tumor	ENSG00000251562	malat1
DOID:3910	lung adenocarcinoma	ENSG00000251562	malat1
DOID:3969	papillary thyroid carcinoma	ENSG00000271086	nama
DOID:4001	ovary carcinoma	ENSG00000236824	bc200
DOID:4007	bladder carcinoma	ENSG00000130600	h19
DOID:4362	cervical cancer	ENSG00000130600	h19
DOID:4362	cervical cancer	ENSG00000201098	hy1
DOID:4362	cervical cancer	ENSG00000202354	hy3
DOID:4362	cervical cancer	ENSG00000214049	uca1
DOID:4362	cervix carcinoma	ENSG00000236824	bc200
DOID:4362	cervical cancer	ENSG00000251562	malat1
DOID:4450	renal cell carcinoma	ENSG00000214049	uca1
DOID:5041	esophageal cancer	ENSG00000130600	h19
DOID:5041	esophageal cancer	ENSG00000214049	uca1
DOID:5041	esophageal cancer	ENSG00000269821	kcnq1ot1
DOID:5151	plexiform neurofibromas	ENSG00000240498	anril
DOID:526	HIV	ENSG00000202198	7sk
DOID:5419	schizophrenia	ENSG00000274006	dlg2as
DOID:5557	testicular germ cell tumor	ENSG00000229807	xist
DOID:5572	beckwith-wiedemann syndrome	ENSG00000099869	igf2as
DOID:5572	beckwith-wiedemann syndrome	ENSG00000130600	h19
DOID:5572	beckwith-wiedemann syndrome	ENSG00000269821	kcnq1ot1
DOID:5844	myocardial infarction	ENSG00000225783	miat
DOID:635	AIDS	ENSG00000202198	7sk
DOID:6713	stroke	ENSG00000240498	anril
DOID:684	hepatocellular carcinoma	ENSG00000130600	h19
DOID:684	hepatocellular carcinoma	ENSG00000224517	htr2a-as1(antisense hTR)
DOID:684	hepatocellular carcinoma (HCC)	ENSG00000228630	hotair
DOID:684	hepatocellular carcinoma	ENSG00000251164	hulc
DOID:684	hepatocellular carcinoma	ENSG00000251562	malat1
DOID:684	hepatocellular carcinoma	ENSG00000278970	heih
DOID:707	B-cell lymphoma	ENSG00000251562	malat1
DOID:7148	rheumatoid arthritis	ENSG00000130600	h19
DOID:715	t cell leukemia	ENSG00000234741	gas5
DOID:769	neuroblastoma	ENSG00000163597	ncran
DOID:769	neuroblastoma	ENSG00000233718	mycnos
DOID:769	neuroblastoma	ENSG00000251562	malat1
DOID:863	neurological disorder	ENSG00000231764	evf2
DOID:8649	tongue carcinoma	ENSG00000236824	bc200
DOID:8712	neurofibromatosis type-1	ENSG00000240498	anril
DOID:8893	psoriasis	ENSG00000277563	prins
DOID:9119	acute myeloid leukemia	ENSG00000183242	wt1-as
DOID:9119	acute myeloid leukemia	ENSG00000240498	anril
DOID:9253	gastrointestinal stromal tumor	ENSG00000228630	hotair
DOID:9256	colorectal cancer	ENSG00000130600	h19
DOID:9256	colorectal cancer	ENSG00000228630	hotair
DOID:9256	colorectal cancer	ENSG00000251562	malat1
DOID:9256	colorectal cancer	ENSG00000269821	kcnq1ot1
DOID:9261	nasopharyngeal carcinoma	ENSG00000240498	anril
DOID:9351	diabetes	ENSG00000240498	anril
DOID:9352	type 2 diabetes	ENSG00000240498	anril
DOID:9952	acute lymphoblastic leukemia	ENSG00000240498	anril

## Sheet: gene-expression levels
ensembl id	gene symbol	adipose tissue	adrenal gland	brain	breast	colon	heart	kidney	leukocyte	liver	lung	lymph node	ovary	prostate gland	skeletal muscle tissue	testis	thyroid gland
ENSG00000000003	TSPAN6	21	5	5	16	12	2	13	0.1	31	11	5	21	13	0.4	18	15
ENSG00000000005	TNMD	16	5	0.1	44	1	0.2	0.1	0	0	0.1	0.3	0.5	0.4	0	0.6	0.2
ENSG00000000419	DPM1	20	31	25	26	25	23	35	29	17	25	28	33	32	18	43	44
ENSG00000000457	SCYL3	1	3	2	3	1	1	3	4	2	1	3	4	3	0.9	3	3
ENSG00000000460	C1orf112	0.7	0.8	0.3	0.6	0.4	0.2	0.6	0.6	0.7	0.4	0.9	0.8	0.9	0.1	5	0.7
ENSG00000000938	FGR	9	7	1	2	1	2	3	147	2	26	11	1	2	0.7	0.8	2
ENSG00000000971	CFH	18	26	4	23	21	12	11	1	191	23	59	100	21	3	21	29
ENSG00000001036	FUCA2	27	24	13	27	14	15	30	18	19	15	15	30	13	3	25	26
ENSG00000001084	GCLC	5	8	10	11	5	3	9	4	13	5	5	6	12	3	5	14
ENSG00000001167	NFYA	6	5	6	6	5	2	8	16	3	13	8	11	7	3	19	7
ENSG00000001460	STPG1	0.7	1	2	1	0.7	0.5	1	0.4	0.2	1	0.9	2	1	0.3	6	1
ENSG00000001461	NIPAL3	2	3	23	4	4	6	6	8	0.6	4	5	3	3	0.4	3	9
ENSG00000001497	LAS1L	6	8	6	4	5	2	5	5	3	4	4	7	6	2	7	8
ENSG00000001561	ENPP4	13	9	31	14	12	12	22	10	3	20	11	4	17	10	11	11
ENSG00000001617	SEMA3F	17	6	0.9	3	5	2	8	0	1	22	9	2	6	0.9	2	4
ENSG00000001626	CFTR	0.1	0.1	0.4	0.1	2	0.1	0.4	0	0.5	3	0.1	0.7	0.4	0	0.2	0.2
ENSG00000001629	ANKIB1	6	7	14	9	6	5	11	8	2	5	10	11	8	2	13	8
ENSG00000001630	CYP51A1	0.7	0.5	0.8	0.4	0.3	0.2	0.5	0.2	0.7	0.7	0.4	1	0.3	0.3	1	0.6
ENSG00000001631	KRIT1	4	7	5	5	4	5	6	4	2	4	6	9	7	3	9	9
ENSG00000002016	RAD52	1	4	2	2	2	0.9	2	0.9	0.8	1	5	3	4	1	2	2
ENSG00000002079	MYH16	0	0	0	0	0	0	0	0	0	0	0	0	0	0	0.4	0
ENSG00000002330	BAD	8	10	7	10	10	7	9	4	5	7	8	9	10	2	12	9
ENSG00000002549	LAP3	30	66	28	31	17	17	62	30	18	46	33	15	22	11	29	21
ENSG00000002586	CD99	89	119	18	104	65	43	18	78	39	65	65	71	104	32	96	33
ENSG00000002587	HS3ST1	0.2	2	0.8	0.3	0.3	0.2	2	0.3	0.1	1	1	6	1	0.2	2	0.4
ENSG00000002726	AOC1	0.1	0.2	0	0.1	3	0.2	31	0.3	0.2	0	0.3	0.1	0.2	0	3	0.2
ENSG00000002745	WNT16	0	0.7	0.3	0	0.2	0	0.1	0.5	0	0.2	0.6	0.1	0.2	0	0.6	0
ENSG00000002746	HECW1	0.1	0	5	0	0	0	0.1	0	0	0	0	0.1	0.1	0.1	0.4	0.1
ENSG00000002822	MAD1L1	2	2	1	2	1	0.7	1	3	0.5	1	1	2	1	2	3	2
ENSG00000002834	LASP1	35	38	12	47	20	6	21	68	19	29	34	33	13	3	15	13
ENSG00000002919	SNX11	4	10	5	6	4	2	7	19	4	4	8	5	6	3	5	8
ENSG00000002933	TMEM176A	8	34	4	5	20	6	60	18	192	11	39	23	8	0.8	7	5
ENSG00000003056	M6PR	12	19	9	13	12	10	16	51	8	15	22	19	15	8	14	28
ENSG00000003096	KLHL13	0.6	1	2	2	2	2	6	0.1	0.2	1	0.8	4	6	0.5	4	0.5
ENSG00000003137	CYP26B1	28	8	5	9	3	0.5	9	0	0.3	0.9	8	3	2	4	16	3
ENSG00000003147	ICA1	7	4	5	5	2	6	6	0.5	4	2	2	0.9	4	0.3	8	3
ENSG00000003249	DBNDD1	0.2	1	5	1	0.6	0.6	2	1	0.2	0.9	0.8	1	1	1	0.7	1
ENSG00000003393	ALS2	2	3	5	2	1	5	3	2	3	2	2	3	3	3	4	3
ENSG00000003400	CASP10	3	6	0.7	4	1	2	3	10	2	7	8	2	2	0.5	1	2
ENSG00000003402	CFLAR	11	16	4	13	5	10	9	15	3	18	14	5	6	11	4	18
ENSG00000003436	TFPI	19	37	1	8	14	6	14	0.7	23	58	32	5	11	5	7	10
ENSG00000003509	NDUFAF7	3	4	3	2	4	5	4	2	4	2	4	3	4	2	15	3
ENSG00000003756	RBM5	5	13	6	8	5	4	8	8	3	7	15	12	12	3	8	9
ENSG00000003987	MTMR7	0.4	1	10	0.7	0.6	0.3	1	0.2	0.3	0.4	0.4	2	0.4	0.3	0.8	1
ENSG00000003989	SLC7A2	19	13	11	9	13	8	11	0	41	12	17	46	8	66	22	19
ENSG00000004059	ARF5	22	23	22	18	14	10	23	36	14	24	21	19	23	14	22	19
ENSG00000004139	SARM1	0.3	0.9	0.8	0.4	0.3	0.2	0.6	0.5	0.2	0.3	0.9	1	1	0	0.4	0.7
ENSG00000004142	POLDIP2	34	36	36	37	24	52	50	28	77	18	25	35	34	85	39	53
ENSG00000004399	PLXND1	19	25	4	18	4	5	6	10	3	11	16	8	6	2	7	6
ENSG00000004455	AK2	13	21	7	19	13	6	24	21	21	14	12	19	14	8	12	24
ENSG00000004468	CD38	1	5	3	1	0.4	2	0.3	5	1	2	9	0.8	1	0.5	0.3	0.8
ENSG00000004478	FKBP4	15	10	21	11	56	10	48	13	17	24	54	36	33	42	50	64
ENSG00000004487	KDM1A	10	12	10	10	10	6	11	11	5	10	11	21	14	13	47	15
ENSG00000004534	RBM6	7	20	8	10	5	5	10	6	3	9	21	18	11	4	12	17
ENSG00000004660	CAMKK1	0.8	2	15	0.9	1	0.6	0.6	0.9	0.1	0.6	1	2	4	0.6	2	1
ENSG00000004700	RECQL	13	11	4	9	9	8	5	14	2	7	10	8	7	3	6	9
ENSG00000004766	VPS50	2	3	4	2	2	2	4	4	1	1	3	4	3	2	4	4
ENSG00000004776	HSPB6	180	77	10	344	215	171	9	0	6	47	38	93	182	227	178	108
ENSG00000004777	ARHGAP33	0.3	0.8	3	0.4	0.3	0.2	0.4	0.1	0.1	0.4	0.7	3	1	0.2	4	0.6
ENSG00000004779	NDUFAB1	12	25	29	31	27	95	33	19	30	18	20	19	28	23	25	24
ENSG00000004799	PDK4	669	58	25	113	362	806	167	16	33	44	36	10	360	1547	43	65
ENSG00000004809	SLC22A16	0.2	0.1	0	0.1	0	0.1	0	0.8	0	0.4	0	0.2	0	0	5	0.1
ENSG00000004838	ZMYND10	0.1	0.3	0.7	0.2	0.1	0	0.2	0.1	0.1	8	1	3	0.1	0	36	0.2
ENSG00000004846	ABCB5	0.8	0.1	0	0.2	0.2	0	0.1	0	0	0.1	0.1	0.1	0.9	0.1	0.9	0.1
ENSG00000004848	ARX	0	0.1	4	0.2	0.1	0	0.1	0	0	0.7	0.2	28	0.1	2	8	0.4
ENSG00000004864	SLC25A13	4	8	5	5	2	3	16	3	31	3	3	7	6	2	6	7
ENSG00000004866	ST7	3	3	2	4	3	4	4	2	5	5	3	4	5	2	4	7
ENSG00000004897	CDC27	14	14	13	12	7	9	9	11	6	10	8	12	11	10	14	19
ENSG00000004939	SLC4A1	2	0.2	0.1	0.3	3	0.1	21	0	0.1	11	0.2	0.1	0.1	0	0.9	0.1
ENSG00000004948	CALCR	0	0	0.1	0	0	0	2	0	0	0.1	0.1	0.1	0	0.3	0.2	0
ENSG00000004961	HCCS	9	9	9	10	11	21	14	14	6	8	8	9	9	13	13	10
ENSG00000004975	DVL2	3	5	2	3	3	2	3	3	0.9	3	6	9	7	3	7	5
ENSG00000005001	PRSS22	0.3	0	0	0.4	0	0	1	0	0.1	3	0	0.3	2	0	0.1	1
ENSG00000005007	UPF1	11	10	6	5	8	4	9	10	5	11	13	9	11	8	14	10
ENSG00000005020	SKAP2	9	12	6	14	15	2	18	48	3	17	17	9	15	6	11	3
ENSG00000005022	SLC25A5	100	123	124	91	133	43	247	133	135	143	121	84	88	24	70	93
ENSG00000005059	CCDC109B	4	12	1	4	5	1	2	26	0.5	5	21	6	5	0.7	4	2
ENSG00000005073	HOXA11	0.6	0.4	0	0.1	5	0	3	0	0	0	0	0.1	7	2	0.9	0
ENSG00000005075	POLR2J	2	6	4	3	2	7	5	8	6	6	9	3	7	15	5	4
ENSG00000005100	DHX33	4	7	5	3	2	2	3	3	2	2	3	4	4	4	4	4
ENSG00000005102	MEOX1	6	16	0.1	16	2	3	0.1	1	0	0.4	4	2	5	3	5	1
ENSG00000005108	THSD7A	3	2	2	1	2	0.4	6	0	0.3	0.8	2	1	2	0.3	1	1
ENSG00000005156	LIG3	1	2	1	1	1	0.8	2	2	0.9	1	1	3	2	2	3	2
ENSG00000005175	RPAP3	3	6	7	4	5	4	5	10	2	4	7	11	7	5	9	7
ENSG00000005187	ACSM3	0.1	0.5	0.1	0.3	2	0.6	7	1	5	0.6	1	15	2	0.2	4	0.2
ENSG00000005189	AC004381.6	0.7	1	0.7	1	0.3	0.8	0.4	0.3	0.1	0.4	0.5	0.7	1	0.1	116	2
ENSG00000005194	CIAPIN1	7	14	9	7	4	7	11	9	6	5	7	8	5	7	29	12
ENSG00000005206	SPPL2B	2	6	2	2	1	0.7	3	0.9	1	1	5	3	2	1	5	3
ENSG00000005238	FAM214B	2	2	4	3	2	2	3	8	0.9	4	3	1	2	1	2	2
ENSG00000005243	COPZ2	18	9	4	37	13	7	6	0.5	12	8	4	5	14	20	14	13
ENSG00000005249	PRKAR2B	61	5	33	208	12	9	10	30	2	10	13	27	16	0.6	22	9
ENSG00000005302	MSL3	3	10	4	5	4	2	4	13	2	4	15	4	4	4	8	4
ENSG00000005339	CREBBP	9	10	4	8	6	4	4	16	2	5	8	12	8	10	12	9
ENSG00000005379	BZRAP1	0.1	1	4	0.5	0.3	0.4	0.9	0.7	0.1	1	2	3	2	0.1	0.4	2
ENSG00000005381	MPO	20	0.5	0.9	0	0	0	0	1	0.2	13	0.1	0	0.1	0	0.1	0.1
ENSG00000005421	PON1	0.1	0.1	0.3	0.1	0	0.1	0.2	0	130	0.1	0	0.3	0.2	0	0.1	0
ENSG00000005436	GCFC2	4	6	5	6	2	4	4	3	4	3	2	8	4	6	6	7
ENSG00000005448	WDR54	2	4	5	1	2	0.4	2	2	0.6	5	3	5	3	0.2	8	2
ENSG00000005469	CROT	2	3	2	2	3	2	9	2	5	1	2	8	12	2	4	9
ENSG00000005471	ABCB4	0.2	1	0.1	0.2	0.5	0.8	0.1	0.6	18	0.1	0.7	0.1	0.3	0.2	0.2	0.2
ENSG00000005483	KMT2E	16	17	16	11	12	7	9	28	2	15	16	20	17	9	13	16
ENSG00000005486	RHBDD2	18	24	43	15	8	5	25	12	22	29	14	24	18	12	27	30
ENSG00000005513	SOX8	0.4	2	12	0.5	0.5	0.1	0.1	0.3	0	0.3	1	0.2	0.5	0.1	2	0.2
ENSG00000005700	IBTK	6	8	8	8	5	8	13	10	13	6	4	14	8	5	7	12
ENSG00000005801	ZNF195	1	9	4	3	2	2	4	3	2	1	3	4	4	2	3	4
ENSG00000005810	MYCBP2	15	9	14	10	5	5	4	17	2	5	14	8	7	2	9	6
ENSG00000005812	FBXL3	15	18	14	15	13	9	15	23	5	11	18	15	15	10	23	24
ENSG00000005844	ITGAL	0.9	22	0.3	1	0.3	0.3	0.4	97	1	11	20	2	0.8	0.1	0.7	0.4
ENSG00000005882	PDK2	4	3	5	5	3	11	4	2	3	1	2	4	6	14	4	5
ENSG00000005884	ITGA3	4	6	2	3	3	1	12	0.3	0.2	19	4	6	6	2	3	11
ENSG00000005889	ZFX	8	8	5	10	6	4	7	7	2	3	12	15	8	9	6	9
ENSG00000005893	LAMP2	35	27	134	39	28	17	47	68	37	43	31	35	33	46	29	50
ENSG00000005961	ITGA2B	0.6	0.3	0.3	0.2	0.2	0.1	0.2	13	0.1	2	0.8	0.2	0.2	0.1	0.4	0.6
ENSG00000005981	ASB4	0.2	0.5	0.7	1	0.1	2	0.3	0.1	0.3	0.2	0.1	0.4	0.1	4	0.3	1
ENSG00000006007	GDE1	15	15	22	27	18	27	18	23	10	15	14	13	20	9	16	19
ENSG00000006015	C19orf60	2	5	2	3	2	2	2	3	2	2	5	3	5	2	2	2
ENSG00000006016	CRLF1	10	1	2	0.7	3	1	0.7	0.1	0.2	1	3	0.4	1	3	3	4
ENSG00000006025	OSBPL7	0.4	2	0.8	0.6	0.6	0.2	1	1	0.1	0.7	4	2	1	0.1	0.6	2
ENSG00000006042	TMEM98	2	3	6	3	7	1	3	0	1	7	4	24	9	0.3	8	8
ENSG00000006047	YBX2	0.4	0.6	0.2	2	0.7	0.2	0.4	0	0.1	0.1	0.3	0.1	0.5	0.7	59	0.5
ENSG00000006059	KRT33A	0	0	0	0	0	0	0	0	0	0	0	0	0	0	0.3	0
ENSG00000006062	MAP3K14	0.8	9	1	1	2	0.8	2	5	0.8	4	7	2	3	11	3	2
ENSG00000006071	ABCC8	0	0.6	2	0.1	0.2	0.1	0	0	0	0.3	0.1	0	0.5	0	0.2	0.8
ENSG00000006116	CACNG3	0	0	14	0	0	0	0	0	0	0	0	0	0	0	0.2	0
ENSG00000006118	TMEM132A	1	2	8	1	0.8	0.4	0.7	0	0.1	1	1	3	0.4	0.1	2	0.5
ENSG00000006125	AP2B1	36	22	56	21	24	19	35	40	7	28	28	45	31	15	49	40
ENSG00000006128	TAC1	0.1	0.1	4	0.3	5	0.4	0.3	0	0	0.3	0.3	0	1	0	0.5	2
ENSG00000006194	ZNF263	2	5	3	2	3	1	4	4	2	4	7	6	6	2	4	4
ENSG00000006210	CX3CL1	12	7	10	14	3	4	6	0.1	0.8	102	4	3	22	6	9	3
ENSG00000006282	SPATA20	3	9	5	5	3	6	4	2	2	4	6	7	4	3	17	10
ENSG00000006283	CACNA1G	0	0.1	1	0.1	0	0	0	0	0	0.1	0.1	3	0.1	0	0.2	0.1
ENSG00000006327	TNFRSF12A	1	5	1	3	1	3	6	0.3	2	22	2	2	2	3	2	16
ENSG00000006377	DLX6	0.1	0.2	0.7	0	0.1	0	0	0	0	0	0.3	0	0.2	0.1	1	0
ENSG00000006432	MAP3K9	0.1	0.6	5	0.3	0.2	0.3	1	0.8	0.6	1	3	0.6	0.3	0.2	2	1
ENSG00000006451	RALA	18	19	15	28	19	9	16	18	6	39	18	26	17	7	21	15
ENSG00000006453	BAIAP2L1	2	1	0.3	2	2	0.7	3	0.1	3	7	1	2	3	0.6	7	5
ENSG00000006459	KDM7A	10	6	3	5	6	3	3	16	3	8	7	3	6	23	7	6
ENSG00000006468	ETV1	0.8	1	6	2	3	5	0.6	0.1	1	8	2	0.4	2	0.2	4	2
ENSG00000006530	AGK	2	6	6	3	2	4	4	4	2	2	4	4	4	1	3	4
ENSG00000006534	ALDH3B1	2	2	0.7	2	1	0.5	2	9	0.5	9	0.7	3	2	0.4	0.8	0.6
ENSG00000006555	TTC22	0.1	0.5	0.1	0.3	0.5	0.1	3	2	0.3	0.7	0.8	0.3	0.8	0	0.2	1
ENSG00000006576	PHTF2	2	6	3	5	2	6	3	5	0.8	4	6	4	4	14	6	7
ENSG00000006606	CCL26	0.1	0.2	0.1	0.2	0.1	0.3	0.3	0	0.1	0.5	2	2	0.4	0.3	0.6	0.1
ENSG00000006607	FARP2	2	2	2	2	1	1	2	1	0.7	2	2	3	2	1	4	1
ENSG00000006611	USH1C	0	0.5	6	0	2	0	9	0	0.1	0.1	0.1	0.2	0.1	0	0.6	0.1
ENSG00000006625	GGCT	33	19	17	16	21	6	20	5	10	11	12	20	16	2	19	24
ENSG00000006634	DBF4	0.9	4	0.9	1	0.7	0.4	1	3	0.6	2	3	3	0.9	0.3	26	2
ENSG00000006638	TBXA2R	0.9	4	0.3	1	0.8	0.9	2	1	2	3	2	2	1	0.2	2	0.4
ENSG00000006652	IFRD1	6	5	5	8	4	4	7	5	3	13	7	10	8	7	5	13
ENSG00000006659	LGALS14	0	0.2	0	0	0	0	0	0	0	0	0	0	0	0	0	0
ENSG00000006695	COX10	3	4	3	4	4	13	7	6	3	2	4	3	5	19	11	7
ENSG00000006704	GTF2IRD1	1	1	2	2	2	1	2	0	0.3	3	0.8	3	4	17	2	7
ENSG00000006712	PAF1	18	21	21	17	16	10	15	16	10	18	19	27	22	13	38	24
ENSG00000006715	VPS41	7	8	18	10	7	5	11	13	3	4	9	11	10	1	7	11
ENSG00000006740	ARHGAP44	0.6	1	8	0.8	2	1	1	0.1	0.2	4	2	3	2	0.3	2	3
ENSG00000006744	ELAC2	6	11	4	6	4	8	8	6	6	3	7	7	8	10	7	7
ENSG00000006747	SCIN	0.1	0.2	1	5	0.4	0.1	13	0.1	0	0.7	0.4	0.8	1	0	0.7	0.5
ENSG00000006756	ARSD	9	5	2	6	2	1	20	4	7	3	2	12	8	0.3	4	11
ENSG00000006757	PNPLA4	2	3	7	9	2	5	9	2	4	1	2	9	4	3	5	11
ENSG00000006788	MYH13	0	0.1	0	0.4	0	0	0	0	0	0	0	0	0.1	0.6	0.3	0.3
ENSG00000006831	ADIPOR2	54	14	28	53	18	11	15	17	30	23	17	19	12	9	20	25
ENSG00000006837	CDKL3	0.4	0.6	2	0.7	0.5	0.4	0.4	0	0.1	0.5	0.1	0.9	0.6	0.7	4	1
ENSG00000007001	UPP2	0	0	1	0	0	0	5	0	4	0.2	0	0.3	0	0	0	0.1
ENSG00000007038	PRSS21	0.1	0.2	0.1	0.5	0.2	0	0	0.3	0.1	2	1	0.1	0.4	0	14	0
ENSG00000007047	MARK4	5	3	7	4	4	2	2	4	2	5	4	5	6	10	10	4
ENSG00000007062	PROM1	0	0.2	0.7	6	2	0.7	8	0	0.3	4	0	1	1	0.1	3	0.3
ENSG00000007080	CCDC124	20	17	11	16	20	8	10	6	6	11	11	11	14	23	12	13
ENSG00000007129	CEACAM21	0.8	4	0.6	0.2	0.1	0.1	0.1	4	0.1	2	3	0.4	0.5	0	0.3	0.1
ENSG00000007168	PAFAH1B1	19	24	61	24	20	25	24	30	7	17	19	31	22	27	34	43
ENSG00000007171	NOS2	0.1	4	0.8	0.2	0.1	0.1	0.4	0	0	3	0.5	0.2	0.1	0.1	0.2	0.1
ENSG00000007174	DNAH9	0.1	0.1	0.8	0.1	0	0	0.2	0	0	3	0.1	3	0.1	0	0.9	0.1
ENSG00000007202	KIAA0100	14	17	10	19	10	11	21	24	11	10	19	17	11	17	11	18
ENSG00000007216	SLC13A2	0	0	0	2	0.1	0	3	0	0	0	0	0	0.4	0	0.2	0
ENSG00000007237	GAS7	8	9	83	8	12	8	1	25	0.5	6	8	9	7	1	8	3
ENSG00000007255	TRAPPC6A	7	19	6	9	7	2	9	12	7	6	6	7	8	3	10	12
ENSG00000007264	MATK	0.2	2	4	0.9	0.2	0.1	0.2	7	0.2	2	2	0.5	0.3	0.1	1	0.1
ENSG00000007306	CEACAM7	0	0.2	0	0	4	0	0	0	0	0.1	0	0	0	0	0	0
ENSG00000007312	CD79B	2	59	0.1	1	2	1	0.6	32	0.4	2	34	0.6	2	0.4	0.8	0.5
ENSG00000007314	SCN4A	11	0.6	0	4	1	0.6	0.1	0	0.1	0.1	0.5	0.2	0.4	27	0.7	3
ENSG00000007341	ST7L	1	1	1	2	0.9	1	1	0.5	0.9	1	1	2	2	1	5	2
ENSG00000007350	TKTL1	0.3	1	0.1	0.1	0.1	2	0.1	2	0	0.2	0.2	0.2	0.1	0.1	80	0.2
ENSG00000007372	PAX6	0.1	0.4	3	0.2	0.2	0.1	0.3	0.2	0.1	0.1	0.1	0.4	0.2	0.1	0.4	0.3
ENSG00000007376	RPUSD1	3	7	2	3	1	0.9	2	4	1	0.6	5	3	2	0.8	3	3
ENSG00000007384	RHBDF1	3	3	1	3	1	2	2	0	0.3	8	3	6	4	2	2	4
ENSG00000007392	LUC7L	4	10	6	6	5	2	6	2	2	7	9	9	6	1	9	7
ENSG00000007402	CACNA2D2	0.3	1	2	0.3	0.4	0.9	1	2	0.1	6	1	2	0.5	0.3	4	2
ENSG00000007516	BAIAP3	0.6	0.6	7	0.6	0.4	0.2	0.9	0.6	0.5	2	0.7	2	1	0.1	2	0.1
ENSG00000007520	TSR3	16	24	12	19	14	10	13	13	9	9	14	12	19	8	18	16
ENSG00000007541	PIGQ	2	3	1	2	0.8	0.8	4	1	2	2	1	3	2	4	4	6
ENSG00000007545	CRAMP1	1	3	2	2	1	1	2	1	0.5	2	2	2	2	0.8	4	2
ENSG00000007866	TEAD3	6	11	1	6	21	6	8	0	3	17	8	15	35	7	11	7
ENSG00000007908	SELE	0.4	8	1	3	0.1	0.3	0.2	0	4	15	1	3	3	0.4	7	0.3
ENSG00000007923	DNAJC11	5	9	6	6	4	8	11	3	4	2	5	8	5	4	6	8
ENSG00000007933	FMO3	16	2	0.2	1	3	1	4	0	31	14	10	1	1	1	0.8	0.7
ENSG00000007944	MYLIP	14	27	5	21	18	8	18	19	1	19	25	16	22	6	22	50
ENSG00000007952	NOX1	0	0.3	0.1	0.3	2	0	0.6	0.2	0.1	0.2	0.5	0.5	0.6	0	0.6	0.1
ENSG00000007968	E2F2	0.4	0.8	0.1	0.3	0.5	0.1	0.1	2	0	0.7	2	0.2	0.1	0.1	2	0.3
ENSG00000008018	PSMB1	55	69	35	56	40	29	48	37	48	44	48	42	47	37	50	52
ENSG00000008056	SYN1	0.3	0.9	97	0.4	1	3	0.9	0.1	4	1	0.7	2	0.7	0.1	2	0.4
ENSG00000008083	JARID2	4	5	5	3	2	4	2	16	1	3	4	3	2	1	15	2
ENSG00000008086	CDKL5	1	0.8	9	1	0.8	2	2	1	0.3	2	0.9	3	2	0.5	2	1
ENSG00000008118	CAMK1G	0	0.1	13	0	0.2	0	3	0	0	0.1	0	6	0.2	0	0.9	0.1
ENSG00000008128	CDK11A	0.8	3	0.9	0.7	0.9	0.4	1	0.3	0.4	2	4	1	0.7	0.9	1	1
ENSG00000008130	NADK	14	12	3	15	7	3	9	42	17	10	16	10	7	3	10	10
ENSG00000008196	TFAP2B	0	0	0	0.5	0	0	6	0	0	0	0	0	0.3	0	1	0
ENSG00000008197	TFAP2D	0	0	0	0	0	0	0	0	0	0	0	0	0	0	0	0
ENSG00000008226	DLEC1	0	0.3	0.2	0.2	0	0	0.1	0	0.1	2	0.1	2	0.1	0	3	0.2
ENSG00000008256	CYTH3	14	5	6	8	10	7	6	3	0.9	8	8	6	7	4	10	12
ENSG00000008277	ADAM22	0.3	3	12	2	0.4	0.3	1	0.4	0	0.8	1	2	1	0.1	1	1
ENSG00000008282	SYPL1	53	74	34	52	73	42	80	39	22	64	58	65	95	88	73	69
ENSG00000008283	CYB561	3	4	5	6	3	1	10	3	5	8	4	8	8	0.2	5	9
ENSG00000008294	SPAG9	15	10	28	11	11	7	14	7	4	17	9	16	15	29	21	27
ENSG00000008300	CELSR3	0.1	0.7	1	0.1	0.1	0	0.1	0.2	0	0.2	0.8	0.1	0.1	0	0.7	0.1
ENSG00000008311	AASS	6	3	4	2	2	5	9	0.1	9	3	4	8	4	1	3	5
ENSG00000008323	PLEKHG6	2	0.5	0.1	9	1	0.1	0.3	0.1	0.3	0.8	0.2	0.2	0.8	0	0.3	1
ENSG00000008324	SS18L2	6	12	8	6	8	3	9	17	6	15	25	7	10	4	6	8
ENSG00000008382	MPND	4	7	4	5	3	2	4	4	3	2	1	6	4	2	3	4
ENSG00000008394	MGST1	63	4	6	143	18	4	27	4	119	14	15	1	30	2	5	39
ENSG00000008405	CRY1	4	4	5	5	4	3	11	4	4	11	7	7	5	2	17	9
ENSG00000008438	PGLYRP1	6	0.1	0.2	0.3	0.2	0.1	0	5	0.1	6	0.4	0	0.1	0	0.2	0
ENSG00000008441	NFIX	23	13	46	59	24	16	4	1	4	16	11	41	30	53	23	28
ENSG00000008513	ST3GAL1	10	10	3	6	5	24	10	19	19	12	11	9	8	8	5	52
ENSG00000008516	MMP25	1	0.7	0.1	0.2	0.1	0.2	0.1	22	0.4	1	1	0.1	0.1	0	0.2	0.1
ENSG00000008517	IL32	6	32	0.9	6	4	5	26	38	11	79	17	2	4	3	2	13
ENSG00000008710	PKD1	2	3	2	2	3	3	1	0.9	0.7	2	3	4	4	7	2	2
ENSG00000008735	MAPK8IP2	0.4	0.2	23	0.4	0.7	0.1	0.5	0.1	0.1	0.2	0.5	4	0.5	0	2	0.4
ENSG00000008838	MED24	5	7	5	5	2	5	6	5	3	16	8	8	5	8	9	6
ENSG00000008853	RHOBTB2	4	6	9	2	2	3	3	3	0.5	10	4	6	4	5	4	9
ENSG00000008869	HEATR5B	5	6	5	5	3	6	4	11	2	3	5	4	5	2	6	5
ENSG00000008952	SEC62	44	43	76	64	58	16	43	30	26	40	36	53	40	14	41	71
ENSG00000008988	RPS20	204	284	67	244	225	52	81	215	55	219	242	257	212	79	217	96
ENSG00000009307	CSDE1	184	147	114	274	223	212	100	146	47	145	133	175	219	568	203	276
ENSG00000009335	UBE3C	10	12	8	13	8	10	11	11	7	6	10	11	11	14	14	10
ENSG00000009413	REV3L	12	5	3	4	4	2	3	5	1	4	5	5	6	4	6	5
ENSG00000009694	TENM1	0.2	0.3	1	0.5	0.3	0.1	1	0.3	0.7	0.5	0.2	0.2	0.3	0.1	0.5	0.4
ENSG00000009709	PAX7	0	0	0.3	0	0	0	0	0	0	0	0	0	0	0.3	0.2	0.2
ENSG00000009724	MASP2	0.4	2	1	0.6	0.1	0.3	0.5	0.4	34	0.2	0.9	2	0.2	0	0.4	2
ENSG00000009765	IYD	0.1	0.1	0	0.1	0.3	0	0.8	0	0.6	0.2	0.1	0.1	0	0	0.1	277
ENSG00000009780	FAM76A	5	7	4	8	3	3	4	4	1	4	4	8	6	4	10	7
ENSG00000009790	TRAF3IP3	0.1	8	0.1	0.3	0.1	0.1	0.2	18	0.1	1	11	0.3	0.1	0	0.3	0.2
ENSG00000009830	POMT2	1	2	2	2	0.9	0.8	2	0.3	0.6	0.6	2	2	2	4	3	3
ENSG00000009844	VTA1	4	6	10	6	5	5	8	10	5	4	6	6	7	8	6	9
ENSG00000009950	MLXIPL	6	0.2	1	9	1	0.2	7	0	22	0.3	0.8	2	0.4	4	3	2
ENSG00000009954	BAZ1B	17	14	14	16	16	10	12	20	7	11	20	31	18	18	24	17
ENSG00000010017	RANBP9	20	19	43	17	20	15	17	20	8	18	25	19	25	51	85	18
ENSG00000010030	ETV7	0.1	1	0.3	0.1	0.2	0.2	0.3	0.4	0.2	4	2	2	0.9	0.1	0.5	0.2
ENSG00000010072	SPRTN	1	3	2	2	0.8	2	2	3	1	0.6	2	2	2	4	5	2
ENSG00000010165	METTL13	6	9	6	8	5	3	8	10	5	2	7	9	5	4	11	10
ENSG00000010219	DYRK4	0.6	3	2	1	2	0.9	2	1	0.8	2	3	3	3	0.6	7	2
ENSG00000010244	ZNF207	7	13	7	7	6	5	8	10	4	10	11	10	8	3	9	10
ENSG00000010256	UQCRC1	24	24	32	28	22	105	61	24	38	20	19	20	29	76	37	36
ENSG00000010270	STARD3NL	6	8	9	5	7	5	11	11	2	14	9	8	9	1	11	12
ENSG00000010278	CD9	21	50	44	29	101	17	69	4	9	118	51	22	167	8	34	74
ENSG00000010282	HHATL	0	0.2	14	2	0	66	0	0	0	0	0.7	0.2	0	41	0.9	22
ENSG00000010292	NCAPD2	4	7	3	4	4	2	4	13	1	3	9	4	5	2	8	5
ENSG00000010295	IFFO1	3	7	4	2	2	1	1	3	1	2	10	3	5	1	3	2
ENSG00000010310	GIPR	2	0.8	0.4	0.7	0.5	0.3	0.3	0.1	0	1	1	0.9	0.4	0	0.2	0.3
ENSG00000010318	PHF7	3	4	2	2	0.9	1	1	1	0.7	0.7	1	1	1	0.7	519	2
ENSG00000010319	SEMA3G	85	7	2	49	11	5	10	0.3	0.3	12	6	2	6	2	3	5
ENSG00000010322	NISCH	6	8	14	7	4	3	6	4	2	6	9	13	11	2	16	9
ENSG00000010327	STAB1	12	30	0.6	6	2	4	3	5	11	3	14	3	6	0.6	4	2
ENSG00000010361	FUZ	2	3	3	2	3	1	3	2	0.6	3	3	5	5	3	7	3
ENSG00000010379	SLC6A13	0	0.1	0.9	0.1	0	0.2	17	0	1	0.1	0	0.1	0	0	0.3	2
ENSG00000010404	IDS	9	14	117	9	13	12	10	33	3	20	18	18	18	6	9	13
ENSG00000010438	PRSS3	0.3	0	6	0	2	0	0.7	0	0.1	0	0	0	0.8	0	0.2	0.1
ENSG00000010539	ZNF200	0.7	3	1	1	0.7	0.9	1	3	0.5	0.5	1	2	1	0.5	6	1
ENSG00000010610	CD4	9	20	4	8	2	3	4	129	14	26	19	4	7	0.7	6	3
ENSG00000010626	LRRC23	1	2	6	2	2	1	2	0.8	0.5	9	2	8	3	3	12	3
ENSG00000010671	BTK	0.8	10	0.6	1	0.3	0.6	0.8	26	0.4	3	9	1	0.9	0.1	1	0.3
ENSG00000010704	HFE	2	3	1	3	2	1	2	3	3	2	2	3	5	0.3	2	3
ENSG00000010803	SCMH1	8	11	3	9	12	9	9	2	2	10	9	16	20	10	13	10
ENSG00000010810	FYN	26	18	21	11	13	3	4	35	2	16	18	9	13	2	7	7
ENSG00000010818	HIVEP2	9	7	20	6	5	3	4	15	0.7	14	8	11	6	10	5	7
ENSG00000010932	FMO1	2	0.5	0	2	0.1	0.1	5	0.1	0	0.1	2	4	0.7	0	2	0.2
ENSG00000011007	TCEB3	16	12	6	11	6	7	9	11	14	11	11	11	9	6	12	13
ENSG00000011009	LYPLA2	12	14	4	7	8	4	21	18	15	11	15	8	10	8	8	10
ENSG00000011021	CLCN6	4	5	12	3	3	3	3	2	1	4	5	6	6	2	4	4
ENSG00000011028	MRC2	5	3	1	15	5	3	5	0.1	0.5	22	6	28	6	0.9	17	3
ENSG00000011052	NME1-NME2	0.7	1	0.6	0.4	0.6	0	0.1	0.1	0.4	0.1	0	0.6	0.1	0.1	0.3	2
ENSG00000011083	SLC6A7	0	0	4	0	0.1	0	0	0	0	0	0	0	0	0	0	0
ENSG00000011105	TSPAN9	14	9	3	8	8	19	14	1	9	16	8	10	9	2	7	7
ENSG00000011114	BTBD7	5	6	1	5	4	3	6	5	2	3	5	7	5	3	6	5
ENSG00000011132	APBA3	1	2	0.4	1	1	0.5	1	2	0.8	1	3	2	2	2	1	1
ENSG00000011143	MKS1	1	2	2	2	1	0.6	2	1	0.9	2	1	4	2	0.6	3	3
ENSG00000011198	ABHD5	27	3	5	11	6	7	8	13	4	8	6	4	5	2	9	7
ENSG00000011201	ANOS1	0.5	0.8	5	4	0.3	2	0.6	0.2	0.3	9	0.6	0.8	2	13	3	6
ENSG00000011243	AKAP8L	5	10	10	4	10	4	6	4	2	9	8	6	9	10	11	7
ENSG00000011258	MBTD1	2	4	3	5	2	2	3	7	2	2	4	4	5	1	10	4
ENSG00000011260	UTP18	7	14	12	7	8	3	14	16	6	12	12	16	11	9	31	17
ENSG00000011275	RNF216	4	10	3	4	4	4	4	9	2	3	8	8	6	3	12	7
ENSG00000011295	TTC19	7	12	21	10	5	5	12	7	5	6	6	10	9	4	6	18
ENSG00000011304	PTBP1	21	30	4	12	11	5	19	26	10	26	26	22	17	5	17	17
ENSG00000011332	DPF1	0	0.1	4	0.1	0.1	0	0	0	0	0.1	0.1	0.2	0	0.1	0.4	0.1
ENSG00000011347	SYT7	0.8	0.5	16	2	0.8	3	4	0	18	0.4	0.4	1	2	0.7	2	4
ENSG00000011376	LARS2	2	3	4	2	2	3	5	3	3	1	3	3	3	1	3	3
ENSG00000011405	PIK3C2A	10	14	11	10	9	9	17	6	5	14	9	12	12	2	13	17
ENSG00000011422	PLAUR	4	3	0.9	2	2	0.8	0.6	10	0.3	19	3	3	2	0.4	1	0.7
ENSG00000011426	ANLN	0.3	0.6	47	0.4	0.7	0.5	0.2	0.3	0	0.2	0.5	0.7	0.4	0.1	6	0.3
ENSG00000011451	WIZ	6	5	2	4	3	3	3	2	2	3	4	5	4	4	8	3
ENSG00000011454	RABGAP1	10	11	13	8	13	8	7	6	2	7	7	12	18	9	14	20
ENSG00000011465	DCN	75	32	7	80	173	78	38	0.1	12	238	143	275	181	19	129	61
ENSG00000011478	QPCTL	2	3	1	2	2	0.4	3	1	2	4	4	3	2	0.3	1	3
ENSG00000011485	PPP5C	4	8	6	3	2	5	7	2	4	3	5	5	4	4	4	7
ENSG00000011523	CEP68	7	6	7	7	6	4	3	5	0.5	4	5	8	9	9	7	5
ENSG00000011566	MAP4K3	8	5	9	8	6	8	12	2	3	7	4	14	10	6	12	12
ENSG00000011590	ZBTB32	0.1	1	0.2	0.1	0.1	0	0	0.3	0	0.1	2	0.5	0.2	0	10	0.2
ENSG00000011600	TYROBP	50	58	15	28	13	10	15	425	12	112	50	22	20	3	17	5
ENSG00000011638	TMEM159	16	7	2	27	24	41	9	7	0.5	15	20	17	41	11	14	15
ENSG00000011677	GABRA3	0	0	8	0	0.1	0	0	0	0	0	0	0	0.1	0	0.7	0
ENSG00000012048	BRCA1	0.4	0.7	0.6	0.8	0.8	0.9	0.4	1	1	0.5	0.5	1	0.8	0.4	4	8
ENSG00000012061	ERCC1	7	8	4	6	4	7	4	5	3	5	5	9	6	9	6	6
ENSG00000012124	CD22	0.1	30	4	0.3	0.1	0.1	0.2	9	0.1	0.6	13	24	0.3	0	0.8	2
ENSG00000012171	SEMA3B	0.6	1	13	4	4	1	6	0	0.1	13	2	6	4	0.2	2	2
ENSG00000012174	MBTPS2	3	4	5	3	2	3	3	2	3	2	2	5	4	2	3	4
ENSG00000012211	PRICKLE3	2	2	0.4	1	1	1	1	2	0.6	3	3	2	2	6	1	2
ENSG00000012223	LTF	7	8	0.4	53	0.5	0.9	14	2	0.4	89	3	0.3	16	0.1	32	3
ENSG00000012232	EXTL3	4	3	5	2	2	5	3	5	2	2	3	5	3	3	4	3
ENSG00000012504	NR1H4	0	0.1	0	0	0.3	0	17	0	22	0	0.4	6	0.7	0	0.3	0
ENSG00000012660	ELOVL5	74	40	72	284	46	9	22	80	33	57	49	47	32	3	58	36
ENSG00000012779	ALOX5	3	17	2	1	0.4	1	3	39	1	11	7	1	8	0.1	1	0.7
ENSG00000012817	KDM5D	0	8	0	0	0	4	0	3	1	4	0.1	0	8	3	7	0
ENSG00000012822	CALCOCO1	14	10	11	15	13	12	7	9	2	14	16	9	22	16	5	14
ENSG00000012963	UBR7	8	10	15	9	8	8	13	12	4	8	11	14	12	8	20	15
ENSG00000012983	MAP4K5	6	8	8	7	7	3	7	3	2	10	7	14	10	2	6	7
ENSG00000013016	EHD3	1	5	24	2	2	9	7	8	8	3	7	4	5	0.9	3	2
ENSG00000013275	PSMC4	24	30	29	20	14	13	32	21	29	18	23	28	19	30	35	33
ENSG00000013288	MAN2B2	6	7	4	5	4	3	4	8	4	5	8	8	7	2	5	7
ENSG00000013293	SLC7A14	0.1	0.4	10	0.2	0.8	0.1	0.2	0	0.1	0	0.4	0.2	0.4	0	0.4	0.1
ENSG00000013297	CLDN11	12	3	55	3	9	0.8	3	0.1	0.6	5	4	15	7	0.3	58	2
ENSG00000013306	SLC25A39	9	18	4	11	12	4	26	8	16	23	20	15	11	5	19	20
ENSG00000013364	MVP	28	31	6	15	15	4	28	24	7	31	20	36	15	5	14	12
ENSG00000013374	NUB1	14	15	9	12	10	8	11	22	5	18	12	15	17	13	19	16
ENSG00000013375	PGM3	6	4	4	6	3	2	7	2	6	6	5	8	5	1	9	4
ENSG00000013392	RWDD2A	2	3	8	2	1	2	3	1	1	1	2	3	2	0.8	8	2
ENSG00000013441	CLK1	14	31	10	21	26	11	21	15	6	47	64	25	47	23	19	20
ENSG00000013503	POLR3B	1	4	2	3	1	2	4	3	3	2	2	7	3	2	4	4
ENSG00000013523	ANGEL1	5	4	4	3	3	2	3	4	2	6	5	5	4	3	11	3
ENSG00000013561	RNF14	7	8	14	20	9	20	20	8	9	6	8	11	13	5	18	16
ENSG00000013563	DNASE1L1	4	7	3	3	2	4	4	6	2	3	2	3	2	16	1	7
ENSG00000013573	DDX11	0.3	4	0.4	0.4	0.4	0.4	1	0.2	0.6	2	7	0.5	3	0.6	1	1
ENSG00000013583	HEBP1	21	15	8	23	18	8	14	8	15	18	17	23	19	8	14	30
ENSG00000013588	GPRC5A	5	0.8	0.4	3	4	0.6	2	0.1	0.1	122	2	11	8	0.4	2	24
ENSG00000013619	MAMLD1	2	2	3	1	1	0.4	0.9	0.1	0.4	5	2	9	1	0.9	6	0.8
ENSG00000013725	CD6	0.2	9	0.2	0.4	0.3	0.1	0.2	17	0.1	3	10	0.7	0.3	0	0.3	0.2
ENSG00000013810	TACC3	0.8	4	0.3	0.8	0.4	0.5	0.5	9	0.4	1	6	0.7	0.6	0.1	12	0.8
ENSG00000014123	UFL1	10	13	12	11	11	9	14	17	9	6	9	14	15	12	13	17
ENSG00000014138	POLA2	2	3	1	1	1	0.8	2	2	0.6	2	2	2	2	0.8	3	1
ENSG00000014164	ZC3H3	4	4	2	2	2	1	4	4	1	2	3	4	3	7	7	3
ENSG00000014216	CAPN1	10	14	6	9	8	5	14	19	7	9	11	14	15	11	7	13
ENSG00000014257	ACPP	0.3	0.3	0.2	0.1	0.2	0.1	4	6	0	0.3	0.2	0.5	37	0	0.2	1
ENSG00000014641	MDH1	9	19	82	42	17	166	46	15	22	12	16	13	27	12	16	23
ENSG00000014824	SLC30A9	8	11	26	9	8	17	19	7	5	8	6	14	11	6	10	20
ENSG00000014914	MTMR11	0.8	1	2	1	4	0.5	6	5	0.5	5	2	10	5	0.3	3	0.5
ENSG00000014919	COX15	9	10	9	16	9	9	13	17	7	5	9	14	15	10	8	11
ENSG00000015133	CCDC88C	2	7	0.4	1	0.6	0.3	2	9	0.2	4	7	2	2	0.1	3	0.3
ENSG00000015153	YAF2	2	3	4	2	2	6	3	3	1	3	3	3	3	3	3	5
ENSG00000015171	ZMYND11	19	26	41	23	34	25	29	15	9	19	19	36	46	24	29	50
ENSG00000015285	WAS	5	22	1	2	0.8	1	1	72	1	5	19	2	2	0.2	2	1
ENSG00000015413	DPEP1	0.2	0.4	0	0.1	0	0	22	0	0	0.3	10	0.1	0.1	0	34	0.1
ENSG00000015475	BID	5	6	8	4	3	4	3	21	5	6	6	3	3	4	2	2
ENSG00000015479	MATR3	1	2	1	0.7	0.7	0.4	0.8	0.4	0.2	1	1	1	0.9	0.2	1	1
ENSG00000015520	NPC1L1	0.1	0	0	0.1	0.2	0	0.3	0	8	0.1	0.3	0.1	0.4	0	0.2	0.1
ENSG00000015532	XYLT2	3	5	1	3	3	1	3	3	1	2	4	6	5	1	6	3
ENSG00000015568	RGPD5	0.1	0.3	0.1	0.1	0	0	0	0	0	0.1	0	0.1	0	0	0	0.1
ENSG00000015592	STMN4	0	0.1	90	0.1	2	0	0	0	0	0	0.1	0	0.3	0	0.3	0
ENSG00000015676	NUDCD3	9	8	16	8	7	7	6	6	3	5	6	10	10	12	7	9
ENSG00000016082	ISL1	0	0	0	0	0.3	0	0	0	0	0	0.1	0	1	0	2	0.2
ENSG00000016391	CHDH	0.3	1	3	1	1	0.7	7	0.1	6	0.7	0.8	1	0.6	0.6	2	2
ENSG00000016402	IL20RA	0.3	0.1	1	2	0.9	1	0.1	0	0.1	2	0.4	4	3	0	2	2
ENSG00000016490	CLCA1	0	0	0	0	172	0	0	0	0	0	0	0	0	0	0.3	0
ENSG00000016602	CLCA4	0.1	0.1	3	0.3	0.5	0	0	0	0	1	0	0	6	0	0.1	0.1
ENSG00000016864	GLT8D1	9	13	9	10	7	5	14	10	12	8	10	19	12	4	26	22
ENSG00000017260	ATP2C1	12	9	18	17	12	10	20	9	6	14	12	17	15	6	14	27
ENSG00000017427	IGF1	2	0.6	0	2	1	0.2	0.1	0	1	0.4	2	0.2	0.6	0.1	2	1
ENSG00000017483	SLC38A5	0.7	5	1	0.3	1	0.1	0.7	2	0.1	6	5	2	1	0	0.5	5
ENSG00000017797	RALBP1	27	17	20	21	30	16	29	27	7	16	22	14	33	16	19	19
ENSG00000018189	RUFY3	4	6	47	5	5	2	7	2	2	7	6	11	7	3	9	13
ENSG00000018236	CNTN1	0.3	4	77	1	4	0.1	3	0	0.1	3	2	11	35	0	13	0.6
ENSG00000018280	SLC11A1	5	0.8	2	0.3	0.4	0.5	0.7	10	0.6	8	2	0.4	0.5	0.1	0.4	0.6
ENSG00000018408	WWTR1	25	17	6	14	40	8	20	0.1	3	43	15	25	40	4	20	17
ENSG00000018510	AGPS	10	7	7	12	10	5	8	12	5	4	5	15	9	6	10	8
ENSG00000018607	ZNF806	0	0.1	0.3	0	0	0	0	0	0	0	0	0	0.1	0	0.2	0
ENSG00000018610	CXorf56	6	12	8	10	5	4	7	8	1	4	6	9	8	3	8	12
ENSG00000018625	ATP1A2	9	7	206	14	27	54	2	0	0.1	3	8	4	22	290	17	33
ENSG00000018699	TTC27	5	8	2	5	3	3	4	7	2	2	3	8	6	4	11	8
ENSG00000018869	ZNF582	0.4	2	1	1	1	0.8	2	2	0.4	0.4	1	3	3	0.3	3	2
ENSG00000019102	VSIG2	0.6	0.9	2	1	7	0.5	2	14	0.3	18	2	2	24	0	1	9
ENSG00000019144	PHLDB1	8	3	9	12	3	2	3	0.1	0.3	5	3	6	3	1	3	3
ENSG00000019169	MARCO	14	15	0.6	10	3	4	2	6	23	42	25	3	11	2	4	5
ENSG00000019186	CYP24A1	0	0	0	0.2	0	0	12	0.1	0	1	0	0.1	3	0	0.1	0.1
ENSG00000019485	PRDM11	0.7	2	1	0.7	1	1	1	0.5	0.2	0.8	1	2	1	0.7	0.9	3
ENSG00000019505	SYT13	0	0.2	36	0.1	2	3	9	0	0.1	0.1	0	0.1	0.1	0	0.9	9
ENSG00000019549	SNAI2	7	11	0.7	9	6	4	21	0	2	4	13	26	14	1	14	5
ENSG00000019582	CD74	272	915	84	253	71	101	277	1110	30	903	539	156	261	62	143	64
ENSG00000019991	HGF	1	3	0.9	2	3	0.6	6	2	4	25	6	1	7	0.2	3	1
ENSG00000019995	ZRANB1	6	4	6	5	6	6	3	5	2	4	5	6	4	14	7	9
ENSG00000020129	NCDN	2	3	62	2	2	3	3	3	1	2	4	5	5	2	4	4
ENSG00000020181	ADGRA2	11	12	1	11	5	2	2	0.4	0.6	4	7	25	14	0.8	7	3
ENSG00000020219	CCT8L1P	0	0	0	0	0	0	0	0	0	0	0	0.1	0	0	0	0
ENSG00000020256	ZFP64	0.7	2	1	1	1	0.5	1	2	0.9	0.4	1	2	2	0.3	2	0.9
ENSG00000020426	MNAT1	3	4	2	4	3	3	4	1	2	3	2	5	5	6	4	5
ENSG00000020577	SAMD4A	3	3	6	12	8	14	2	0.5	2	11	4	1	5	10	12	6
ENSG00000020633	RUNX3	0.6	13	0.2	1	0.5	0.2	0.3	47	0.5	7	19	0.6	0.6	0.2	2	0.3
ENSG00000020922	MRE11A	4	6	3	4	4	2	3	5	0.9	2	5	5	4	2	5	5
ENSG00000021300	PLEKHB1	0.9	3	144	2	11	1	2	4	0.2	4	6	3	5	2	3	10
ENSG00000021355	SERPINB1	18	67	11	19	11	10	21	111	22	145	23	19	15	11	9	24
ENSG00000021461	CYP3A43	0	0.2	0.1	0.1	0.1	0.1	0.1	0	0.9	0.1	0	0.1	0.1	0	0.6	0.1
ENSG00000021488	SLC7A9	0.1	0.3	0.1	0.3	0.1	0.1	5	0	3	0.1	0.4	0.4	0.3	0	0.3	0.2
ENSG00000021574	SPAST	5	5	11	7	5	2	4	15	2	3	6	7	5	5	9	5
ENSG00000021645	NRXN3	0.2	0.5	9	0.3	4	0.2	0.4	0	0	2	0.5	0.3	2	0	0.9	0.1
ENSG00000021762	OSBPL5	5	4	1	3	4	0.9	2	3	0.2	2	2	3	5	0.8	2	3
ENSG00000021776	AQR	4	5	3	4	3	2	4	7	2	2	4	7	5	2	6	5
ENSG00000021826	CPS1	0.4	0.4	0.5	0.8	0.3	0.2	0.9	0	167	0.3	0.4	0.8	0.4	0.1	3	0.6
ENSG00000021852	C8B	0	0	0	0	0	0	0	0	285	2	0	0	0	0	0.1	0
ENSG00000022267	FHL1	177	49	23	311	111	127	12	5	3	124	39	17	139	773	72	264
ENSG00000022277	RTFDC1	21	26	30	22	23	11	20	28	11	15	17	26	25	21	26	26
ENSG00000022355	GABRA1	0	0.1	45	0	0	0	0	0	0	0	0	0	0	0	0.1	0
ENSG00000022556	NLRP2	0.1	1	0.5	0.4	0.1	0.1	2	0.3	0.1	0.1	0.4	0.3	1	0.1	3	1
ENSG00000022567	SLC45A4	0.7	1	2	0.7	1	1	4	4	0.1	3	1	2	2	2	5	2
ENSG00000022840	RNF10	32	31	23	30	26	39	35	27	16	41	32	28	31	45	46	34
ENSG00000022976	ZNF839	0.9	3	1	2	0.6	0.7	2	1	0.6	0.3	1	2	2	2	4	2
ENSG00000023041	ZDHHC6	5	10	5	8	8	4	24	11	7	8	14	13	13	2	8	11
ENSG00000023171	GRAMD1B	3	0.4	9	0.2	0.6	2	1	2	0.2	0.1	0.7	7	0.4	0.4	5	0.8
ENSG00000023191	RNH1	16	18	7	12	9	7	10	13	5	17	10	18	13	12	16	13
ENSG00000023228	NDUFS1	9	11	23	13	7	50	18	8	13	4	6	10	10	21	9	18
ENSG00000023287	RB1CC1	12	9	25	10	9	19	11	13	5	9	10	10	12	20	25	16
ENSG00000023318	ERP44	16	18	8	15	17	8	21	24	29	21	18	17	15	7	17	16
ENSG00000023330	ALAS1	19	17	23	21	11	41	25	17	126	27	11	18	17	19	18	16
ENSG00000023445	BIRC3	1	20	1	1	8	4	5	30	0.8	36	28	3	8	1	3	2
ENSG00000023516	AKAP11	14	11	59	13	13	10	10	18	4	9	14	16	13	6	21	10
ENSG00000023572	GLRX2	5	4	9	12	9	9	10	5	10	4	7	5	7	6	24	8
ENSG00000023608	SNAPC1	3	4	2	4	5	3	5	2	1	6	5	6	6	2	16	5
ENSG00000023697	DERA	12	10	5	8	8	7	24	10	17	8	8	4	8	7	7	14
ENSG00000023734	STRAP	67	55	69	70	51	54	64	37	31	50	39	63	44	44	59	90
ENSG00000023839	ABCC2	0.2	1	0.1	0.3	0.2	0.1	8	0.2	31	0.2	1	0.3	0.7	0.3	0.5	0.5
ENSG00000023892	DEF6	1	25	0.7	1	0.6	0.3	0.6	31	0.4	6	19	1	2	0.3	7	1
ENSG00000023902	PLEKHO1	5	13	4	3	24	5	2	23	0.5	11	12	8	20	4	13	5
ENSG00000023909	GCLM	7	4	6	11	3	3	14	6	10	10	5	7	5	5	5	15
ENSG00000024048	UBR2	8	10	6	9	6	9	10	22	4	8	9	9	10	12	7	13
ENSG00000024422	EHD2	126	55	4	173	56	16	13	0.1	3	45	51	56	59	16	43	20
ENSG00000024526	DEPDC1	0.1	0.1	0.1	0.2	0.2	0.1	0.1	0	0	0.2	0.3	0.1	0.1	0	4	0.1
ENSG00000024862	CCDC28A	10	12	16	12	16	4	15	22	9	17	14	7	18	3	15	27
ENSG00000025039	RRAGD	9	3	10	13	7	36	18	5	2	7	5	5	12	37	11	35
ENSG00000025156	HSF2	4	10	12	7	7	12	5	6	2	7	9	11	11	20	38	7
ENSG00000025293	PHF20	6	8	8	5	7	4	5	14	1	11	9	8	9	13	10	9
ENSG00000025423	HSD17B6	0.3	4	4	0.3	4	0.1	1	0.2	228	8	1	2	27	0.2	6	18
ENSG00000025434	NR1H3	19	8	1	10	6	1	3	0.8	7	4	10	4	8	1	5	3
ENSG00000025708	TYMP	18	18	2	11	4	2	10	33	7	23	10	4	4	0.6	3	3
ENSG00000025770	NCAPH2	5	9	5	5	4	3	4	4	2	5	8	9	7	5	9	7
ENSG00000025772	TOMM34	7	14	17	4	6	3	13	8	6	10	10	20	14	4	59	11
ENSG00000025796	SEC63	16	15	15	19	17	9	13	11	12	15	13	27	18	6	24	22
ENSG00000025800	KPNA6	18	14	15	17	9	15	12	15	7	11	14	15	14	21	18	18
ENSG00000026025	VIM	628	346	42	584	301	70	89	275	15	240	389	747	327	100	266	214
ENSG00000026036	RTEL1-TNFRSF6B	0.1	1	0.2	0.1	0.1	0.1	0.1	0.1	0	0.2	0.3	0.3	0.1	0	0.1	0.3
ENSG00000026103	FAS	2	9	2	3	5	1	3	15	3	26	10	15	8	0.7	4	3
ENSG00000026297	RNASET2	2	12	3	3	2	0.7	2	19	0.9	4	8	3	5	0.2	2	5
ENSG00000026508	CD44	33	63	15	30	20	3	6	128	2	58	50	9	47	4	10	21
ENSG00000026559	KCNG1	0.1	0.3	0.4	0.2	0.3	0.1	0.1	0.4	0	0.1	0.1	0.3	0.6	0	0.7	0.1
ENSG00000026652	AGPAT4	0.9	0.9	10	1	2	0.5	1	1	0.2	1	0.9	3	2	0.2	2	0.7
ENSG00000026751	SLAMF7	0.3	8	0.1	2	0.3	0.1	0.2	20	0.3	5	29	1	0.7	0	0.2	0.1
ENSG00000026950	BTN3A1	2	8	1	7	3	2	2	27	1	12	12	9	9	0.6	3	2
ENSG00000027001	MIPEP	3	5	2	4	2	8	11	2	3	3	1	5	4	3	8	8
ENSG00000027075	PRKCH	8	9	1	4	3	3	3	24	1	15	14	2	4	4	3	6
ENSG00000027644	INSRR	0	0.1	0	0.1	0	0.1	0.8	0	0	0	0	0	0.2	0	0.6	0
ENSG00000027697	IFNGR1	69	69	39	60	41	57	31	115	38	121	70	47	33	15	31	48
ENSG00000027847	B4GALT7	2	5	1	3	1	0.8	3	1	2	1	2	3	3	1	2	3
ENSG00000027869	SH2D2A	0.4	3	0.1	0.2	0.3	0.1	0.2	8	0.2	3	3	0.3	0.3	0.1	0.3	0.2
ENSG00000028116	VRK2	5	4	3	6	4	6	4	7	2	3	4	5	4	5	7	6
ENSG00000028137	TNFRSF1B	76	43	5	15	17	5	5	205	8	39	39	10	9	5	7	5
ENSG00000028203	VEZT	4	6	7	6	7	6	6	5	3	6	5	7	9	9	5	17
ENSG00000028277	POU2F2	0.4	14	0.9	0.5	0.3	0.1	0.3	17	0.1	1	8	0.6	0.7	0	0.9	0.2
ENSG00000028310	BRD9	3	6	4	3	2	1	2	2	0.9	2	2	4	3	3	4	3
ENSG00000028528	SNX1	19	17	12	21	11	9	14	17	7	15	14	21	18	3	14	44
ENSG00000028839	TBPL1	2	4	6	3	4	3	3	5	1	4	5	4	5	1	33	3
ENSG00000029153	ARNTL2	2	3	2	1	2	0.5	0.6	0.3	1	3	2	0.8	1	0.1	2	0.3
ENSG00000029363	BCLAF1	11	22	23	13	11	9	16	19	5	11	21	29	21	7	21	29
ENSG00000029364	SLC39A9	12	11	10	16	6	4	17	12	15	7	9	13	9	2	9	12
ENSG00000029534	ANK1	0.3	0.2	2	0.8	0.2	6	0.1	0.7	0	0.9	0.4	0.3	0.2	2	0.5	3
ENSG00000029559	IBSP	0.1	0.2	0	0	0	0	0.1	0	0	0	0	0	0	0	0	0
ENSG00000029639	TFB1M	1	3	2	2	1	3	2	3	3	1	2	3	3	2	6	3
ENSG00000029725	RABEP1	14	19	26	17	11	14	14	15	6	9	14	19	14	18	16	21
ENSG00000029993	HMGB3	3	3	7	2	2	1	3	0.6	10	3	2	2	1	6	8	10
ENSG00000030066	NUP160	5	9	2	5	4	4	6	9	2	5	6	10	7	3	7	10
ENSG00000030110	BAK1	4	11	3	5	5	4	11	21	3	8	11	6	6	2	5	5
ENSG00000030304	MUSK	0	0.5	0.3	0.1	1	0.4	0	0	0	0.4	0.5	0	0.5	0.9	2	0.5
ENSG00000030419	IKZF2	1	1	1	0.9	1	0.6	0.7	4	0.2	2	5	0.6	3	0.7	0.7	4
ENSG00000030582	GRN	59	62	6	45	26	16	31	169	18	61	50	27	35	10	30	32
ENSG00000031003	FAM13B	3	11	9	7	4	8	10	13	2	4	9	15	12	1	17	8
ENSG00000031081	ARHGAP31	11	10	4	9	6	8	4	6	1	15	7	10	4	1	4	6
ENSG00000031691	CENPQ	2	5	5	3	3	3	2	3	0.9	2	4	3	2	1	8	3
ENSG00000031698	SARS	39	42	49	24	32	15	25	29	20	40	23	44	37	39	31	50
ENSG00000031823	RANBP3	5	7	5	4	5	4	3	6	2	4	6	7	8	5	9	6
ENSG00000032219	ARID4A	6	6	8	6	5	4	4	9	1	3	5	6	7	2	5	9
ENSG00000032389	TSSC1	0.9	4	3	2	1	1	3	3	2	1	2	2	1	0.3	2	4
ENSG00000032444	PNPLA6	5	6	6	4	4	2	6	9	3	4	9	5	4	7	8	6
ENSG00000032742	IFT88	1	4	3	2	2	1	7	2	3	2	1	7	4	1	20	7
ENSG00000033011	ALG1	1	3	1	1	0.8	0.4	2	2	2	0.5	1	2	1	0.7	2	2
ENSG00000033030	ZCCHC8	2	4	2	2	2	1	3	4	1	3	5	5	4	3	4	4
ENSG00000033050	ABCF2	9	11	10	7	7	8	10	10	4	8	9	14	9	27	10	12
ENSG00000033100	CHPF2	5	10	3	4	2	3	6	10	3	3	9	7	3	0.6	4	8
ENSG00000033122	LRRC7	0	0.3	5	0.1	0.1	0.3	0.1	0	0	0	0.1	0.1	0.2	0.1	0.6	0.5
ENSG00000033170	FUT8	2	4	9	4	3	1	3	4	0.4	3	9	6	4	0.8	8	3
ENSG00000033178	UBA6	4	5	5	5	3	2	4	7	2	6	5	7	5	2	5	3
ENSG00000033327	GAB2	22	6	17	12	9	4	3	17	0.8	16	7	13	7	2	6	4
ENSG00000033627	ATP6V0A1	5	3	27	5	6	3	9	5	4	6	6	7	6	16	6	13
ENSG00000033800	PIAS1	5	7	6	4	5	5	5	15	2	5	7	8	9	4	8	12
ENSG00000033867	SLC4A7	4	5	2	4	5	4	13	7	0.7	11	4	4	7	1	3	2
ENSG00000034053	APBA2	0.1	2	16	0.2	0.3	0.1	0.1	3	0.1	0.4	3	1	0.4	0	3	1
ENSG00000034152	MAP2K3	15	13	3	10	6	5	8	28	8	28	14	5	6	20	4	15
ENSG00000034239	EFCAB1	0	0.1	1	0.3	0	0	0	0	0	5	0	6	0.4	0	4	0
ENSG00000034510	TMSB10	1034	1532	463	810	872	218	510	1693	103	1451	1024	692	604	87	616	245
ENSG00000034533	ASTE1	0.7	3	2	2	1	0.8	2	6	1	1	3	4	3	0.5	4	3
ENSG00000034677	RNF19A	10	18	17	15	9	10	14	12	4	20	18	20	18	5	25	12
ENSG00000034693	PEX3	4	8	4	5	3	8	12	5	11	2	3	10	8	3	12	13
ENSG00000034713	GABARAPL2	21	20	59	27	26	45	33	34	13	45	35	28	33	25	36	31
ENSG00000034971	MYOC	10	3	0.1	20	12	4	0.4	0	0.1	12	15	0.6	23	3	7	24
ENSG00000035115	SH3YL1	0.9	3	4	4	2	0.6	7	3	0.8	5	3	5	7	0.3	3	4
ENSG00000035141	FAM136A	5	11	6	9	9	5	14	7	9	3	10	10	11	2	8	11
ENSG00000035403	VCL	28	33	5	31	41	34	27	37	4	37	16	29	78	22	32	24
ENSG00000035499	DEPDC1B	0.2	0.4	0.2	0.2	0.2	0.1	1	0.3	0.1	0.2	0.3	0.2	0.1	0	5	0.8
ENSG00000035664	DAPK2	3	1	0.9	2	0.6	1	0.3	0.7	0.1	2	0.9	0.4	0.7	6	0.5	11
ENSG00000035681	NSMAF	9	11	3	9	6	4	5	12	1	4	9	10	8	3	6	9
ENSG00000035687	ADSS	14	18	22	12	12	3	17	28	5	14	9	18	18	3	34	20
ENSG00000035720	STAP1	0.2	20	0.1	0.2	0.5	0	10	9	0	2	12	0.2	0.6	0	1	0.1
ENSG00000035862	TIMP2	140	70	47	126	131	29	36	47	11	118	100	264	148	20	173	34
ENSG00000035928	RFC1	8	10	10	8	8	5	8	11	4	6	8	13	11	4	12	14
ENSG00000036054	TBC1D23	9	8	7	14	9	7	12	11	5	12	9	13	12	14	13	13
ENSG00000036257	CUL3	7	10	10	8	7	7	10	12	4	6	7	11	9	15	37	16
ENSG00000036448	MYOM2	0.2	0.5	2	4	0.4	198	1	0.5	0.3	1	0.3	0.7	0.4	22	5	10
ENSG00000036473	OTC	0.3	8	0.2	0.1	1	0.1	0	0	9	0.2	2	0.1	0.5	0	0.5	0.2
ENSG00000036530	CYP46A1	0.2	0.7	5	0.8	0.1	0.3	0.2	0.1	0.1	0.2	0.5	0.7	0.3	0.1	0.4	0.3
ENSG00000036549	ZZZ3	3	7	4	5	5	3	6	6	3	2	6	9	8	4	6	8
ENSG00000036565	SLC18A1	0	0.1	0.1	0.1	0.1	0	0	0.2	0	0	0.1	0.1	0.2	0	0.1	0
ENSG00000036672	USP2	0.5	0.6	8	1	0.3	17	25	0	1	2	1	3	2	24	19	9
ENSG00000036828	CASR	0	0	0.1	0	0	0	9	0	0.1	0.1	0.1	0.2	0.2	0	0.1	2
ENSG00000037042	TUBG2	4	6	22	7	5	2	6	0.2	1	5	4	6	9	1	5	5
ENSG00000037241	RPL26L1	2	6	4	4	2	5	7	8	9	5	5	6	7	6	18	4
ENSG00000037280	FLT4	6	18	0.2	2	2	0.9	2	0.3	1	3	7	2	2	0.2	2	4
ENSG00000037474	NSUN2	6	17	5	7	4	7	9	12	9	4	10	12	8	8	10	12
ENSG00000037637	FBXO42	2	4	3	3	2	5	3	4	1	2	5	5	5	6	4	4
ENSG00000037749	MFAP3	13	5	3	6	10	4	5	7	2	6	11	6	5	5	4	5
ENSG00000037757	MRI1	2	4	4	4	2	2	6	2	2	3	9	4	6	3	2	5
ENSG00000037897	METTL1	2	6	0.9	2	1	0.8	6	0.8	2	2	2	6	2	3	3	4
ENSG00000037965	HOXC8	5	4	0	8	0.4	0	4	0	0	0.1	2	16	0.3	5	4	0.2
ENSG00000038002	AGA	4	9	5	8	3	2	8	10	11	5	5	6	4	1	10	10
ENSG00000038210	PI4K2B	4	7	1	4	2	1	7	5	12	6	6	5	5	0.5	5	8
ENSG00000038219	BOD1L1	6	8	7	3	4	3	4	9	1	2	4	6	5	2	6	6
ENSG00000038274	MAT2B	15	22	21	15	20	14	24	57	7	25	29	19	25	9	20	29
ENSG00000038295	TLL1	4	6	0.5	1	2	0.2	0.7	0	0.1	1	4	0.5	2	0.3	1	0.8
ENSG00000038358	EDC4	3	5	4	2	2	2	3	6	2	3	6	5	4	5	4	5
ENSG00000038382	TRIO	5	5	5	4	3	3	3	2	1	3	3	6	4	2	4	4
ENSG00000038427	VCAN	14	6	8	8	11	6	4	165	0.8	17	10	3	7	1	8	2
ENSG00000038532	CLEC16A	3	3	3	2	0.9	2	3	3	2	2	2	2	1	3	7	4
ENSG00000038945	MSR1	12	2	2	7	2	1	4	0.5	3	19	4	4	2	0.6	2	1
ENSG00000039068	CDH1	0.4	2	1	14	14	0.1	26	0.3	15	15	1	9	17	0	5	89
ENSG00000039123	SKIV2L2	14	12	10	11	11	10	11	14	5	9	11	17	14	15	25	18
ENSG00000039139	DNAH5	0	0	0.2	0.1	0	0	0.5	0	0.7	3	0	1	0.3	0	0.4	0.4
ENSG00000039319	ZFYVE16	3	4	8	5	3	4	6	4	2	4	4	8	6	1	7	5
ENSG00000039523	FAM65A	14	18	7	7	7	7	9	8	2	16	13	11	10	7	7	7
ENSG00000039537	C6	7	2	0.1	1	0.7	28	9	0	172	6	1	19	1	0.3	10	2
ENSG00000039560	RAI14	4	15	2	2	7	1	7	0.1	3	10	7	8	11	0.4	14	3
ENSG00000039600	SOX30	0	0.2	0	0	0	0.1	0.1	0.2	0	0	0.2	0.2	0.1	0	30	0.2
ENSG00000039650	PNKP	3	7	2	3	1	1	3	1	2	2	4	4	3	2	4	4
ENSG00000039987	BEST2	0.1	0.1	0	0.1	6	0	0.1	0.1	0	0.1	0.1	0	0	0	0.1	0.1
ENSG00000040199	PHLPP2	2	2	3	2	0.9	0.5	1	2	0.4	2	2	3	1	0.3	4	2
ENSG00000040275	SPDL1	0.9	2	2	1	0.9	0.9	1	1	0.5	0.4	2	3	2	0.4	11	1
ENSG00000040341	STAU2	4	4	14	5	4	10	6	4	2	4	5	5	5	5	5	4
ENSG00000040487	PQLC2	2	4	2	2	1	1	2	2	3	1	3	2	2	2	4	4
ENSG00000040531	CTNS	3	5	2	4	2	2	8	4	4	2	6	6	5	4	8	3
ENSG00000040608	RTN4R	0.1	0.3	2	0.2	0.1	0.1	0.2	0.4	0.1	0.4	0.5	2	0.2	0	0.4	0.3
ENSG00000040633	PHF23	7	13	6	7	10	4	14	16	6	8	14	16	13	6	12	9
ENSG00000040731	CDH10	0	0	5	0	0.1	0	0.1	0	0	0.1	0	0	0.2	0	0.4	0
ENSG00000040933	INPP4A	2	5	7	2	3	2	2	11	0.6	2	5	3	4	0.9	3	2
ENSG00000041353	RAB27B	0.2	0.3	6	1	0.6	0.1	0.6	7	0.1	3	0.4	0.4	3	0	1	0
ENSG00000041357	PSMA4	14	22	12	17	17	9	15	16	12	13	12	18	13	8	26	21
ENSG00000041515	MYO16	0.5	0.3	2	1	0.1	0.6	0	0.1	0.1	0	0.2	0.1	0.1	0	0.8	0.2
ENSG00000041802	LSG1	7	14	7	6	5	4	8	7	6	6	10	15	8	6	11	15
ENSG00000041880	PARP3	5	6	4	8	3	3	6	3	2	5	4	3	8	1	4	7
ENSG00000041982	TNC	10	55	5	6	25	1	21	0	0.2	24	29	2	6	0.8	5	3
ENSG00000041988	THAP3	1	2	1	2	2	0.7	2	2	0.7	2	3	2	3	2	3	2
ENSG00000042062	FAM65C	5	9	0.2	0.6	2	1	3	0.3	1	0.7	11	1	2	0.3	0.6	1
ENSG00000042088	TDP1	1	3	1	2	0.7	0.4	2	5	0.5	2	3	2	1	0.3	6	0.9
ENSG00000042286	AIFM2	13	3	1	27	3	2	4	0.3	3	2	3	4	4	2	2	7
ENSG00000042304	C2orf83	0.1	0.5	0.1	0.3	0.1	0	0.1	0	0	0	0.1	0.1	0	0	0.1	0.1
ENSG00000042317	SPATA7	1	1	2	2	2	0.7	2	0.4	0.2	1	1	3	2	0.5	11	2
ENSG00000042429	MED17	1	3	1	2	1	1	3	4	0.6	2	4	4	3	0.8	3	3
ENSG00000042445	RETSAT	43	11	13	194	10	8	23	7	34	9	13	8	16	39	11	28
ENSG00000042493	CAPG	7	14	4	12	3	0.6	23	40	0.6	26	11	9	11	4	7	16
ENSG00000042753	AP2S1	17	23	17	14	11	8	14	27	20	20	22	10	15	12	15	9
ENSG00000042781	USH2A	0	0	0.1	0	0	0.1	0	0	0.3	0	0	0	0	0	0.2	0
ENSG00000042813	ZPBP	0	0.1	0	0	0	0	0.1	0	0	0	0	0.1	0	0	32	0.1
ENSG00000042832	TG	0.1	0.3	0	0.1	0.2	0	0.7	0	0	0	0.4	1	0.1	0	0.4	2211
ENSG00000042980	ADAM28	0.6	16	1	0.4	0.4	0.2	0.7	2	0.1	1	6	1	1	0	2	0.3
ENSG00000043039	BARX2	0.1	1	0.5	8	0.6	0	2	0	0	0.3	0.6	1	0.3	0	3	4
ENSG00000043093	DCUN1D1	6	6	9	10	5	5	9	9	5	5	6	9	8	7	20	8
ENSG00000043143	JADE2	3	10	5	4	3	2	5	15	0.9	3	14	9	7	2	4	9
ENSG00000043355	ZIC2	0	0.1	2	0.1	0	0	0	0	0	0	0	0	0.1	0	0.6	0
ENSG00000043462	LCP2	6	12	2	3	2	1	1	51	1	12	15	2	3	0.7	2	1
ENSG00000043514	TRIT1	3	11	5	4	3	5	5	5	2	3	5	9	8	1	8	10
ENSG00000043591	ADRB1	3	0.5	5	8	0.8	9	0.7	0.3	0.1	6	0.2	0.1	2	0.1	0.2	0.3
ENSG00000044012	GUCA2B	0	0	0	0	1	0	0	0	0.3	0	0	0	0	0	0	0
ENSG00000044090	CUL7	5	4	2	5	3	1	5	2	1	3	5	6	6	8	4	4
ENSG00000044115	CTNNA1	45	33	33	41	38	37	49	19	15	68	29	42	43	22	25	40
ENSG00000044446	PHKA2	2	3	2	5	1	5	2	4	6	1	5	5	3	1	4	4
ENSG00000044459	CNTLN	2	2	0.8	1	2	0.8	1	0.8	1	0.7	0.9	4	2	0.5	3	1
ENSG00000044524	EPHA3	3	4	1	2	5	2	1	0	0.3	1	6	0.9	9	0.7	2	6
ENSG00000044574	HSPA5	73	144	42	78	238	61	359	89	250	344	259	157	89	40	170	82
ENSG00000046604	DSG2	32	3	0.3	15	13	16	21	0	4	7	2	10	14	0.6	4	22
ENSG00000046647	GEMIN8	2	3	4	3	3	2	6	2	2	2	4	7	4	1	3	6
ENSG00000046651	OFD1	3	9	3	4	2	2	6	5	1	4	6	8	5	1	8	11
ENSG00000046653	GPM6B	5	3	381	5	37	2	9	0.5	0.2	20	11	3	10	1	6	3
ENSG00000046774	MAGEC2	0.1	0.1	0	0	0	0	0	0	0	0	0	0	0	0	39	0
ENSG00000046889	PREX2	5	3	5	8	3	3	2	0	0.6	4	3	3	2	0.8	4	4
ENSG00000047056	WDR37	3	7	9	4	2	5	5	13	3	3	6	4	3	3	4	7
ENSG00000047188	YTHDC2	3	7	5	4	2	2	4	4	2	2	4	6	4	2	6	5
ENSG00000047230	CTPS2	3	3	4	4	4	1	3	1	2	3	3	7	7	1	3	4
ENSG00000047249	ATP6V1H	6	8	31	8	8	7	21	8	3	7	8	8	11	4	11	15
ENSG00000047315	POLR2B	12	29	19	15	13	16	16	30	7	10	17	20	17	18	24	28
ENSG00000047346	FAM214A	6	6	5	8	2	6	5	5	3	3	9	2	6	5	6	9
ENSG00000047365	ARAP2	0.9	3	9	0.8	1	0.4	2	7	0.8	6	4	0.9	1	0.2	3	10
ENSG00000047410	TPR	12	15	9	9	9	9	9	16	3	8	7	17	11	10	33	21
ENSG00000047457	CP	3	8	8	0.8	13	2	2	0.2	202	8	18	1	5	0.4	0.7	3
ENSG00000047578	KIAA0556	1	2	2	1	0.9	0.8	2	1	0.4	2	2	3	2	1	3	3
ENSG00000047579	DTNBP1	6	10	7	4	7	4	4	8	1	5	7	5	9	9	5	5
ENSG00000047597	XK	0.2	0.3	6	0.3	8	8	1	1	0.8	2	0.7	0.9	3	1	2	1
ENSG00000047617	ANO2	0.6	0.4	0.2	0.4	0.7	0.4	0.5	0	0	0.9	0.5	0.2	0.2	0.2	1	0.2
ENSG00000047621	C12orf4	2	4	3	4	2	2	5	4	1	2	5	5	5	3	5	4
ENSG00000047634	SCML1	2	3	2	2	2	2	4	0.3	5	7	5	5	4	1	8	2
ENSG00000047644	WWC3	8	9	3	5	6	9	4	9	2	12	10	9	11	2	7	6
ENSG00000047648	ARHGAP6	3	2	0.9	2	5	1	4	1	0.1	5	2	4	8	3	3	6
ENSG00000047662	FAM184B	0	0.3	0.5	0.1	0.1	0	0.2	0	0.1	0	0.1	0.2	0	0.6	0.1	0.2
ENSG00000047849	MAP4	33	19	47	43	34	70	18	7	5	25	16	24	32	154	29	33
ENSG00000047932	GOPC	7	12	16	11	10	9	14	11	5	5	11	20	14	5	16	14
ENSG00000047936	ROS1	0	0	0.3	0	0	0	0.4	0	0	3	0.1	0	0.1	0	1	0
ENSG00000048028	USP28	3	4	2	4	4	25	5	11	2	4	7	9	9	20	6	13
ENSG00000048052	HDAC9	0.8	2	2	1	1	2	0.5	3	0.1	0.9	2	0.6	2	0.5	2	0.6
ENSG00000048140	TSPAN17	3	5	2	4	2	3	6	4	2	4	8	3	3	3	3	4
ENSG00000048162	NOP16	2	9	3	3	5	2	5	2	5	3	4	5	3	8	4	4
ENSG00000048342	CC2D2A	1	2	2	3	4	1	3	0.4	0.4	3	2	4	6	0.3	3	2
ENSG00000048392	RRM2B	8	9	18	11	7	12	15	14	4	24	9	11	12	18	11	42
ENSG00000048405	ZNF800	5	8	3	4	4	3	5	13	3	6	7	7	5	3	10	6
ENSG00000048462	TNFRSF17	0.4	12	0.1	1	0.2	0.1	0.2	4	0	0.1	11	0.5	0.1	0	0.5	0.1
ENSG00000048471	SNX29	5	4	4	3	2	2	9	8	0.9	2	4	4	4	2	3	3
ENSG00000048540	LMO3	10	1	24	5	13	0.8	2	0	0.1	4	3	0.8	30	0.7	1	24
ENSG00000048544	MRPS10	17	22	20	23	19	25	21	16	16	12	14	23	19	15	25	27
ENSG00000048545	GUCA1A	0	0	0.2	0	0	0	0	0	0	0.1	0	0	0	0	3	0
ENSG00000048649	RSF1	5	5	7	3	5	3	4	5	1	4	5	7	6	3	8	6
ENSG00000048707	VPS13D	6	5	8	4	4	11	5	6	2	3	6	5	4	7	5	12
ENSG00000048740	CELF2	14	11	19	20	10	14	2	42	1	13	18	10	11	11	7	6
ENSG00000048828	FAM120A	21	24	8	19	26	19	29	34	20	19	25	27	24	24	17	26
ENSG00000048991	R3HDM1	3	4	13	5	2	3	3	6	2	2	5	4	4	4	8	3
ENSG00000049089	COL9A2	0.2	2	9	0.9	0.6	0.1	4	0.8	0.1	1	1	0.5	4	0	0.6	2
ENSG00000049130	KITLG	4	5	7	6	25	2	27	0.2	0.4	36	5	7	27	1	9	7
ENSG00000049167	ERCC8	1	2	1	2	0.7	1	2	2	0.9	1	1	2	1	0.5	3	2
ENSG00000049192	ADAMTS6	0	0.4	0.1	0.1	0.1	0.1	0.2	0.1	0	0.1	0.3	0.2	0.9	0	0.6	0.1
ENSG00000049239	H6PD	33	20	3	13	7	8	7	12	32	10	12	42	9	18	9	14
ENSG00000049245	VAMP3	64	47	58	68	40	27	38	47	11	58	36	51	56	26	43	39
ENSG00000049246	PER3	3	6	6	9	4	4	1	0.8	1	4	1	10	8	3	6	3
ENSG00000049247	UTS2	0	0.1	0	0	0	0	0	0.5	0	1	0.7	0.1	0.1	0.1	0.2	0
ENSG00000049249	TNFRSF9	0.3	4	0.2	0.3	0.1	0.2	0.4	1	0.1	0.6	0.7	0.3	0.2	0.1	0.3	0.2
ENSG00000049283	EPN3	0.2	0	0.9	0.3	0.3	1	3	0	0	0.3	0	3	2	0	0.5	0.4
ENSG00000049323	LTBP1	12	11	5	7	18	23	11	3	2	25	12	18	25	5	51	5
ENSG00000049449	RCN1	22	24	8	15	19	6	16	2	11	18	16	35	20	4	20	21
ENSG00000049540	ELN	12	7	2	12	7	2	5	0	0.9	8	7	7	5	0.8	14	6
ENSG00000049541	RFC2	5	10	5	4	4	2	4	8	5	6	6	5	8	5	5	5
ENSG00000049618	ARID1B	6	7	4	5	4	4	4	7	1	4	6	8	7	6	6	7
ENSG00000049656	CLPTM1L	9	17	6	18	9	4	17	11	24	11	20	11	9	3	14	17
ENSG00000049759	NEDD4L	2	0.8	8	5	6	4	10	0.5	0.9	8	1	2	5	3	3	6
ENSG00000049768	FOXP3	0.1	2	0.2	0.2	0	0.1	0.1	4	0.2	0.3	3	0.1	0.1	0.1	1	0.2
ENSG00000049769	PPP1R3F	0.6	2	8	0.7	1	3	1	0.7	0.3	0.8	3	2	2	4	2	3
ENSG00000049860	HEXB	21	18	5	19	22	17	18	31	16	26	22	23	23	10	18	24
ENSG00000049883	PTCD2	0.7	1	1	1	0.8	1	1	0.6	0.8	0.4	0.9	2	2	0.9	1	1
ENSG00000050030	KIAA2022	0.3	0.2	2	0.2	0.5	0	0.8	0.2	0	0.1	0.4	0.9	0.4	0.1	0.4	0.3
ENSG00000050130	JKAMP	5	9	10	10	5	5	13	11	8	7	9	10	8	3	11	10
ENSG00000050165	DKK3	7	16	177	8	27	104	12	0.4	1	67	19	21	14	2	30	7
ENSG00000050327	ARHGEF5	0.8	0.4	0.2	1	0.8	0.1	3	0.2	0.9	1	0.5	0.8	0.8	0	0.7	3
ENSG00000050344	NFE2L3	4	8	2	2	2	2	4	5	1	5	6	2	3	0.6	2	2
ENSG00000050393	MCUR1	4	5	8	7	4	5	10	5	5	5	7	4	6	4	6	7
ENSG00000050405	LIMA1	19	15	3	41	16	4	17	4	3	26	19	19	23	2	11	9
ENSG00000050426	LETMD1	10	10	10	10	9	2	8	7	4	6	8	8	12	5	7	8
ENSG00000050438	SLC4A8	0.1	0.6	8	0.3	0.2	0.1	0.8	0.3	0	0.5	0.2	2	0.1	0	2	0.1
ENSG00000050555	LAMC3	0.2	0.5	0.5	0.2	0.2	0.1	3	0.1	0.4	5	0.3	0.6	4	0	23	0.6
ENSG00000050628	PTGER3	16	0.7	0.4	25	3	0.5	32	0.1	0	0.7	2	1	4	0	2	0.7
ENSG00000050730	TNIP3	0	0.3	0.1	0.1	0	0	0	0.2	0.1	0.8	0.5	0.1	0	0.1	0.3	0
ENSG00000050748	MAPK9	5	7	20	7	5	8	5	6	3	4	5	6	7	4	6	6
ENSG00000050767	COL23A1	0.2	1	0.6	0.1	0.4	3	1	0	0.1	1	0.4	0.1	0.7	0.1	0.7	14
ENSG00000050820	BCAR1	4	5	3	3	3	2	5	0	2	6	3	4	2	8	5	4
ENSG00000051009	FAM160A2	3	5	2	3	2	2	4	6	3	5	4	5	6	2	9	4
ENSG00000051108	HERPUD1	11	29	11	18	18	14	58	24	12	49	74	21	21	26	13	18
ENSG00000051128	HOMER3	3	5	3	3	2	1	5	3	0.4	3	5	3	4	5	2	5
ENSG00000051180	RAD51	0.4	1	0.4	0.7	0.5	0.2	0.4	0.3	0.2	0.3	0.7	0.4	0.2	0.2	7	0.3
ENSG00000051341	POLQ	0.1	0.3	0.2	0.1	0.1	0.2	0.1	0	0	0.1	0.4	0.1	0	0.1	1	0.1
ENSG00000051382	PIK3CB	7	4	12	8	6	7	9	12	3	4	5	5	8	7	6	11
ENSG00000051523	CYBA	24	76	3	18	11	3	13	79	4	25	45	11	9	0.6	7	13
ENSG00000051596	THOC3	0.9	1	1	0.5	1	0.1	1	1	0.4	0.7	2	0.7	0.9	0.2	3	2
ENSG00000051620	HEBP2	23	5	1	14	8	6	6	6	9	6	8	4	11	5	5	5
ENSG00000051825	MPHOSPH9	0.6	2	2	2	0.6	1	2	2	1	0.9	2	2	1	0.6	3	1
ENSG00000052126	PLEKHA5	2	2	4	2	3	6	5	0.5	1	2	1	6	6	0.3	7	5
ENSG00000052344	PRSS8	0.1	0.2	0.1	3	3	0.1	15	0	2	19	0.2	0.6	3	0	3	21
ENSG00000052723	SIKE1	8	7	6	10	4	4	10	9	4	4	10	10	7	3	8	6
ENSG00000052749	RRP12	2	4	3	2	1	2	2	6	1	3	2	4	1	12	5	5
ENSG00000052795	FNIP2	7	6	6	7	4	18	16	4	5	8	4	4	4	2	5	7
ENSG00000052802	MSMO1	7	14	30	11	8	3	25	7	166	109	12	45	10	2	26	7
ENSG00000052841	TTC17	4	8	3	5	4	3	6	6	7	6	6	9	6	4	7	8
ENSG00000052850	ALX4	0.1	0	0.1	0.5	0	0	0	0	0	0	0	0	0	0	0.3	0.1
ENSG00000053108	FSTL4	0	0	2	0	0	0	0.6	0.2	0	0.2	0	0	0.6	0.1	0.5	0.1
ENSG00000053254	FOXN3	26	13	6	27	22	18	4	22	6	10	15	13	21	21	12	9
ENSG00000053328	METTL24	0.2	1	0.7	0.3	3	0.9	1	0.1	0	0.4	0.8	2	3	0	1	0.5
ENSG00000053371	AKR7A2	8	9	6	12	8	7	15	12	14	10	9	12	17	11	10	9
ENSG00000053372	MRTO4	6	20	8	7	5	3	7	4	6	5	5	12	7	4	9	10
ENSG00000053438	NNAT	2	2	27	30	17	0.6	0.7	0	0.2	0.8	4	1	23	1	4	0.7
ENSG00000053501	USE1	4	9	6	7	5	3	4	4	5	3	6	6	6	7	5	6
ENSG00000053524	MCF2L2	0.1	0.2	4	0.1	0.1	0.1	0.1	0.1	0	0.1	0.1	0.1	0.1	0.1	0.3	0.1
ENSG00000053702	NRIP2	3	10	6	3	4	1	3	0.6	0.3	1	7	6	4	3	9	5
ENSG00000053747	LAMA3	2	3	0.3	3	1	1	1	0	0.2	6	4	2	3	0.3	2	1
ENSG00000053770	AP5M1	2	4	7	4	3	4	9	6	3	2	5	6	3	2	4	6
ENSG00000053900	ANAPC4	2	6	3	4	2	2	5	3	2	2	4	8	7	2	5	5
ENSG00000053918	KCNQ1	3	2	0.2	1	2	6	10	8	0.4	3	1	1	6	0.1	2	19
ENSG00000054116	TRAPPC3	10	16	8	14	12	9	15	13	9	11	16	11	17	5	15	18
ENSG00000054118	THRAP3	56	61	33	43	20	27	26	47	14	24	28	48	30	60	41	72
ENSG00000054148	PHPT1	8	21	13	14	12	23	14	6	6	11	13	14	14	16	24	19
ENSG00000054179	ENTPD2	0.1	0.3	3	0.8	0.7	0.3	1	0.1	0	0.4	0.5	0.5	0.7	0.3	4	0.2
ENSG00000054219	LY75	0.6	3	0.2	0.8	0.5	0.1	0.9	6	0.1	2	1	0.6	0.6	0.2	0.4	4
ENSG00000054267	ARID4B	4	9	8	4	6	3	6	12	2	7	7	8	8	2	11	11
ENSG00000054277	OPN3	1	1	2	0.9	0.9	0.7	2	4	2	3	2	2	0.7	0.1	2	2
ENSG00000054282	SDCCAG8	3	5	6	5	2	2	4	4	1	3	4	5	3	3	4	8
ENSG00000054356	PTPRN	0	0	12	0	0.7	0	0	0	0	0	0.2	0	0.2	0	0.1	0
ENSG00000054392	HHAT	0.7	1	0.6	0.9	0.6	0.4	1	0.7	0.3	1	0.5	1	1	0.1	1	3
ENSG00000054523	KIF1B	7	3	35	7	5	10	5	3	3	4	4	6	6	37	9	17
ENSG00000054598	FOXC1	8	8	2	5	2	2	18	0.1	0.2	9	10	5	7	2	10	4
ENSG00000054611	TBC1D22A	4	7	3	3	3	2	3	9	2	3	5	4	4	4	3	4
ENSG00000054654	SYNE2	9	4	0.7	3	4	8	12	5	2	6	5	10	3	18	5	11
ENSG00000054690	PLEKHH1	0.2	0.4	24	0.8	0.6	0.5	2	0	0.3	0.3	0.2	0.6	2	0.2	1	17
ENSG00000054793	ATP9A	21	7	73	43	15	7	9	1	3	10	7	17	18	6	23	23
ENSG00000054796	SPO11	0	0	0	0	0	0	0	0	0	0	0	0	0	0	5	0
ENSG00000054803	CBLN4	0	0.3	6	0.2	0	0	0.6	0	0	0.2	0.1	6	0.1	0	6	0
ENSG00000054938	CHRDL2	0	0.5	0.1	0.1	8	0.8	0.3	0	3	0.1	0.9	3	8	0.4	4	0.2
ENSG00000054965	FAM168A	10	7	36	7	9	7	8	9	4	5	10	14	12	6	8	9
ENSG00000054967	RELT	0.6	2	2	0.3	0.2	0.2	0.2	5	0.1	2	5	0.3	0.3	0.5	0.5	0.5
ENSG00000054983	GALC	5	5	14	6	4	5	8	10	2	11	6	8	7	2	8	9
ENSG00000055044	NOP58	9	31	11	10	13	7	13	13	10	10	17	26	17	7	20	32
ENSG00000055070	SZRD1	23	34	7	20	18	15	19	30	13	20	23	29	22	16	15	29
ENSG00000055118	KCNH2	0.2	2	2	0.1	6	12	0.2	0.2	0	0.6	0.6	4	6	0	7	0.2
ENSG00000055130	CUL1	22	28	25	19	20	18	16	25	15	16	26	25	30	30	61	34
ENSG00000055147	FAM114A2	5	6	2	5	5	3	5	5	3	3	5	6	5	4	10	5
ENSG00000055163	CYFIP2	1	14	32	0.7	2	3	32	38	3	4	10	3	4	0.5	5	4
ENSG00000055208	TAB2	20	19	15	23	41	27	18	46	8	32	31	31	36	26	23	25
ENSG00000055211	GINM1	44	31	21	37	39	23	40	16	14	34	20	38	35	21	44	52
ENSG00000055332	EIF2AK2	11	10	11	11	9	6	9	15	3	7	12	20	10	3	9	9
ENSG00000055483	USP36	5	8	3	4	3	2	4	5	1	7	6	10	5	3	5	7
ENSG00000055609	KMT2C	6	5	5	5	4	3	4	11	2	4	6	7	5	7	5	6
ENSG00000055732	MCOLN3	0.5	0.2	0.1	1	0.4	0.2	2	0	0.1	2	0.3	1	0.2	0	0.6	3
ENSG00000055813	CCDC85A	2	0.6	2	2	0.6	1	0.3	0	0	0.7	0.3	0.1	0.4	0.1	0.3	1
ENSG00000055917	PUM2	19	28	21	20	28	20	22	52	11	21	24	33	34	12	25	23
ENSG00000055950	MRPL43	8	9	7	9	9	4	9	7	6	6	9	9	12	7	16	11
ENSG00000055955	ITIH4	0.1	0.4	0.1	0.1	0	0	0	0	8	0.2	0.3	0.1	0.1	0	0.3	0.2
ENSG00000055957	ITIH1	0	0.2	0	0	0	0	0	0.1	203	0.2	0	0	0	0	0.1	0.1
ENSG00000056050	C4orf27	9	14	19	11	11	7	10	9	6	4	7	19	12	5	15	14
ENSG00000056097	ZFR	18	19	39	21	24	16	23	23	8	18	21	32	26	20	30	25
ENSG00000056277	ZNF280C	1	2	0.8	1	0.6	0.4	1	1	0.5	0.5	1	2	1	0.9	10	1
ENSG00000056291	NPFFR2	0	0.2	0.2	0	0	0	0	0	0	0	0.3	0	0.3	0	0.4	0.2
ENSG00000056487	PHF21B	0	0	0.4	0	0	0	0.2	0	0	0	0	0.7	0.1	0	1	0.2
ENSG00000056558	TRAF1	0.5	4	0.9	0.7	0.6	0.2	1	4	0.2	3	7	1	3	0.2	0.7	0.8
ENSG00000056586	RC3H2	9	8	9	8	7	7	7	10	3	8	8	8	7	6	7	7
ENSG00000056736	IL17RB	0.9	2	6	2	2	1	21	1	8	0.9	1	3	1	0.6	2	2
ENSG00000056972	TRAF3IP2	8	4	3	4	4	1	2	2	1	6	4	3	6	2	2	4
ENSG00000056998	GYG2	132	0.3	7	131	2	0.3	0.5	0	8	0.6	2	4	3	0.1	2	2
ENSG00000057019	DCBLD2	4	3	2	10	5	8	6	0.2	2	3	3	10	6	2	15	6
ENSG00000057149	SERPINB3	0.1	0	0	0	0	0	0	0	0	17	0	0	0.1	0	0.5	0.1
ENSG00000057252	SOAT1	10	12	4	7	7	3	10	26	5	13	13	15	8	2	11	7
ENSG00000057294	PKP2	6	1	1	1	2	100	2	0.3	5	0.6	1	7	2	2	4	0.5
ENSG00000057468	MSH4	0	0.1	0.2	0.1	0	0.1	0	0	0	0	0	0.4	0.1	0.2	3	0.1
ENSG00000057593	F7	0.1	0.2	0.3	0.1	0	0	0	0	30	0	0	0.3	0.1	0	0.9	0.1
ENSG00000057608	GDI2	87	66	48	78	76	26	62	119	53	54	68	89	73	66	72	62
ENSG00000057657	PRDM1	5	7	0.4	2	1	0.5	0.6	12	0.5	7	9	2	1	0.5	0.9	2
ENSG00000057663	ATG5	8	11	8	10	12	6	13	12	6	11	13	15	16	6	14	12
ENSG00000057704	TMCC3	12	4	8	3	6	1	4	7	0.9	2	5	5	7	10	4	6
ENSG00000057757	PITHD1	26	31	94	31	21	14	18	22	12	17	28	27	29	21	48	37
ENSG00000057935	MTA3	2	3	6	3	3	1	3	1	0.9	2	4	8	5	0.8	8	3
ENSG00000058056	USP13	28	4	5	7	3	46	2	2	2	1	2	6	3	128	7	24
ENSG00000058063	ATP11B	10	8	4	7	7	6	7	20	4	9	12	10	9	3	11	8
ENSG00000058085	LAMC2	2	2	0.2	6	2	0.4	4	0.1	0.1	12	2	4	3	0.4	1	7
ENSG00000058091	CDK14	6	7	24	6	5	3	7	4	4	7	9	9	5	1	8	6
ENSG00000058262	SEC61A1	49	63	16	38	26	19	62	49	72	42	65	61	37	19	37	51
ENSG00000058272	PPP1R12A	9	14	7	9	17	5	6	15	1	12	12	12	37	5	15	10
ENSG00000058335	RASGRF1	0	0.3	11	0.1	0.1	0	0.7	0	0	0.9	0.3	0.1	0.1	0	0.2	0
ENSG00000058404	CAMK2B	0.1	0.3	26	0.6	0.2	7	0.2	0	0.5	0	0.2	0.1	0.3	15	2	3
ENSG00000058453	CROCC	1	3	0.6	2	0.9	0.5	1	0.8	0.3	2	2	4	2	0.5	2	0.8
ENSG00000058600	POLR3E	3	5	2	3	2	2	3	2	2	3	4	4	3	7	4	6
ENSG00000058668	ATP2B4	35	33	23	91	74	23	10	38	9	43	25	63	70	3	29	10
ENSG00000058673	ZC3H11A	24	20	8	21	15	11	17	17	7	27	35	26	18	12	22	19
ENSG00000058729	RIOK2	3	5	5	5	4	3	5	6	3	2	4	7	5	4	6	6
ENSG00000058799	YIPF1	9	13	6	10	9	6	17	18	19	11	18	13	16	10	15	13
ENSG00000058804	NDC1	4	6	3	5	4	3	6	6	3	2	5	6	4	2	9	6
ENSG00000058866	DGKG	0.4	1	4	0.2	0.7	4	0.7	2	0.2	1	0.5	0.3	1	0.8	0.8	1
ENSG00000059122	FLYWCH1	2	5	4	2	2	2	2	1	0.6	3	2	4	4	3	2	3
ENSG00000059145	UNKL	1	2	1	3	1	0.6	1	1	0.5	1	3	1	1	1	1	2
ENSG00000059377	TBXAS1	2	4	2	1	0.4	0.7	1	27	1	5	5	0.9	0.9	0.2	0.6	0.5
ENSG00000059378	PARP12	2	9	0.8	3	1	2	3	7	3	5	9	4	3	2	4	3
ENSG00000059573	ALDH18A1	8	14	6	13	10	3	20	10	14	9	16	27	12	1	13	25
ENSG00000059588	TARBP1	1	6	4	4	2	1	3	2	0.9	2	3	4	3	1	3	3
ENSG00000059691	GATB	0.6	1	3	2	0.7	4	2	0.7	1	0.3	1	1	1	1	1	1
ENSG00000059728	MXD1	9	2	4	4	3	2	3	53	1	18	12	3	4	4	5	3
ENSG00000059758	CDK17	12	11	20	6	11	4	6	11	3	21	13	8	10	4	20	7
ENSG00000059769	DNAJC25	3	5	5	7	4	3	9	2	11	6	5	8	7	1	9	7
ENSG00000059804	SLC2A3	75	15	14	12	30	3	2	30	0.9	72	34	13	35	8	11	5
ENSG00000059915	PSD	0.2	0.6	17	0.2	16	0.1	0.2	0.2	0.1	0.2	0.6	3	19	0.1	1	0.2
ENSG00000060069	CTDP1	3	4	1	2	1	0.9	2	4	0.9	1	2	2	2	2	6	3
ENSG00000060138	YBX3	52	33	5	31	51	49	19	9	2	84	34	26	47	959	57	87
ENSG00000060140	STYK1	0.1	0.3	2	0.1	0.6	0	0.2	0.2	0	0.6	0.9	0.3	1	0	0.2	0.1
ENSG00000060237	WNK1	43	14	35	25	16	39	29	33	7	17	22	18	17	27	25	17
ENSG00000060303	RPS17P5	0.1	0.1	0.1	0	0	0	0.1	0.1	0	0.3	0.1	0.1	0	0	0	0
ENSG00000060339	CCAR1	10	18	12	11	11	5	13	9	5	9	12	13	11	5	16	15
ENSG00000060491	OGFR	7	12	5	5	6	2	4	13	5	9	8	8	6	4	5	7
ENSG00000060558	GNA15	3	3	1	1	0.7	0.7	0.6	10	0.2	7	3	1	3	0.2	1	0.4
ENSG00000060566	CREB3L3	0	0.1	0.1	0	0	0	0.3	0	226	0	0.1	0	0	0	0.2	0
ENSG00000060642	PIGV	3	2	2	5	3	1	5	4	5	2	5	4	7	2	15	4
ENSG00000060656	PTPRU	3	1	3	5	2	2	1	0.1	2	4	2	7	5	11	3	5
ENSG00000060688	SNRNP40	7	11	6	5	5	3	7	11	4	5	8	12	8	4	11	7
ENSG00000060709	RIMBP2	0.1	0.1	4	0.1	0.4	0	0.7	0	0	0	0.1	1	0.3	0	0.9	0.1
ENSG00000060718	COL11A1	0	0	0.8	1	0.1	0	0.1	0	0	0.1	0.1	0.3	0.1	0	0.3	0.1
ENSG00000060749	QSER1	5	3	3	5	5	4	4	5	1	4	5	11	5	3	7	4
ENSG00000060762	MPC1	19	22	50	35	18	178	79	19	154	24	28	20	26	40	21	42
ENSG00000060971	ACAA1	3	4	4	5	2	4	7	4	22	4	6	2	5	1	2	5
ENSG00000060982	BCAT1	5	1	8	3	4	1	2	0.9	0.3	3	3	10	3	0.8	4	2
ENSG00000061273	HDAC7	8	12	2	6	6	2	4	6	0.6	13	11	10	6	0.9	4	7
ENSG00000061337	LZTS1	1	5	4	1	0.4	0.8	1	0.1	0.1	2	0.9	2	0.9	0.3	3	0.7
ENSG00000061455	PRDM6	0.1	0.5	0.2	0.5	3	0.1	0.5	0	0	2	0.9	2	12	0.1	0.6	0.6
ENSG00000061492	WNT8A	0	0.1	0.3	0	0	0	0	0	0	0	0	0	0	0	0.2	0.1
ENSG00000061656	SPAG4	0.6	6	0.6	0.4	0.5	0.3	1	0	0.6	1	12	2	0.9	0.2	4	0.4
ENSG00000061676	NCKAP1	11	10	19	11	18	15	14	0.5	4	11	8	12	18	15	13	20
ENSG00000061794	MRPS35	12	26	25	18	25	28	48	24	35	12	16	23	29	24	18	35
ENSG00000061918	GUCY1B3	8	13	43	8	26	8	12	6	2	21	15	8	8	4	7	5
ENSG00000061936	SFSWAP	3	7	4	3	2	1	2	3	0.9	3	4	5	4	3	3	4
ENSG00000061938	TNK2	2	5	6	2	2	0.8	0.6	3	0.9	2	6	3	3	2	2	1
ENSG00000061987	MON2	3	4	6	4	2	2	5	4	2	3	4	6	5	2	3	5
ENSG00000062038	CDH3	0.2	2	0.7	4	0.2	0.1	2	0.1	0	2	1	25	2	0.1	2	1
ENSG00000062096	ARSF	0.1	0.1	0.8	0.1	0	0	0.3	0.1	1	0	0	0.1	0	0	0.1	0.1
ENSG00000062194	GPBP1	15	22	23	17	19	10	17	27	6	27	24	33	16	10	37	27
ENSG00000062282	DGAT2	7	0.9	0.9	148	0.4	0.5	0.3	8	8	2	1	0.5	0.9	0.1	5	5
ENSG00000062370	ZNF112	0.2	1	1	1	1	1	2	0.1	0.2	0.4	0.8	4	3	0.8	2	2
ENSG00000062485	CS	30	24	20	51	20	71	31	26	9	21	24	23	26	51	14	23
ENSG00000062524	LTK	0	0.2	0.3	0.1	0.3	0.1	0.4	0.4	0.8	5	1	0.1	0.1	0.1	0.3	0.2
ENSG00000062582	MRPS24	0.5	0.9	0.3	0.6	0.6	0.6	1	0.2	0.7	0.5	0.7	0.4	0.9	0.8	0.6	0.7
ENSG00000062598	ELMO2	5	8	12	4	4	4	6	13	2	6	10	8	8	9	11	5
ENSG00000062650	WAPL	12	14	11	12	10	7	12	26	7	10	12	16	10	13	32	19
ENSG00000062716	VMP1	15	17	12	14	11	6	29	57	15	27	19	17	16	4	12	15
ENSG00000062725	APPBP2	7	6	12	10	6	3	8	7	2	4	7	12	10	4	18	9
ENSG00000062822	POLD1	1	3	0.5	1	1	0.6	1	1	0.5	2	4	2	1	1	4	2
ENSG00000063015	SEZ6	0	0.1	4	0.1	0.1	0	0	0	0	0	0	0.1	0	0	0.1	0
ENSG00000063046	EIF4B	134	97	48	95	130	60	41	143	22	83	101	237	164	206	73	99
ENSG00000063127	SLC6A16	1	4	0.2	0.9	0.8	0.2	1	1	0.9	2	3	1	1	0.2	31	0.7
ENSG00000063169	GLTSCR1	2	2	0.8	1	1	0.6	0.9	2	0.7	1	2	2	2	2	2	1
ENSG00000063176	SPHK2	1	2	2	1	0.8	0.3	2	1	0.9	0.4	1	3	1	0.4	2	3
ENSG00000063177	RPL18	79	125	21	63	96	20	39	124	30	95	111	166	123	43	56	63
ENSG00000063180	CA11	2	9	93	2	7	1	6	2	0.1	5	10	26	8	1	8	9
ENSG00000063241	ISOC2	2	4	1	4	3	3	7	1	9	2	3	2	3	1	3	2
ENSG00000063244	U2AF2	10	26	11	11	14	8	15	23	9	22	39	28	19	10	24	22
ENSG00000063245	EPN1	4	6	3	4	3	4	3	3	4	2	3	5	3	4	5	4
ENSG00000063322	MED29	9	15	23	8	7	4	11	14	8	8	9	19	16	5	10	23
ENSG00000063438	AHRR	0.1	0.3	0.2	0.1	0.1	0	0.1	0.1	0	0.1	0.1	0.5	0.3	0	2	0.2
ENSG00000063515	GSC2	0	0	0	0	0	0	0	0	0	0	0	0	0.1	0	2	0
ENSG00000063587	ZNF275	7	4	5	3	3	2	3	4	4	2	5	13	4	2	7	4
ENSG00000063601	MTMR1	2	8	5	3	2	2	4	9	2	3	5	4	4	5	4	5
ENSG00000063660	GPC1	6	3	8	9	4	14	7	0.1	6	3	2	16	4	11	10	7
ENSG00000063761	ADCK1	0.7	3	2	1	0.7	1	2	1	0.8	0.4	1	2	1	0.3	1	0.9
ENSG00000063854	HAGH	3	4	6	4	3	7	6	2	11	5	5	2	4	7	7	4
ENSG00000063978	RNF4	10	14	8	6	6	4	9	18	4	7	12	10	7	4	9	9
ENSG00000064012	CASP8	2	11	0.5	3	0.7	0.6	3	18	1	2	6	3	2	0.1	1	2
ENSG00000064042	LIMCH1	12	5	24	22	5	36	9	0	2	40	4	4	11	14	5	28
ENSG00000064102	ASUN	5	6	2	5	9	6	8	7	4	4	9	8	9	8	14	6
ENSG00000064115	TM7SF3	6	9	8	10	9	4	26	13	8	8	11	12	14	2	9	10
ENSG00000064195	DLX3	0.3	0	0	0.1	0.1	0	0.1	0	0	0.1	0	0.9	0.2	0	0.6	0.3
ENSG00000064199	SPA17	0.5	1	2	0.7	0.9	0.4	2	0.3	0.2	3	0.8	3	0.6	0.2	35	2
ENSG00000064201	TSPAN32	0.1	0.7	0.1	0.1	0.2	0.5	0.1	3	0.1	0.3	0.4	0.4	0.2	0	0.1	0.1
ENSG00000064205	WISP2	30	1	0.3	10	5	3	0.2	0	0.6	14	6	17	23	3	9	1
ENSG00000064218	DMRT3	0.8	0.8	0.5	1	0.1	0	0	0	0	0.3	0.7	0.1	0.4	0.2	3	3
ENSG00000064225	ST3GAL6	1	1	3	3	1	6	4	3	11	1	1	1	0.8	2	1	1
ENSG00000064270	ATP2C2	0	0.2	0.4	0.1	1	0	0.4	0.1	0	3	0.1	0.5	0.7	0	0.2	2
ENSG00000064300	NGFR	5	28	0.7	4	5	3	3	0.1	3	2	23	3	10	0.4	17	4
ENSG00000064309	CDON	2	2	0.8	3	4	0.8	0.5	0.2	0.3	0.9	2	25	3	0.1	4	5
ENSG00000064313	TAF2	4	6	3	4	4	3	5	6	2	3	6	7	6	2	8	5
ENSG00000064393	HIPK2	30	7	34	21	7	21	23	11	10	11	10	6	3	9	3	17
ENSG00000064419	TNPO3	12	12	9	11	11	9	14	20	7	7	13	17	18	20	19	14
ENSG00000064489	BORCS8-MEF2B	0.2	0.4	0.2	0.2	0.1	0	0.1	0.1	0	0.2	0.2	0.5	0.2	0.1	0.2	0.3
ENSG00000064490	RFXANK	7	9	3	7	6	2	5	7	2	4	6	7	7	3	5	10
ENSG00000064545	TMEM161A	3	3	1	3	3	2	3	2	3	2	3	4	4	9	2	3
ENSG00000064547	LPAR2	0.4	2	0.3	1	0.7	0.1	1	5	0.1	2	6	1	1	0	5	2
ENSG00000064601	CTSA	19	32	7	17	9	10	32	33	16	14	24	20	16	9	9	11
ENSG00000064607	SUGP2	2	5	9	3	2	6	6	2	1	3	11	9	5	4	28	7
ENSG00000064651	SLC12A2	11	5	20	15	9	4	5	2	1	4	3	5	4	3	8	6
ENSG00000064652	SNX24	2	2	6	2	2	2	6	1	2	6	2	3	3	1	3	5
ENSG00000064655	EYA2	2	2	2	6	4	0.4	3	0.1	0.3	3	3	3	3	1	6	6
ENSG00000064666	CNN2	35	28	3	24	15	7	15	104	4	69	47	61	27	3	13	24
ENSG00000064687	ABCA7	1	2	0.6	1	0.2	0.4	1	3	0.2	2	8	0.1	0.4	0.7	0.3	1
ENSG00000064692	SNCAIP	0.3	7	0.8	0.7	0.6	0.3	0.4	0	0.2	0.4	5	13	0.8	0.1	3	0.3
ENSG00000064703	DDX20	2	6	2	3	2	2	4	5	1	2	3	6	3	4	37	4
ENSG00000064726	BTBD1	17	24	40	26	20	56	26	24	10	18	25	25	23	74	33	46
ENSG00000064763	FAR2	3	3	5	2	5	2	2	6	0.4	2	3	2	2	1	3	1
ENSG00000064787	BCAS1	0.3	0.3	42	0.2	2	0	0.4	0.2	0	0.9	1	0.1	5	0	2	0.1
ENSG00000064835	POU1F1	0	0.1	0.4	0.1	0.1	0.1	0.1	0	0	0	0.2	0	0.1	0.1	0.1	0.2
ENSG00000064886	CHI3L2	3	12	3	1	0.4	1	2	6	0	12	7	0.3	4	0.4	1	2
ENSG00000064932	SBNO2	5	17	2	3	5	2	3	9	2	14	13	6	4	5	5	5
ENSG00000064933	PMS1	2	3	3	3	3	2	3	3	1	2	4	6	4	2	12	3
ENSG00000064961	HMG20B	8	11	3	8	9	3	8	5	4	8	10	8	10	2	9	6
ENSG00000064989	CALCRL	29	21	2	11	6	11	9	1	3	113	18	8	9	2	8	13
ENSG00000064995	TAF11	10	25	13	14	13	9	12	14	8	12	17	15	16	7	21	19
ENSG00000064999	ANKS1A	10	6	4	5	8	5	8	4	3	6	9	6	16	0.7	10	8
ENSG00000065000	AP3D1	11	13	11	9	8	8	13	12	11	6	12	11	11	14	17	17
ENSG00000065029	ZNF76	2	6	2	3	1	3	3	2	1	2	7	3	4	4	4	6
ENSG00000065054	SLC9A3R2	18	22	6	22	9	19	15	0.2	24	19	14	12	9	4	11	15
ENSG00000065057	NTHL1	0.8	2	2	2	2	0.8	1	1	2	1	2	3	2	0.6	2	0.7
ENSG00000065060	UHRF1BP1	3	5	3	5	1	6	3	5	1	3	3	6	2	5	6	5
ENSG00000065135	GNAI3	5	5	2	4	4	1	5	8	2	4	4	5	5	0.9	5	3
ENSG00000065150	IPO5	25	23	23	25	25	18	17	14	7	19	20	43	30	45	68	30
ENSG00000065154	OAT	18	25	46	30	30	11	26	17	30	28	25	33	31	7	32	28
ENSG00000065183	WDR3	3	5	2	3	3	2	3	4	3	1	2	5	3	4	7	5
ENSG00000065243	PKN2	11	9	5	14	9	7	11	9	4	8	9	17	15	5	9	13
ENSG00000065268	WDR18	3	9	3	4	3	2	4	3	4	2	3	6	4	5	6	4
ENSG00000065308	TRAM2	17	11	1	8	9	3	5	7	11	6	20	16	9	1	12	8
ENSG00000065320	NTN1	3	5	0.9	2	6	6	0.8	0	4	5	3	1	3	0.6	2	1
ENSG00000065325	GLP2R	0.8	0.3	0.6	1	7	0.1	0	0	0.2	0.4	2	0.1	8	0	0.4	0.1
ENSG00000065328	MCM10	2	0.3	0.1	0.2	0.1	0.1	0	0.2	0	0.1	0.5	0.2	0.1	0	0.8	0.2
ENSG00000065357	DGKA	2	17	1	0.9	1	0.4	1	9	0.3	4	17	3	3	0.2	2	1
ENSG00000065361	ERBB3	0.9	0.3	11	4	10	0.5	7	0.1	9	7	1	2	9	0.4	2	3
ENSG00000065371	ROPN1	0	0.1	0	0.5	0	0	0	0	0	0	0	0	0	0	13	0
ENSG00000065413	ANKRD44	1	7	1	1	2	0.7	1	22	0.7	3	7	1	3	0.2	1	0.7
ENSG00000065427	KARS	37	42	19	26	34	25	25	38	16	26	28	36	36	83	55	36
ENSG00000065457	ADAT1	4	7	3	4	0.9	2	4	5	2	2	5	4	3	0.7	5	4
ENSG00000065485	PDIA5	4	6	0.5	2	3	1	4	1	15	6	6	5	5	0.6	7	4
ENSG00000065491	TBC1D22B	3	5	3	3	2	2	6	5	0.9	6	5	7	6	7	9	5
ENSG00000065518	NDUFB4	32	33	24	27	30	64	38	18	28	25	33	26	38	55	31	30
ENSG00000065526	SPEN	9	10	7	5	7	4	6	12	2	8	13	11	9	10	9	10
ENSG00000065534	MYLK	11	53	9	13	111	2	12	1	6	26	17	39	119	2	40	5
ENSG00000065548	ZC3H15	20	28	36	21	31	12	26	23	17	22	26	35	26	17	33	44
ENSG00000065559	MAP2K4	5	7	22	6	4	7	7	13	4	4	6	8	6	4	8	9
ENSG00000065600	TMEM206	1	2	12	1	0.9	0.7	4	4	0.4	2	5	2	2	0.6	4	1
ENSG00000065609	SNAP91	0	0.4	48	0	0.7	0.8	0	0	0	0.1	0.2	0.5	0.7	0	4	0.2
ENSG00000065613	SLK	22	14	18	15	20	14	20	17	4	23	9	20	23	15	20	24
ENSG00000065615	CYB5R4	3	4	2	2	2	2	3	14	1	2	4	2	3	2	5	2
ENSG00000065618	COL17A1	0.5	0.3	0.2	7	0.5	0	0.1	0	0	0.5	0.2	0.1	3	0	0.9	0.9
ENSG00000065621	GSTO2	0.2	0.5	0.9	1	0.4	0.2	2	0.1	0.1	0.3	0.1	0.7	1	0.2	2	2
ENSG00000065665	SEC61A2	1	3	12	2	1	2	2	0.6	3	1	4	3	2	2	8	3
ENSG00000065675	PRKCQ	0.2	3	5	1	0.4	0.1	4	16	0.1	2	5	1	0.3	44	2	17
ENSG00000065717	TLE2	12	15	3	16	11	5	6	0.7	2	8	11	15	16	6	8	12
ENSG00000065802	ASB1	2	5	7	5	3	7	4	3	1	3	7	5	5	3	4	5
ENSG00000065809	FAM107B	9	25	24	23	8	1	36	49	17	21	19	5	17	0.6	12	4
ENSG00000065833	ME1	14	8	13	68	7	11	6	1	6	7	6	14	26	12	14	19
ENSG00000065882	TBC1D1	12	13	5	6	24	12	22	14	4	13	13	9	22	10	16	18
ENSG00000065883	CDK13	6	9	6	6	4	4	6	13	3	4	10	11	6	5	11	7
ENSG00000065911	MTHFD2	11	16	5	6	17	7	11	9	0.5	15	26	16	12	25	11	11
ENSG00000065923	SLC9A7	0.4	3	8	3	0.6	1	2	3	1	0.7	4	4	1	4	1	4
ENSG00000065970	FOXJ2	9	7	5	7	8	7	4	11	1	8	7	14	11	10	9	7
ENSG00000065978	YBX1	320	333	48	276	271	194	133	194	105	229	232	177	259	557	513	278
ENSG00000065989	PDE4A	6	2	7	3	3	4	2	3	0.4	5	4	1	3	3	6	4
ENSG00000066027	PPP2R5A	26	21	9	52	18	25	26	50	21	38	25	11	39	11	16	27
ENSG00000066032	CTNNA2	0	0	33	0	0.9	0	0	0	0	0	0.1	0.1	0.3	0	5	0
ENSG00000066044	ELAVL1	9	10	6	8	8	7	9	11	5	10	14	13	13	9	17	8
ENSG00000066056	TIE1	22	23	1	8	9	4	3	0.2	1	14	20	3	5	2	4	6
ENSG00000066084	DIP2B	5	5	17	4	4	3	4	12	3	4	6	5	3	2	6	4
ENSG00000066117	SMARCD1	10	13	6	8	4	3	9	12	3	6	12	12	8	4	10	10
ENSG00000066135	KDM4A	5	9	5	6	4	3	6	12	3	3	7	10	8	3	6	7
ENSG00000066136	NFYC	5	10	5	6	5	5	8	9	4	4	8	9	10	10	8	9
ENSG00000066185	ZMYND12	0.4	0.3	3	0.7	0.5	0.4	2	0.2	0.9	3	0.2	2	1	0.1	19	2
ENSG00000066230	SLC9A3	0.1	0.2	0.3	0.1	0.1	0	13	0	0	0.2	0.3	0.4	0.2	0	0.3	0.2
ENSG00000066248	NGEF	0.1	0.2	22	0.3	0.5	0	0.8	0	3	0.3	0	0.9	0.2	0	0.7	0.2
ENSG00000066279	ASPM	0.1	0.2	0.1	0.1	0.1	0.1	0.1	0.2	0	0.1	0.4	0.1	0	0	2	0.1
ENSG00000066294	CD84	1	4	1	2	0.1	0.6	0.9	12	1	1	8	1	0.9	0.2	0.9	0.4
ENSG00000066322	ELOVL1	29	24	38	29	12	7	28	33	10	18	25	16	24	5	13	22
ENSG00000066336	SPI1	14	21	3	5	2	2	3	107	3	25	16	4	3	0.6	3	2
ENSG00000066379	ZNRD1	2	3	1	1	2	0.7	2	4	2	3	4	3	3	2	3	2
ENSG00000066382	MPPED2	0.5	0.3	2	0.3	1	0.8	3	0.1	0.2	0.2	0.4	0.7	2	0.5	0.7	9
ENSG00000066405	CLDN18	0.1	0.1	0.1	0.1	0.1	0	0.3	0.1	0.1	96	0.5	0.4	0.3	0	1	0.2
ENSG00000066422	ZBTB11	3	7	8	4	6	3	5	12	2	7	9	8	6	5	10	5
ENSG00000066427	ATXN3	1	3	3	3	1	1	2	2	0.6	1	2	2	2	0.4	2	2
ENSG00000066455	GOLGA5	17	14	13	14	9	8	18	10	20	9	12	18	14	10	30	21
ENSG00000066468	FGFR2	0.5	1	21	3	8	0.1	11	0.2	5	2	0.5	5	9	0.1	4	17
ENSG00000066557	LRRC40	5	9	12	7	3	7	10	7	7	3	5	8	9	3	11	7
ENSG00000066583	ISOC1	26	11	7	25	14	32	22	11	37	9	13	36	16	4	14	9
ENSG00000066629	EML1	2	7	5	4	9	4	3	0	0.9	3	3	3	8	2	5	2
ENSG00000066651	TRMT11	3	5	5	3	3	2	5	2	5	6	5	6	8	1	5	8
ENSG00000066654	THUMPD1	10	15	9	13	12	6	18	18	5	9	12	22	19	6	17	17
ENSG00000066697	MSANTD3	6	8	7	3	3	5	4	3	3	5	4	6	4	4	7	8
ENSG00000066735	KIF26A	1	1	0.3	2	0.7	0.8	0.7	0.1	0.1	0.9	0.7	8	0.5	0	1	0.6
ENSG00000066739	ATG2B	3	5	6	3	2	2	5	3	3	2	4	5	3	3	6	5
ENSG00000066777	ARFGEF1	6	6	5	6	6	5	10	16	2	5	7	7	7	4	16	11
ENSG00000066813	ACSM2B	0	0.1	0.1	0.1	0	0	37	0	25	0	0	0.1	0	0	0.1	0.1
ENSG00000066827	ZFAT	0.8	2	0.5	3	0.8	0.9	2	2	0.5	0.8	1	1	1	2	2	1
ENSG00000066855	MTFR1	5	5	3	6	4	5	13	2	8	5	5	5	6	4	10	5
ENSG00000066923	STAG3	0.7	4	2	0.7	0.4	0.3	0.5	0.3	0.4	0.5	6	1	0.5	1	13	1
ENSG00000066926	FECH	5	6	8	7	3	6	13	6	8	5	2	7	7	6	5	13
ENSG00000066933	MYO9A	3	2	5	3	4	2	6	2	0.4	3	3	5	4	2	9	4
ENSG00000067048	DDX3Y	0	29	0	0	0	12	0	18	7	30	0	0	21	6	40	0
ENSG00000067057	PFKP	11	16	43	5	10	17	16	5	0.3	7	17	12	24	6	41	19
ENSG00000067064	IDI1	9	23	41	15	9	8	23	20	39	32	18	33	11	12	18	27
ENSG00000067066	SP100	5	17	1	4	7	5	4	15	3	15	12	6	6	2	4	6
ENSG00000067082	KLF6	79	37	14	55	29	13	41	73	6	63	40	22	53	78	24	33
ENSG00000067113	PLPP1	87	40	18	75	44	22	46	0.9	23	19	39	10	52	11	31	33
ENSG00000067141	NEO1	4	9	22	7	9	3	9	2	2	9	8	16	9	9	21	11
ENSG00000067167	TRAM1	59	68	19	60	53	29	116	102	90	109	104	66	50	12	65	79
ENSG00000067177	PHKA1	2	2	2	3	2	4	2	0.1	0.5	1	1	4	3	42	3	10
ENSG00000067182	TNFRSF1A	36	47	8	24	28	11	30	55	31	59	39	41	39	17	19	19
ENSG00000067191	CACNB1	0.4	1	7	1	0.8	0.3	0.2	0.3	0	0.9	1	2	1	29	1	6
ENSG00000067208	EVI5	6	4	5	6	3	3	3	5	3	4	4	5	4	2	7	5
ENSG00000067221	STOML1	0.9	2	2	1	0.4	0.8	0.9	0.4	0.6	0.8	0.7	1	0.8	0.4	1	1
ENSG00000067225	PKM	32	59	85	41	34	67	103	80	3	41	60	43	61	30	53	57
ENSG00000067248	DHX29	7	9	9	9	7	8	14	8	7	7	8	11	13	14	13	15
ENSG00000067334	DNTTIP2	8	13	9	7	10	6	8	10	4	10	8	14	9	10	14	19
ENSG00000067365	METTL22	0.7	2	0.9	1	0.7	0.8	0.6	0.8	0.6	0.7	1	1	1	3	3	2
ENSG00000067369	TP53BP1	3	3	6	2	3	2	4	2	0.4	3	3	10	4	1	7	5
ENSG00000067445	TRO	0.6	1	5	2	0.3	0.3	2	0.2	0.4	0.6	1	4	0.9	0.6	0.9	1
ENSG00000067533	RRP15	3	7	3	4	3	4	3	3	2	1	2	6	3	6	5	7
ENSG00000067560	RHOA	327	320	166	331	229	102	215	444	88	347	265	288	249	243	237	233
ENSG00000067596	DHX8	6	8	3	4	3	2	4	12	2	4	5	6	5	5	7	6
ENSG00000067601	PMS2P4	0.1	0.4	0.8	0.3	0.1	0.3	0.7	0.2	0.1	0.3	0	0.2	0.7	0	0.3	0.2
ENSG00000067606	PRKCZ	0.1	1	11	0.4	0.8	1	2	0.9	0.6	5	0.9	0.6	0.8	0	6	6
ENSG00000067646	ZFY	0	6	0	0	0	3	0	6	2	2	0.1	0	5	3	7	0
ENSG00000067704	IARS2	38	31	21	41	24	29	33	26	20	14	24	30	30	22	35	36
ENSG00000067715	SYT1	0.4	0.6	223	0.4	3	0.1	1	0.1	0.2	0.4	1	1	2	0.1	2	0.3
ENSG00000067798	NAV3	0.4	0.6	5	2	0.5	0.4	0.2	0.1	0	0.5	1	3	2	0.1	1	0.7
ENSG00000067829	IDH3G	12	14	11	10	6	11	14	14	6	10	12	13	13	21	12	12
ENSG00000067836	ROGDI	0.7	3	13	2	3	5	4	5	2	3	2	4	4	2	4	1
ENSG00000067840	PDZD4	0.9	4	41	0.8	3	0.4	0.3	5	0.2	2	2	2	3	0.1	3	0.5
ENSG00000067842	ATP2B3	0	0	8	0	0.1	0	0.1	0	0	0	0	0.2	0.1	0	0.2	0
ENSG00000067900	ROCK1	12	12	4	10	11	7	9	19	3	10	11	9	12	2	11	9
ENSG00000067955	CBFB	20	19	12	12	12	9	13	31	4	18	28	21	14	29	12	22
ENSG00000067992	PDK3	3	5	4	2	3	2	2	7	3	4	4	3	3	0.4	10	2
ENSG00000068001	HYAL2	13	33	3	4	3	5	12	1	6	17	13	5	4	2	4	11
ENSG00000068024	HDAC4	1	2	2	2	4	1	2	4	0.7	1	2	3	4	13	3	3
ENSG00000068028	RASSF1	6	12	4	6	5	2	4	8	1	18	15	7	7	2	7	4
ENSG00000068078	FGFR3	0.1	0.8	24	0.3	0.4	0.2	4	0	7	2	0.4	0.3	7	0.1	9	0.1
ENSG00000068079	IFI35	8	16	2	8	7	3	8	15	4	7	7	12	10	1	5	6
ENSG00000068097	HEATR6	1	4	3	2	2	2	2	4	1	1	4	5	5	4	3	3
ENSG00000068120	COASY	9	11	5	8	6	4	17	9	16	9	12	8	8	5	12	11
ENSG00000068137	PLEKHH3	2	3	0.8	4	2	0.7	2	0	0.7	2	3	9	4	0.9	3	2
ENSG00000068305	MEF2A	11	15	21	11	10	34	13	13	5	19	10	19	19	19	12	16
ENSG00000068308	OTUD5	14	16	20	12	13	4	13	17	6	14	23	19	18	7	13	17
ENSG00000068323	TFE3	26	16	13	34	15	5	17	17	7	35	18	23	22	10	13	22
ENSG00000068354	TBC1D25	5	6	3	4	2	4	3	6	1	4	4	4	4	4	5	4
ENSG00000068366	ACSL4	43	16	18	28	35	11	39	32	11	62	15	16	15	81	20	16
ENSG00000068383	INPP5A	8	12	12	8	19	26	8	4	5	13	10	11	21	20	15	9
ENSG00000068394	GPKOW	13	10	12	10	9	5	9	14	6	11	8	10	11	11	10	11
ENSG00000068400	GRIPAP1	6	9	12	5	4	2	6	5	3	6	8	7	6	2	5	6
ENSG00000068438	FTSJ1	8	13	6	7	4	3	8	7	6	8	10	10	7	4	7	7
ENSG00000068489	PRR11	1	2	2	1	1	0.5	0.7	3	0.3	0.7	1	0.8	0.6	0.3	1	0.9
ENSG00000068615	REEP1	1	7	15	0.9	12	6	2	0	0.4	2	3	2	13	0.8	23	1
ENSG00000068650	ATP11A	4	4	4	2	3	8	5	10	3	14	4	4	2	3	3	4
ENSG00000068654	POLR1A	4	6	3	3	2	2	3	3	2	1	3	4	2	5	3	4
ENSG00000068697	LAPTM4A	308	238	68	297	242	123	264	105	117	297	189	382	305	69	346	268
ENSG00000068724	TTC7A	2	5	2	3	2	1	5	18	2	8	7	4	3	0.6	9	5
ENSG00000068745	IP6K2	5	8	7	7	5	3	10	8	3	5	9	6	8	1	11	9
ENSG00000068781	STON1-GTF2A1L	0.2	0	0	0.1	2	0	0.2	0	0	0.1	0	0.1	0.7	0	0.4	0.1
ENSG00000068784	SRBD1	3	3	1	3	2	2	3	7	2	3	3	4	4	2	10	6
ENSG00000068796	KIF2A	6	7	23	5	6	2	4	28	1	6	9	11	5	2	22	7
ENSG00000068831	RASGRP2	1	12	1	0.8	0.9	1	0.9	12	0.4	2	30	0.7	3	0.2	2	0.5
ENSG00000068878	PSME4	7	11	5	9	4	18	6	10	6	8	7	8	7	23	22	16
ENSG00000068885	IFT80	0.7	2	4	2	1	0.9	4	0.9	0.6	3	2	4	2	0.2	5	3
ENSG00000068903	SIRT2	6	6	21	8	6	8	5	7	5	6	10	8	9	21	6	9
ENSG00000068912	ERLEC1	17	34	41	27	22	17	26	22	20	32	30	32	32	9	43	51
ENSG00000068971	PPP2R5B	4	6	19	5	5	3	7	3	1	8	13	5	7	3	4	4
ENSG00000068976	PYGM	1	7	9	70	6	20	0.6	0.2	0.2	0.8	3	3	10	273	15	83
ENSG00000068985	PAGE1	0	0	0	0	0.1	0	0	0	0	0	0	0	0	0	17	0
ENSG00000069011	PITX1	0.2	0.1	0	0.6	1	0	0	0	0	0.5	0.2	0.1	13	4	0.6	4
ENSG00000069018	TRPC7	0	0	0	0	0	0	0.2	0	0	0	0	0	0	0	0.1	0
ENSG00000069020	MAST4	6	4	4	9	3	9	4	2	0.9	5	3	7	4	5	4	3
ENSG00000069122	ADGRF5	61	27	4	28	16	30	42	0	9	80	21	7	11	8	8	20
ENSG00000069188	SDK2	0.1	0.6	0.7	0.3	0.3	0.3	0.2	0.5	0	0.6	0.4	0.4	0.2	0	4	0.6
ENSG00000069206	ADAM7	0	0	0	0	0	0	0.1	0	0	0	0	0	0.5	0	126	0
ENSG00000069248	NUP133	8	9	9	8	6	6	10	11	3	4	8	13	10	8	11	11
ENSG00000069275	NUCKS1	91	90	136	90	67	76	53	38	31	72	40	159	76	33	80	113
ENSG00000069329	VPS35	12	12	18	14	17	12	16	20	3	11	12	19	20	8	21	13
ENSG00000069345	DNAJA2	19	21	30	22	19	20	21	22	11	20	19	23	21	24	40	26
ENSG00000069399	BCL3	4	23	1	4	6	2	6	9	13	49	17	15	13	3	5	1
ENSG00000069424	KCNAB2	1	6	17	1	0.6	2	2	18	1	2	6	2	1	0.4	0.9	0.6
ENSG00000069431	ABCC9	19	8	5	12	9	20	4	0.1	11	7	11	7	9	16	5	7
ENSG00000069482	GAL	0.2	0.1	0.1	0.8	2	0	0.4	0	0	0.1	0.2	0.1	1	0	0.5	0
ENSG00000069493	CLEC2D	1	16	0.5	2	1	0.5	1	16	0.3	3	13	4	2	0.1	2	1
ENSG00000069509	FUNDC1	5	9	20	8	6	9	12	6	2	4	3	12	7	1	15	12
ENSG00000069535	MAOB	48	38	61	49	39	52	31	0.2	67	32	12	102	48	33	47	11
ENSG00000069667	RORA	4	3	5	3	2	3	3	7	3	5	4	2	3	14	4	6
ENSG00000069696	DRD4	0.2	0.6	0.5	0.3	0.4	0.1	0.1	0	0.2	0.3	0	0.3	0.5	0.2	0.5	0.4
ENSG00000069702	TGFBR3	62	24	5	35	49	10	17	14	4	43	26	81	52	8	25	14
ENSG00000069712	KIAA1107	2	0.6	30	2	2	1	1	0.9	0.3	0.7	1	1	3	0.4	6	1
ENSG00000069764	PLA2G10	0.2	0.8	0.2	0.8	0.5	0.2	0.2	0.4	0	2	0.3	0.5	0.3	0.1	0.9	0.7
ENSG00000069812	HES2	0.1	0.3	0.1	0.2	0.6	0.1	0.6	0.1	0	0.6	0.3	0.7	0.2	0.1	0.4	0.2
ENSG00000069849	ATP1B3	32	49	28	31	37	20	55	37	5	121	78	39	29	6	54	46
ENSG00000069869	NEDD4	4	4	2	3	4	3	4	1	4	4	3	3	5	24	3	6
ENSG00000069943	PIGB	1	5	1	3	0.9	0.7	3	3	1	1	1	2	2	0.5	2	4
ENSG00000069956	MAPK6	7	6	16	6	5	4	8	5	9	10	5	8	8	9	15	11
ENSG00000069966	GNB5	1	3	7	1	2	0.5	3	2	1	1	3	7	4	0.3	5	3
ENSG00000069974	RAB27A	6	11	2	3	11	2	7	47	10	21	15	7	9	0.8	5	10
ENSG00000069998	CECR5	3	4	2	3	3	4	5	5	4	2	5	4	4	2	4	3
ENSG00000070010	UFD1L	5	8	4	4	3	3	5	4	5	4	9	4	5	5	6	5
ENSG00000070018	LRP6	4	4	5	7	8	3	9	0.4	5	8	4	8	7	2	7	8
ENSG00000070019	GUCY2C	0.5	0.2	0.2	0.8	2	0.9	0.3	0.5	0.2	0.1	0.1	0.2	0.3	0	0.4	0.7
ENSG00000070031	SCT	0.1	0.1	0.5	0.1	0.3	0	0.3	0.2	0	0.4	0	0.2	0.1	0	3	0
ENSG00000070047	PHRF1	5	9	3	4	3	3	4	6	3	3	5	6	4	6	7	6
ENSG00000070061	IKBKAP	4	8	7	6	4	5	9	9	9	4	7	17	7	2	14	7
ENSG00000070081	NUCB2	7	11	5	6	10	6	9	5	19	14	10	14	8	2	21	11
ENSG00000070087	PFN2	14	8	145	17	22	11	47	1	2	17	10	39	38	47	29	51
ENSG00000070159	PTPN3	2	2	3	3	0.7	8	12	0	9	2	0.8	1	2	7	2	7
ENSG00000070182	SPTB	0.4	0.4	2	0.9	0.2	6	0.5	0.3	0	0.8	0.3	0.2	0.1	46	1	11
ENSG00000070190	DAPP1	0.4	6	0.3	1	0.2	0.2	0.4	28	0.1	3	7	0.9	2	0.3	0.3	0.1
ENSG00000070193	FGF10	6	3	0.2	3	6	0.4	0.5	0	0	3	4	2	7	0.2	3	4
ENSG00000070214	SLC44A1	12	6	35	7	14	4	10	8	15	13	11	7	10	1	9	28
ENSG00000070269	TMEM260	1	2	2	2	2	0.6	4	3	1	2	3	5	4	0.5	3	3
ENSG00000070366	SMG6	2	3	2	2	2	2	2	2	0.4	2	2	5	3	2	4	4
ENSG00000070367	EXOC5	7	6	8	9	9	6	7	8	3	10	7	8	8	4	12	6
ENSG00000070371	CLTCL1	1	0.7	0.9	1	0.5	1	0.5	0.6	0.2	0.5	0.6	0.8	1	92	7	5
ENSG00000070388	FGF22	0.2	0.2	0.3	0.1	0.1	0	0.1	0	0	0.2	0.3	0.2	0.2	0.1	0.1	0.1
ENSG00000070404	FSTL3	12	7	3	18	8	7	8	0.7	1	27	8	16	7	0.6	11	7
ENSG00000070413	DGCR2	10	11	13	10	8	7	10	20	5	10	11	16	13	7	12	23
ENSG00000070423	RNF126	7	12	5	5	2	3	2	5	5	4	5	4	4	11	10	6
ENSG00000070444	MNT	2	3	2	2	1	0.6	1	3	0.6	2	2	3	3	1	2	3
ENSG00000070476	ZXDC	3	4	2	2	1	2	4	4	2	2	4	4	3	6	3	4
ENSG00000070495	JMJD6	3	4	4	3	8	7	4	4	1	9	9	6	7	10	6	9
ENSG00000070501	POLB	2	4	5	3	2	4	3	6	3	5	6	5	4	3	19	3
ENSG00000070526	ST6GALNAC1	0.6	0.6	0.8	0.9	14	0.8	0.1	0.6	0.1	4	0.3	1	0.8	0.2	2	0.4
ENSG00000070540	WIPI1	17	8	3	8	4	13	8	5	5	8	7	3	4	26	4	12
ENSG00000070601	FRMPD1	0	0.3	0.6	0.1	0.3	0.4	0.3	0	0	0.1	0.1	0.1	0.1	0	2	0.1
ENSG00000070610	GBA2	4	11	13	5	6	8	28	9	6	13	19	9	14	11	7	11
ENSG00000070614	NDST1	19	12	12	21	4	8	7	8	15	13	10	18	5	2	8	14
ENSG00000070669	ASNS	3	8	16	2	4	1	4	2	0.2	5	7	19	6	6	10	5
ENSG00000070718	AP3M2	2	3	13	2	3	2	4	2	0.3	4	3	4	5	0.8	8	3
ENSG00000070729	CNGB1	0	0.1	0.8	0	0.3	0	0	0	0	0	0	0	0	0	0.1	0
ENSG00000070731	ST6GALNAC2	1	0.3	0.4	1	1	0.4	2	2	0.4	3	0.7	2	2	4	4	3
ENSG00000070748	CHAT	0	0	0	0	0.1	0	0	0	0	0	0	0	0	0	0.1	0
ENSG00000070756	PABPC1	171	157	29	104	176	33	60	474	46	194	203	190	259	36	214	77
ENSG00000070759	TESK2	2	3	5	2	2	0.5	1	5	1	4	6	4	4	2	7	2
ENSG00000070761	CFAP20	4	9	14	8	5	7	6	8	5	8	10	10	8	2	14	7
ENSG00000070770	CSNK2A2	20	16	11	14	14	5	9	12	6	11	14	16	13	8	37	16
ENSG00000070778	PTPN21	5	4	3	10	8	9	7	0.1	1	8	4	10	6	3	11	11
ENSG00000070785	EIF2B3	6	7	6	12	6	9	5	4	6	4	5	10	6	13	11	5
ENSG00000070808	CAMK2A	0	0.1	112	1	0.4	3	0.4	0	0	0.2	0.2	0.4	2	10	0.5	4
ENSG00000070814	TCOF1	3	5	2	2	4	2	2	3	0.7	2	5	5	5	4	6	2
ENSG00000070831	CDC42	126	106	65	106	65	40	70	192	32	113	70	107	73	34	73	73
ENSG00000070882	OSBPL3	0.8	4	2	1	0.4	0.6	7	4	0.2	3	5	8	1	2	2	6
ENSG00000070886	EPHA8	0	0	0.1	0	0	0	0	0	0	0	0	0	0	0	0.7	0
ENSG00000070915	SLC12A3	0	0.5	0	0	0	0	44	0.1	0	0	0.1	0	0	0	0	0
ENSG00000070950	RAD18	1	2	1	2	0.6	0.4	1	3	0.8	0.6	2	2	2	0.3	2	2
ENSG00000070961	ATP2B1	4	10	44	6	5	2	7	20	4	7	7	9	7	6	14	10
ENSG00000070985	TRPM5	0	0	0	0	0.1	0	0.2	0	0	0	0.1	0	0.2	0	0.2	0.2
ENSG00000071051	NCK2	13	20	14	12	14	9	10	22	2	21	22	11	14	8	18	13
ENSG00000071054	MAP4K4	34	21	46	20	16	13	6	20	4	13	19	17	11	10	26	12
ENSG00000071073	MGAT4A	8	6	6	3	4	3	11	16	1	9	10	3	4	1	4	3
ENSG00000071082	RPL31	53	91	29	49	80	26	42	130	37	94	121	97	127	49	52	43
ENSG00000071127	WDR1	33	49	15	18	31	15	31	52	11	45	32	39	51	13	35	43
ENSG00000071189	SNX13	3	4	4	4	3	4	5	3	2	3	3	5	4	4	4	6
ENSG00000071203	MS4A12	0	0	0	0	2	0	0	0	0	0	0	0	0	0	0.2	0.2
ENSG00000071205	ARHGAP10	4	3	0.6	5	6	4	2	0.8	0.9	2	4	4	10	5	6	7
ENSG00000071242	RPS6KA2	28	14	16	7	11	17	8	0.7	3	15	11	10	10	4	4	14
ENSG00000071243	ING3	2	5	2	3	2	2	4	6	1	2	3	5	4	1	3	5
ENSG00000071246	VASH1	3	4	4	4	2	2	2	4	0.9	2	5	6	2	0.2	2	1
ENSG00000071282	LMCD1	11	7	1	14	2	2	2	0.1	0.2	20	3	7	11	4	4	16
ENSG00000071462	WBSCR22	5	11	5	5	4	4	7	4	3	5	6	7	6	7	18	10
ENSG00000071537	SEL1L	31	17	17	21	18	13	24	24	27	17	28	13	19	15	14	17
ENSG00000071539	TRIP13	0.5	1	0.5	0.7	0.3	0.3	0.4	0.1	0.1	1	0.6	1	0.4	0.2	13	0.4
ENSG00000071553	ATP6AP1	12	17	26	12	11	11	27	25	11	27	23	18	19	9	15	21
ENSG00000071564	TCF3	4	10	1	4	4	2	3	6	1	4	15	10	5	2	28	5
ENSG00000071575	TRIB2	18	18	6	16	13	11	18	16	3	23	25	24	14	2	21	5
ENSG00000071626	DAZAP1	8	17	6	8	8	4	7	5	4	8	11	9	7	4	13	11
ENSG00000071655	MBD3	4	7	2	5	3	2	3	3	3	2	5	7	3	2	5	4
ENSG00000071677	PRLH	0	0	0	0	0	0	0	0	0	0	0	0	0	0	0.1	0
ENSG00000071794	HLTF	3	6	13	8	4	5	7	4	3	2	5	11	9	1	27	10
ENSG00000071859	FAM50A	28	26	16	18	21	8	18	10	7	14	23	17	18	18	15	24
ENSG00000071889	FAM3A	4	4	4	4	4	3	4	2	4	4	5	6	6	3	3	5
ENSG00000071894	CPSF1	5	11	3	5	4	2	4	5	3	4	12	9	6	6	12	6
ENSG00000071909	MYO3B	0.1	0.5	0.1	0	0	0	2	0.1	0	0	0.1	0.1	0.3	0	0.9	0.3
ENSG00000071967	CYBRD1	136	45	20	129	127	37	21	21	4	131	111	118	122	25	85	164
ENSG00000071991	CDH19	2	0.9	6	0.1	21	8	0.2	0	1	2	4	0.9	5	0.2	2	1
ENSG00000071994	PDCD2	5	11	4	6	6	4	8	9	4	4	9	9	6	4	8	9
ENSG00000072041	SLC6A15	0.3	0	9	0.1	0.3	0	0	0	0	0.1	0.2	0.1	0.4	0.1	0.2	0.3
ENSG00000072042	RDH11	10	17	26	9	13	4	33	16	34	14	18	16	25	1	20	25
ENSG00000072062	PRKACA	22	14	15	19	10	37	9	24	14	17	13	34	16	41	20	15
ENSG00000072071	ADGRL1	4	5	16	12	3	2	3	1	0.2	2	2	6	3	0.1	6	6
ENSG00000072080	SPP2	0.1	0.7	0.3	0.2	0	0.2	0.2	0	24	0	0	0.1	0	0	0.2	0.1
ENSG00000072110	ACTN1	17	49	7	26	49	7	11	20	9	29	31	26	87	4	26	8
ENSG00000072121	ZFYVE26	2	3	1	2	1	2	2	4	0.9	0.9	2	3	2	2	1	2
ENSG00000072133	RPS6KA6	0.3	0.5	2	0.3	1	0.2	5	0.1	0.2	0.6	0.5	2	2	0.1	2	5
ENSG00000072134	EPN2	3	3	6	2	4	3	2	0.3	0.6	4	3	4	5	2	5	3
ENSG00000072135	PTPN18	10	12	3	9	6	3	8	41	5	5	16	6	8	2	4	5
ENSG00000072163	LIMS2	3	10	1	7	28	8	3	0.6	1	4	5	2	25	1	6	2
ENSG00000072182	ASIC4	0	0.1	0.4	0	0	0	0.1	0	0	0	0	0	0.1	0	0.1	0
ENSG00000072195	SPEG	0.6	3	1	2	4	5	0.2	0	0	0.8	0.9	2	8	20	2	6
ENSG00000072201	LNX1	3	2	6	3	1	2	3	0.9	0.8	0.9	1	2	2	0.4	3	4
ENSG00000072210	ALDH3A2	16	10	9	38	13	8	23	7	22	28	8	19	19	20	16	37
ENSG00000072274	TFRC	13	16	15	13	6	23	18	4	6	46	12	37	5	2	11	17
ENSG00000072310	SREBF1	2	8	8	10	2	0.8	3	2	13	4	4	12	5	4	6	8
ENSG00000072315	TRPC5	0	0	0.8	0	0	0	0	0	0.3	0	0	0	0	0	0	0.1
ENSG00000072364	AFF4	13	12	16	12	9	10	15	13	8	15	10	24	17	13	16	21
ENSG00000072401	UBE2D1	8	10	8	12	9	23	8	41	3	9	11	12	11	36	8	11
ENSG00000072415	MPP5	4	4	12	6	5	3	11	1	3	5	4	4	6	4	9	12
ENSG00000072422	RHOBTB1	7	3	4	7	3	6	20	2	1	3	2	6	4	6	9	2
ENSG00000072501	SMC1A	12	13	8	7	9	7	11	18	5	6	12	17	8	7	9	13
ENSG00000072506	HSD17B10	24	34	14	34	20	19	42	28	68	18	25	35	25	20	21	37
ENSG00000072518	MARK2	4	5	5	4	3	4	4	15	1	5	7	6	5	3	5	7
ENSG00000072571	HMMR	0.1	0.4	0.3	0.3	0.3	0.2	0.2	0.4	0.1	0.4	0.9	0.2	0.3	0.1	11	0.2
ENSG00000072609	CHFR	1	3	0.9	1	0.6	0.6	1	3	0.7	0.9	2	1	1	0.7	2	1
ENSG00000072657	TRHDE	0.8	0.2	6	2	0.9	0.2	3	0	0.2	1	0.2	1	0.8	0.1	1	0.2
ENSG00000072682	P4HA2	3	2	1	4	7	4	6	0.1	0.8	7	3	4	5	0.9	4	5
ENSG00000072694	FCGR2B	0.8	3	0.3	2	0.2	1	0.3	3	4	2	10	1	3	0.4	1	0.4
ENSG00000072736	NFATC3	5	6	2	5	4	2	4	18	3	4	10	7	6	12	9	5
ENSG00000072756	TRNT1	3	5	3	3	3	2	6	4	2	3	5	5	4	1	4	4
ENSG00000072778	ACADVL	40	45	15	59	26	111	71	16	90	42	52	22	45	51	23	43
ENSG00000072786	STK10	10	13	1	3	2	1	2	43	0.8	5	12	2	2	0.7	5	2
ENSG00000072803	FBXW11	13	13	43	15	13	20	14	15	7	21	13	21	15	15	17	17
ENSG00000072818	ACAP1	1	15	0.6	1	0.4	0.3	0.4	10	0.2	3	28	1	0.9	0.3	1	1
ENSG00000072832	CRMP1	1	1	18	2	3	0.6	4	0	0.1	4	2	5	3	0.2	3	2
ENSG00000072840	EVC	2	2	0.6	2	2	1	8	0.1	0.3	3	2	7	4	0.3	3	3
ENSG00000072849	DERL2	5	8	4	7	4	2	11	7	7	5	8	10	6	2	11	7
ENSG00000072858	SIDT1	0.3	4	2	0.6	0.4	0.1	0.3	5	0.1	0.7	3	0.4	1	0.1	0.2	0.2
ENSG00000072864	NDE1	2	3	3	1	3	1	1	8	0.4	3	4	2	4	1	4	1
ENSG00000072952	MRVI1	7	28	12	4	18	2	5	5	0.3	6	10	14	19	2	20	4
ENSG00000072954	TMEM38A	0.7	1	7	5	1	6	4	2	2	1	2	2	2	104	4	14
ENSG00000072958	AP1M1	5	4	5	3	2	1	3	6	3	2	4	3	3	4	5	2
ENSG00000073008	PVR	6	10	6	5	9	11	12	4	17	30	5	7	8	9	8	12
ENSG00000073050	XRCC1	7	5	4	5	5	2	3	7	1	5	6	8	8	5	9	7
ENSG00000073060	SCARB1	20	5	4	13	6	1	1	1	26	2	6	11	4	1	5	2
ENSG00000073067	CYP2W1	0.1	0.1	0	0	0	0	0	0	0	0.1	0.1	0.4	0.1	0	0.2	0.1
ENSG00000073111	MCM2	0.9	4	1	1	0.8	0.9	1	2	0.4	0.6	2	2	2	2	6	3
ENSG00000073146	MOV10L1	0.2	0.5	0.2	0.1	0.1	0	0	0.1	0	0.1	0.1	0.2	0.1	0	7	0.1
ENSG00000073150	PANX2	0.2	0.1	6	0.3	0.2	0.1	0.5	1	0.6	0.5	0.2	0.9	0.3	0.1	1	0.9
ENSG00000073169	SELO	5	9	3	5	4	2	7	4	16	5	9	6	5	6	7	5
ENSG00000073282	TP63	0.2	0.1	0	6	0.2	0.1	0.3	0.1	0	0.7	0.3	0.1	7	15	3	0.5
ENSG00000073331	ALPK1	2	4	1	1	2	0.6	2	3	0.6	2	3	4	3	0.8	1	2
ENSG00000073350	LLGL2	0.3	0.9	0.4	0.5	2	0.2	9	0.9	3	3	2	2	2	0.2	1	1
ENSG00000073417	PDE8A	7	5	10	6	4	2	7	2	5	4	5	6	5	1	5	3
ENSG00000073464	CLCN4	0.8	3	29	3	0.7	10	3	2	2	1	1	1	1	25	4	6
ENSG00000073536	NLE1	1	3	2	2	2	0.3	1	2	1	0.9	2	3	2	2	2	2
ENSG00000073578	SDHA	5	6	10	8	5	37	15	6	12	8	8	5	8	21	6	8
ENSG00000073584	SMARCE1	6	11	5	7	7	4	6	7	3	4	7	12	9	3	8	8
ENSG00000073598	FNDC8	0	0.1	0.1	0	0	0	0.1	0	0	0	0	0.1	0.1	0	12	0.1
ENSG00000073605	GSDMB	4	5	1	2	2	0.3	0.9	0.6	1	3	8	2	3	0.3	1	1
ENSG00000073614	KDM5A	6	8	4	5	4	3	4	17	2	4	7	7	6	3	11	7
ENSG00000073670	ADAM11	0.1	0.3	7	0.1	0.5	2	0.1	0	0	0.1	0	0.4	0.7	0	0.5	0.1
ENSG00000073711	PPP2R3A	2	2	5	5	4	28	26	0.4	0.4	2	1	4	5	9	5	7
ENSG00000073712	FERMT2	25	18	11	38	35	15	16	0.1	6	32	16	22	52	5	17	11
ENSG00000073734	ABCB11	1	0.1	0	0	0	0	0	0	7	0	0.4	0	0.1	0	1	0.1
ENSG00000073737	DHRS9	2	0.5	0.7	2	0.6	0.6	0	4	0.1	3	0.8	0.6	0.7	0.1	2	0.1
ENSG00000073754	CD5L	0	18	0	0	0	0.7	0.1	0	6	0.6	3	0	0	0	0.1	0.1
ENSG00000073756	PTGS2	0.9	6	2	2	7	0.4	1	22	0.2	58	5	0.7	32	0.2	2	0.2
ENSG00000073792	IGF2BP2	5	1	0.1	1	3	4	4	2	0.4	12	2	2	2	0.5	4	3
ENSG00000073803	MAP3K13	2	3	4	2	2	0.8	4	1	2	4	2	3	3	0.3	3	3
ENSG00000073849	ST6GAL1	7	32	6	6	6	9	20	43	175	14	45	5	8	4	4	5
ENSG00000073861	TBX21	0.1	2	0	0.4	0	0.1	0.1	30	0.3	4	6	0.3	0.3	0.3	0.8	0.1
ENSG00000073905	VDAC1P1	4	3	4	4	2	26	8	7	11	8	6	3	7	37	2	6
ENSG00000073910	FRY	3	5	3	3	2	9	3	3	0.8	3	3	2	6	1	3	2
ENSG00000073921	PICALM	59	47	51	72	52	25	70	91	21	71	43	48	41	21	44	35
ENSG00000073969	NSF	7	8	71	5	5	3	10	12	4	4	7	7	8	7	11	7
ENSG00000074047	GLI2	0.4	0.6	0.2	0.4	0.5	0	0.2	0	0	0.8	0.4	5	1	0.2	2	0.2
ENSG00000074054	CLASP1	10	7	11	7	6	10	7	7	3	4	7	9	8	10	10	8
ENSG00000074071	MRPS34	12	28	12	17	18	11	18	19	15	13	27	15	19	14	15	14
ENSG00000074181	NOTCH3	60	28	3	27	15	8	6	0.1	0.5	17	27	12	14	11	19	9
ENSG00000074201	CLNS1A	8	11	13	9	9	7	8	17	8	8	11	22	12	5	14	15
ENSG00000074211	PPP2R2C	0.2	0.2	25	0.2	0.3	1	0.1	0	0	0	0.1	0.9	2	0	2	0.1
ENSG00000074219	TEAD2	12	24	1	11	12	13	6	0.4	2	22	13	17	11	2	8	5
ENSG00000074266	EED	1	3	1	3	3	2	3	3	1	2	4	4	3	1	4	2
ENSG00000074276	CDHR2	0	0.1	0.4	0	0.2	0	2	0	6	0.1	0.1	0.1	0	0	1	0
ENSG00000074317	SNCB	0	0	80	0.1	0.1	0	0	0	0	0.1	0.1	0	0.1	0.1	0.2	0.1
ENSG00000074319	TSG101	13	17	13	15	13	14	21	14	8	13	14	14	16	14	27	25
ENSG00000074356	NCBP3	3	5	3	4	3	2	4	5	1	3	5	7	4	2	5	4
ENSG00000074370	ATP2A3	1	24	0.3	2	4	0.6	1	33	0.4	5	22	2	4	0.1	1	2
ENSG00000074410	CA12	2	2	0.6	2	10	0.1	87	0	0	0.7	1	2	8	0.1	1	1
ENSG00000074416	MGLL	34	9	11	56	12	10	13	2	14	13	9	3	11	4	5	4
ENSG00000074527	NTN4	9	5	6	21	13	16	54	0.1	17	17	6	20	19	2	11	7
ENSG00000074582	BCS1L	2	6	3	4	3	3	7	1	3	2	6	6	5	5	3	5
ENSG00000074590	NUAK1	12	8	26	12	6	9	4	0.3	2	4	7	5	4	4	4	4
ENSG00000074603	DPP8	9	12	16	10	5	9	6	10	2	4	6	7	7	6	11	8
ENSG00000074621	SLC24A1	2	3	1	2	0.8	0.3	1	1	0.5	0.9	0.8	2	1	0.2	2	2
ENSG00000074657	ZNF532	4	7	6	5	6	6	3	0.8	0.4	5	6	13	10	7	7	7
ENSG00000074660	SCARF1	8	7	0.9	4	2	1	2	2	0.9	13	4	2	2	0.6	1	3
ENSG00000074695	LMAN1	24	21	13	24	27	19	41	15	71	36	28	36	27	22	25	33
ENSG00000074696	HACD3	5	9	31	9	8	2	25	5	19	7	12	28	16	1	17	20
ENSG00000074706	IPCEF1	0.3	2	12	0.2	0.2	0.2	2	10	0.2	0.9	5	0.4	0.3	0	0.6	16
ENSG00000074755	ZZEF1	4	6	3	3	2	4	3	8	2	2	4	4	3	11	3	5
ENSG00000074771	NOX3	0	0	0.1	0	0	0	0	0	0	0	0	0	0	0	0	0
ENSG00000074800	ENO1	153	196	142	190	94	24	267	147	120	114	113	124	97	43	100	110
ENSG00000074803	SLC12A1	0	0	0.1	0	0	0	131	0	0	0	0	0	0	0	0.1	0
ENSG00000074842	MYDGF	35	54	17	21	28	6	37	22	89	36	51	34	27	5	34	33
ENSG00000074855	ANO8	1	2	3	2	0.3	0.9	0.9	0.8	0.4	0.9	2	1	1	2	0.5	1
ENSG00000074935	TUBE1	3	2	2	2	3	4	4	0.7	3	2	4	6	5	0.7	7	2
ENSG00000074964	ARHGEF10L	2	5	3	3	3	4	7	4	7	2	2	3	5	7	2	5
ENSG00000074966	TXK	0.1	4	0.1	0.1	0.2	0.2	1	11	0.3	2	6	0.4	0.5	0	0.5	0.2
ENSG00000075035	WSCD2	0	2	4	0.4	0.8	0.1	0.4	0.1	0	0.2	0.2	0.3	2	0.1	0.5	4
ENSG00000075043	KCNQ2	0	0	9	0	0.1	0	0	0	0	0	0.1	0	0	0	2	0
ENSG00000075073	TACR2	0.4	0.5	0.5	0.6	37	2	0.1	0.3	0.1	0.3	0.2	1	24	1	0.7	0.6
ENSG00000075089	ACTR6	4	6	15	6	6	4	9	7	3	5	6	7	9	2	10	9
ENSG00000075131	TIPIN	1	3	2	2	0.9	0.5	1	0.9	1	0.7	2	3	2	2	8	2
ENSG00000075142	SRI	16	16	51	14	19	7	20	10	3	23	13	24	20	3	17	16
ENSG00000075151	EIF4G3	10	10	18	8	10	7	11	7	4	8	11	13	10	13	33	16
ENSG00000075188	NUP37	3	4	1	3	2	2	4	4	2	2	3	5	4	2	6	4
ENSG00000075213	SEMA3A	2	10	2	2	5	0.3	0.2	0.1	0	2	5	0.7	6	0.1	0.8	1
ENSG00000075218	GTSE1	0.3	0.4	0.2	0.3	0.1	0.1	0.1	0.3	0.1	0.3	0.9	0.2	0.1	0	2	0.1
ENSG00000075223	SEMA3C	4	2	6	83	38	9	6	3	0.1	25	4	16	31	2	17	6
ENSG00000075234	TTC38	4	6	2	7	5	3	15	11	36	5	7	11	6	5	4	8
ENSG00000075239	ACAT1	20	18	14	32	14	53	51	4	120	8	8	16	16	35	21	29
ENSG00000075240	GRAMD4	5	5	3	6	2	4	4	7	7	2	5	5	3	3	3	6
ENSG00000075275	CELSR1	0.2	3	0.1	0.6	0.2	0.8	3	0.1	0.2	3	2	2	0.7	0	0.6	2
ENSG00000075290	WNT8B	0	0	0.4	0.1	0	0	0.1	0	0	0	0.1	0	0.3	0	0.1	0.1
ENSG00000075292	ZNF638	6	10	9	8	7	6	10	10	3	5	9	14	10	6	13	13
ENSG00000075303	SLC25A40	2	5	10	3	3	4	7	12	2	3	4	6	5	1	4	3
ENSG00000075336	TIMM21	3	6	5	7	7	13	8	2	4	1	3	6	5	4	6	11
ENSG00000075340	ADD2	0.4	1	19	0.5	0.8	0.3	0.1	0.6	0	0.4	2	0.3	0.3	0	0.9	0.2
ENSG00000075388	FGF4	0	0	0	0	0	0	0.1	0	0	0	0	0	0	0	0.5	0
ENSG00000075391	RASAL2	4	4	4	4	1	7	3	0.2	0.5	4	2	3	3	1	6	2
ENSG00000075399	VPS9D1	1	5	5	2	1	1	4	1	1	1	4	3	2	1	4	3
ENSG00000075407	ZNF37A	2	5	3	3	3	3	5	3	1	1	4	7	4	1	3	5
ENSG00000075413	MARK3	6	11	9	7	5	12	7	8	3	8	8	10	8	6	11	9
ENSG00000075415	SLC25A3	30	46	35	44	43	85	49	35	32	29	26	52	43	44	26	50
ENSG00000075420	FNDC3B	15	7	1	15	9	8	10	7	7	16	10	13	8	7	8	10
ENSG00000075426	FOSL2	76	28	16	22	48	24	26	30	3	62	36	65	53	43	17	24
ENSG00000075429	CACNG5	0	0	0.9	0	0	0	0	0	0	0	0	0	0	0	0.1	0
ENSG00000075461	CACNG4	0	0	4	0.3	0.1	0	0	0	0	2	0.1	0.7	0.5	0	0.2	0
ENSG00000075539	FRYL	4	4	7	4	5	3	4	8	1	3	5	3	3	1	3	2
ENSG00000075568	TMEM131	4	6	3	4	4	5	5	10	2	4	6	8	6	7	7	5
ENSG00000075618	FSCN1	10	20	17	9	2	1	3	0.8	2	11	8	38	5	0.7	9	4
ENSG00000075624	ACTB	1795	1992	870	1176	2079	200	736	3059	515	2061	1104	1615	2329	236	1032	669
ENSG00000075643	MOCOS	3	0.7	0.2	1	0.4	0.3	2	0.1	10	0.9	0.9	10	1	0.5	1	0.3
ENSG00000075651	PLD1	3	2	3	2	2	5	1	1	0.9	1	2	6	2	0.3	2	0.9
ENSG00000075673	ATP12A	0	0	0.1	0	0	0	2	0	0	3	0	0	0	0	0.3	0
ENSG00000075702	WDR62	0.2	0.7	0.2	0.4	0.1	3	0.1	0.1	0.1	0.2	0.3	0.2	0.1	0	13	0.3
ENSG00000075711	DLG1	6	6	18	12	10	5	10	5	3	6	6	11	9	11	8	14
ENSG00000075785	RAB7A	109	89	109	99	74	80	99	146	57	118	87	103	92	86	86	122
ENSG00000075790	BCAP29	13	11	17	17	10	17	8	5	5	12	8	8	10	8	16	18
ENSG00000075826	SEC31B	0.4	2	1	0.9	0.3	0.6	0.8	0.2	0.2	0.6	5	1	1	0.2	0.9	0.8
ENSG00000075856	SART3	6	9	8	4	5	3	6	10	2	6	10	11	8	4	10	10
ENSG00000075884	ARHGAP15	1	10	0.4	1	1	0.5	0.5	14	0.4	3	6	0.6	1	0.2	2	0.5
ENSG00000075886	TUBA3D	0.1	0.4	0.2	0.1	0	12	0.1	0.2	0.1	0	0.4	0.2	0	0	36	0.2
ENSG00000075891	PAX2	0	0	0	0	0	0	11	0	0	0	0	0.8	1	0	2	0
ENSG00000075914	EXOSC7	4	8	3	5	3	4	6	3	3	4	4	6	6	4	7	9
ENSG00000075945	KIFAP3	8	7	37	8	7	9	12	5	2	6	9	12	7	6	23	8
ENSG00000075975	MKRN2	12	12	14	11	9	11	11	15	5	11	13	19	13	8	30	16
ENSG00000076003	MCM6	8	14	7	5	5	2	5	8	1	6	8	11	8	3	16	5
ENSG00000076043	REXO2	9	18	4	13	19	20	17	3	7	13	11	17	21	3	23	10
ENSG00000076053	RBM7	4	5	2	5	5	2	5	5	2	7	5	8	6	2	5	4
ENSG00000076067	RBMS2	25	12	3	16	9	6	7	4	1	28	8	8	6	1	5	12
ENSG00000076108	BAZ2A	16	15	5	7	7	4	7	20	2	20	17	10	10	6	18	10
ENSG00000076201	PTPN23	9	9	7	6	5	3	6	5	3	6	9	12	7	16	9	10
ENSG00000076242	MLH1	6	13	8	8	6	13	9	9	6	5	7	10	11	8	20	15
ENSG00000076248	UNG	16	12	9	17	10	10	18	7	7	6	11	12	11	12	23	17
ENSG00000076258	FMO4	1	2	0.3	2	1	1	6	2	5	0.8	1	2	2	0.2	1	2
ENSG00000076321	KLHL20	5	7	4	7	5	4	5	5	2	3	6	8	7	2	11	7
ENSG00000076344	RGS11	0.5	0.2	3	2	0.7	0.6	0.1	0	0.1	1	0.3	0.2	2	0.1	0.3	0.3
ENSG00000076351	SLC46A1	0.6	1	1	1	0.6	0.3	0.8	0.3	3	0.5	1	2	2	0.3	0.9	0.9
ENSG00000076356	PLXNA2	4	3	4	2	2	2	2	0.6	1	9	2	7	6	1	0.9	4
ENSG00000076382	SPAG5	0.4	1	0.8	0.6	0.4	0.1	7	0.4	2	0.4	2	0.6	0.4	0.1	26	3
ENSG00000076513	ANKRD13A	8	21	7	5	4	3	9	24	3	10	13	8	13	2	19	13
ENSG00000076554	TPD52	2	7	25	4	8	2	17	4	8	4	9	2	11	1	3	12
ENSG00000076555	ACACB	47	4	2	42	5	12	6	0.7	14	0.9	5	3	8	39	4	8
ENSG00000076604	TRAF4	0.6	4	3	2	2	0.2	8	0.9	5	8	5	4	4	0.2	3	4
ENSG00000076641	PAG1	3	5	4	1	2	2	2	19	1	8	8	2	2	0.4	1	1
ENSG00000076650	GPATCH1	1	4	3	2	2	1	2	3	0.8	0.8	3	4	3	2	5	3
ENSG00000076662	ICAM3	0.3	4	0	0.1	0.1	0.1	0.1	22	0.2	1	6	0.1	0.1	0	0.1	0
ENSG00000076685	NT5C2	3	6	7	4	4	5	8	12	2	7	8	7	10	5	7	24
ENSG00000076706	MCAM	52	38	13	106	32	9	8	0.1	1	65	23	13	43	8	26	16
ENSG00000076716	GPC4	10	6	6	7	18	4	18	0.3	0.8	19	9	7	15	5	11	8
ENSG00000076770	MBNL3	3	4	0.8	4	0.8	5	4	12	22	3	3	3	7	0.5	20	3
ENSG00000076826	CAMSAP3	0	0.2	1	0.8	0.6	0.1	3	0	3	1	0.2	0.3	2	0	3	2
ENSG00000076864	RAP1GAP	0.1	0.7	13	0.5	2	0.6	22	0	3	2	0.2	1	2	0	1	52
ENSG00000076924	XAB2	7	9	4	5	6	2	5	7	2	5	8	11	9	8	16	10
ENSG00000076928	ARHGEF1	6	27	2	3	2	1	3	17	2	7	17	4	4	0.8	2	4
ENSG00000076944	STXBP2	2	7	0.4	2	1	0.4	5	17	1	4	7	1	2	0.1	5	6
ENSG00000076984	MAP2K7	7	8	4	6	5	3	4	6	2	4	8	5	7	15	11	7
ENSG00000077009	NMRK2	0	0.1	0.1	1	0.3	74	0.3	0	0	0	0.1	0.1	0.3	6	0.6	22
ENSG00000077044	DGKD	2	7	2	2	2	2	1	9	1	4	5	3	2	8	6	9
ENSG00000077063	CTTNBP2	1	0.8	6	1	1	0.5	3	0	0.2	0.7	0.5	2	4	0.1	1	4
ENSG00000077080	ACTL6B	0	0	11	0	0.1	0	0	0	0	0	0	0	0.1	0	0.2	0
ENSG00000077092	RARB	0.4	2	2	2	4	6	10	0.1	1	4	4	5	6	0.2	2	3
ENSG00000077097	TOP2B	25	32	50	25	31	27	28	55	11	22	21	42	38	19	32	43
ENSG00000077147	TM9SF3	53	44	42	62	68	24	58	40	33	59	44	74	56	13	50	68
ENSG00000077150	NFKB2	6	26	2	4	8	1	4	10	0.9	18	18	7	12	9	6	4
ENSG00000077152	UBE2T	0.3	2	4	0.8	1	3	3	2	0.4	2	4	0.9	2	1	12	1
ENSG00000077157	PPP1R12B	5	20	5	6	26	94	3	1	0.7	13	7	11	41	19	11	5
ENSG00000077232	DNAJC10	5	7	3	5	4	4	7	8	3	5	5	9	5	2	9	7
ENSG00000077235	GTF3C1	5	6	6	4	3	5	6	7	2	4	5	8	5	7	8	9
ENSG00000077238	IL4R	9	33	4	5	8	2	6	20	11	33	12	6	14	0.5	6	4
ENSG00000077254	USP33	10	11	18	19	7	8	12	13	4	7	10	13	13	6	12	13
ENSG00000077264	PAK3	0.2	0.4	11	0.7	0.3	0	0.2	0.1	0.1	0.2	0.4	1	0.8	0	3	8
ENSG00000077274	CAPN6	0.1	1	0	2	2	0	4	0	0.1	0.5	0.4	2	3	0.2	14	0.9
ENSG00000077279	DCX	0	0	1	0.2	0.1	0	0	0	0	0	0	0	0	0	0.3	0
ENSG00000077312	SNRPA	15	19	5	10	14	3	8	11	4	21	20	14	24	13	13	13
ENSG00000077327	SPAG6	0.1	0.1	2	0.1	0	0	0.1	0	0	8	0	5	0.1	0	42	0
ENSG00000077348	EXOSC5	4	7	4	3	4	1	3	5	4	2	4	3	5	10	5	5
ENSG00000077380	DYNC1I2	14	15	33	15	23	13	23	14	4	15	14	22	27	8	24	18
ENSG00000077420	APBB1IP	9	13	3	25	2	1	2	76	14	5	17	2	3	0.4	2	2
ENSG00000077454	LRCH4	0.7	3	0.8	0.7	0.5	0.5	0.9	4	0.4	2	6	3	1	1	3	2
ENSG00000077458	FAM76B	2	5	3	4	3	2	4	5	3	3	6	5	4	0.6	6	4
ENSG00000077463	SIRT6	2	4	1	2	2	0.7	2	3	1	2	4	2	2	0.7	2	3
ENSG00000077498	TYR	0	0	0	0	0	0	0	0	0	0	0	0	0	0	0.2	0
ENSG00000077514	POLD3	4	3	2	2	2	1	3	6	1	4	3	6	5	2	8	4
ENSG00000077522	ACTN2	0.1	0.2	10	19	0.2	351	0.1	0	0.1	2	1	0.4	2	477	12	100
ENSG00000077549	CAPZB	59	87	37	40	61	39	40	118	27	75	57	63	77	51	73	52
ENSG00000077585	GPR137B	9	5	14	6	10	11	21	10	3	9	14	6	12	1	5	6
ENSG00000077616	NAALAD2	1	0.4	1	2	0.4	0.3	0.6	0.2	0.1	0.9	1	1	0.7	0.2	2	0.6
ENSG00000077684	JADE1	16	12	7	15	20	6	24	12	3	8	14	10	19	5	11	30
ENSG00000077713	SLC25A43	6	7	1	8	6	1	6	5	6	5	7	6	6	0.6	3	3
ENSG00000077721	UBE2A	8	11	11	14	11	12	15	14	5	12	16	12	13	8	12	11
ENSG00000077782	FGFR1	13	8	3	14	12	8	6	0.3	1	17	10	22	15	2	9	5
ENSG00000077800	FKBP6	0	0.1	0	0.1	0	0	0	0	0	0.1	0	0.1	0	0	12	0.1
ENSG00000077935	SMC1B	0	0.6	0.1	0.2	0.1	0	0	0.1	0	0	0.1	0.1	0.1	0	26	0.1
ENSG00000077942	FBLN1	57	25	5	30	66	17	12	0.2	1	106	105	59	125	7	35	28
ENSG00000077943	ITGA8	2	35	2	1	3	3	5	0	0.2	19	20	3	11	2	9	3
ENSG00000077984	CST7	4	12	0.6	1	0.7	0.9	1	113	2	33	30	1	2	0.4	2	0.3
ENSG00000078018	MAP2	2	1	82	2	2	2	2	0.1	0.6	6	0.8	1	1	0.4	4	6
ENSG00000078043	PIAS2	2	3	2	2	1	2	3	1	0.9	1	2	3	2	3	10	3
ENSG00000078053	AMPH	4	0.4	23	0.6	3	0.4	0.6	0.1	0.2	0.2	2	0.5	2	2	2	1
ENSG00000078061	ARAF	12	17	4	13	8	10	14	17	12	10	17	15	14	23	9	17
ENSG00000078070	MCCC1	5	6	7	11	4	8	11	3	10	3	4	5	8	3	5	15
ENSG00000078081	LAMP3	0.3	2	0.1	0.4	0.1	0.1	0.4	1	0	40	5	0.3	0.3	0	7	2
ENSG00000078098	FAP	2	0.5	0.3	2	1	0.2	0.3	0	0.1	2	2	1	1	0.8	1	0.5
ENSG00000078114	NEBL	0.4	0.4	26	3	1	143	8	0.1	0.1	11	0.5	0.6	2	0.2	1	21
ENSG00000078124	ACER3	9	10	13	16	5	3	8	8	2	9	7	7	5	2	9	3
ENSG00000078140	UBE2K	18	23	37	24	20	14	28	25	19	18	20	24	21	15	21	25
ENSG00000078142	PIK3C3	3	4	5	3	2	2	4	4	1	1	2	4	3	1	6	5
ENSG00000078177	N4BP2	1	1	0.7	2	0.7	0.9	1	4	2	1	2	2	2	0.7	2	3
ENSG00000078237	TIGAR	3	6	5	5	2	3	6	7	3	3	4	6	2	2	7	3
ENSG00000078246	TULP3	8	5	6	6	9	2	10	3	2	10	11	17	12	4	9	5
ENSG00000078269	SYNJ2	1	6	17	2	2	2	2	2	0.9	2	3	4	4	2	3	4
ENSG00000078295	ADCY2	0.1	0.2	9	0.4	0.8	0.1	0.1	0	0	0.2	0.2	0.7	0.6	10	1	2
ENSG00000078304	PPP2R5C	11	14	11	10	11	13	7	24	4	11	14	10	12	5	13	12
ENSG00000078319	PMS2P1	0.9	2	1	1	0.9	0.5	2	1	0.8	0.8	2	0.6	2	0.6	2	1
ENSG00000078328	RBFOX1	0	0	32	0.5	0.1	8	0.1	0	0	0	0.1	0.1	0.1	28	0.4	3
ENSG00000078369	GNB1	64	62	83	49	53	24	51	83	22	68	62	52	66	13	51	41
ENSG00000078399	HOXA9	1	3	0	2	4	0.1	11	0.2	0	0	0.5	0.1	5	4	0.9	0
ENSG00000078401	EDN1	10	11	19	3	6	2	7	0.1	0.3	16	7	2	3	3	14	2
ENSG00000078403	MLLT10	3	5	3	4	3	3	5	6	2	4	6	7	8	3	20	8
ENSG00000078487	ZCWPW1	1	3	3	2	1	1	1	2	0.7	1	3	3	3	1	26	2
ENSG00000078549	ADCYAP1R1	3	1	26	2	3	0.9	0.1	0	0	0.5	0.8	4	1	0.1	2	0.6
ENSG00000078579	FGF20	0	0	0.3	0	0	0	0	0	0	0	0	0.2	0.1	0	0.1	0.1
ENSG00000078589	P2RY10	0.1	9	0	0.2	0.1	0.1	0.1	28	0.1	3	27	0.2	0.3	0.1	0.2	0
ENSG00000078596	ITM2A	30	31	39	55	41	43	9	40	2	66	62	45	40	9	53	32
ENSG00000078618	NRDC	27	24	25	27	21	28	21	27	20	13	21	28	21	119	43	37
ENSG00000078668	VDAC3	16	24	49	29	25	60	39	24	14	12	21	34	30	38	57	37
ENSG00000078674	PCM1	11	11	13	12	13	15	9	10	4	8	9	21	14	34	43	21
ENSG00000078687	TNRC6C	4	6	6	4	2	2	2	5	0.7	1	4	5	3	3	5	3
ENSG00000078699	CBFA2T2	2	4	4	2	3	2	3	3	0.8	2	5	5	5	2	4	3
ENSG00000078725	BRINP1	0	0.3	19	0.3	0.1	0.1	0.3	0	0.2	0.2	0	0.1	0.3	0.1	0.8	0
ENSG00000078747	ITCH	14	13	19	14	9	10	13	25	9	12	15	15	13	12	18	16
ENSG00000078795	PKD2L2	0.1	0.5	0.2	0.2	0	0.2	0	0	0	0.1	0.2	0.1	0.1	0	2	0.3
ENSG00000078804	TP53INP2	16	14	37	9	10	34	27	4	9	14	6	8	21	5	13	22
ENSG00000078808	SDF4	17	23	9	15	15	9	18	13	21	16	21	18	15	8	18	20
ENSG00000078814	MYH7B	0.2	0.4	2	0.4	0.1	9	0.1	0.1	0	0.2	0.2	0.4	0.3	0.6	0.6	1
ENSG00000078898	BPIFB2	0	0	0	0.5	0	0	0	0.1	0.3	23	0.1	0	0.3	0	0.2	0
ENSG00000078900	TP73	0	0.1	0.1	0.2	0	0	0	0	0	0.5	0.1	0.8	0.2	0	0.2	0
ENSG00000078902	TOLLIP	6	6	18	6	6	4	10	9	14	4	6	7	9	12	14	8
ENSG00000078967	UBE2D4	3	5	6	8	4	6	4	3	3	2	4	8	5	9	4	4
ENSG00000079101	CLUL1	0	0.1	2	0.2	0	0	1	0	0	0.7	0	0.8	0.5	0	1	2
ENSG00000079102	RUNX1T1	2	2	1	2	2	1	0.5	0	0.1	1	2	2	3	0.5	3	2
ENSG00000079112	CDH17	0.2	0.3	0.2	0.1	8	0.1	0.3	0	0	0.1	0.2	0.1	0.4	0	0.3	0.4
ENSG00000079134	THOC1	1	6	3	3	2	1	3	2	1	2	3	5	3	1	7	4
ENSG00000079150	FKBP7	4	5	1	4	8	2	4	0.3	3	7	6	24	13	1	11	4
ENSG00000079156	OSBPL6	0.3	1	3	0.8	0.7	0.5	0.4	0.1	0.9	2	0.6	0.7	0.7	7	1	2
ENSG00000079215	SLC1A3	7	3	129	12	1	19	3	0.2	0.8	3	7	4	3	6	2	3
ENSG00000079246	XRCC5	59	65	49	38	47	27	56	83	27	48	42	73	60	45	68	78
ENSG00000079257	LXN	10	11	1	7	10	2	9	3	1	17	16	22	16	0.7	6	6
ENSG00000079263	SP140	0.1	6	0.3	0.3	0.2	0.1	0.1	9	0.2	2	6	0.4	0.2	0.1	0.4	0.1
ENSG00000079277	MKNK1	4	6	3	3	2	3	2	4	2	3	5	3	3	2	2	2
ENSG00000079308	TNS1	70	48	9	123	99	62	31	1	5	43	35	41	154	34	63	37
ENSG00000079313	REXO1	4	9	3	3	2	1	2	4	2	2	4	5	3	3	9	3
ENSG00000079332	SAR1A	40	29	21	66	18	14	24	23	12	29	22	35	20	12	21	26
ENSG00000079335	CDC14A	1	3	1	1	2	0.7	2	9	0.2	5	4	3	3	0.6	8	3
ENSG00000079337	RAPGEF3	5	4	2	4	1	1	6	0	0.1	2	5	3	2	0.4	1	4
ENSG00000079385	CEACAM1	3	9	0.1	2	2	0.5	13	2	13	7	5	1	2	0.1	0.6	0.5
ENSG00000079387	SENP1	4	4	2	2	2	1	2	6	1	3	5	6	4	2	23	3
ENSG00000079393	DUSP13	0	0	0	2	0	4	0	0	0	0.1	0.1	0	0	21	2	10
ENSG00000079432	CIC	7	8	6	4	4	2	3	6	2	6	7	15	6	4	7	5
ENSG00000079435	LIPE	88	2	5	108	1	2	0.5	0.7	0.1	1	2	0.8	1	0.5	8	2
ENSG00000079459	FDFT1	17	18	28	24	16	10	18	18	21	31	20	24	21	24	36	13
ENSG00000079462	PAFAH1B3	1	6	4	1	3	0.3	4	3	0.6	1	5	9	4	1	10	2
ENSG00000079482	OPHN1	2	1	4	2	3	1	3	0.7	0.1	3	1	3	3	0.9	2	2
ENSG00000079557	AFM	0	0	0	0	0	0	2	0	74	0	0	0	0.1	0	0	0
ENSG00000079616	KIF22	2	6	3	3	2	2	3	5	2	2	4	3	4	0.7	9	9
ENSG00000079689	SCGN	8	1	2	2	16	3	5	0	2	0	0.4	0	0.1	0	0.8	0.1
ENSG00000079691	LRRC16A	3	7	3	2	2	3	7	0.9	1	5	4	4	3	0.5	8	5
ENSG00000079739	PGM1	37	13	15	86	16	63	20	11	57	26	13	24	20	182	17	41
ENSG00000079785	DDX1	35	37	55	44	35	37	40	17	17	14	15	47	32	38	46	64
ENSG00000079805	DNM2	7	10	7	5	5	6	11	10	3	9	8	6	7	11	8	7
ENSG00000079819	EPB41L2	14	12	19	27	23	7	5	2	2	22	15	26	12	1	17	8
ENSG00000079841	RIMS1	0	0.1	6	0.1	0.1	0.1	0	0	0	0.1	0.1	0	0.1	0.2	0.9	0.1
ENSG00000079931	MOXD1	1	2	6	0.6	6	0.3	11	0.3	0.2	9	4	0.9	7	0	2	0.4
ENSG00000079950	STX7	5	6	8	10	7	4	7	9	1	5	7	6	9	2	5	6
ENSG00000079974	RABL2B	0.9	3	3	2	1	0.4	2	2	0.6	3	3	5	2	0.4	3	3
ENSG00000079999	KEAP1	15	12	9	15	11	10	12	9	9	7	11	15	14	45	14	28
ENSG00000080007	DDX43	0.4	2	0.1	0.5	0.1	0.2	0.1	0.5	0.1	0.3	0.6	0.1	0.4	0.2	15	1
ENSG00000080031	PTPRH	0.2	0.1	0.8	0.1	0.9	0.1	0.1	0	2	0.1	0.1	0.5	0.3	0	0.3	0.1
ENSG00000080166	DCT	0.1	0.1	0.4	0.1	0.1	0	0	0	0	0.1	0	0.3	0.3	0	0.2	0.1
ENSG00000080189	SLC35C2	3	6	2	2	1	1	3	5	2	2	3	4	3	2	3	6
ENSG00000080200	CRYBG3	5	2	2	6	6	4	2	2	0.5	3	3	3	3	4	6	8
ENSG00000080224	EPHA6	0	0	1	0	1	0.1	0	0	0	0.1	0	0.4	0.8	0	3	0.3
ENSG00000080293	SCTR	0	0.1	0	0.2	0.1	0.1	3	0	0.1	0.7	0.2	0.4	0.1	0	0.2	0.2
ENSG00000080298	RFX3	1	2	4	2	2	0.4	2	2	0.2	4	3	4	1	3	4	0.9
ENSG00000080345	RIF1	5	5	6	4	4	2	4	6	2	3	4	7	5	5	8	6
ENSG00000080371	RAB21	12	10	13	9	8	12	9	9	4	15	7	10	9	13	8	16
ENSG00000080493	SLC4A4	1	0.4	19	6	2	4	42	1	5	6	0.6	0.7	4	0.2	0.7	17
ENSG00000080503	SMARCA2	18	19	34	31	20	12	20	28	6	15	21	64	29	14	45	31
ENSG00000080511	RDH8	0.1	0	0	0.2	0.1	0	0.7	0	0.1	0	0	0.1	0	0	0.5	0
ENSG00000080546	SESN1	12	9	14	9	14	13	9	9	3	11	18	12	13	32	19	20
ENSG00000080561	MID2	6	4	2	4	4	1	2	1	1	5	4	5	5	4	3	4
ENSG00000080572	PIH1D3	0.1	0.3	0.3	0.1	0	0	0	0	0.1	3	0	2	0.1	0	9	0.1
ENSG00000080573	COL5A3	6	2	1	15	2	1	0.5	0.1	0.7	2	2	0.7	2	0.6	2	1
ENSG00000080603	SRCAP	6	9	4	5	4	5	5	12	2	4	11	9	5	5	8	7
ENSG00000080608	PUM3	7	14	3	8	8	4	11	6	5	10	8	13	11	5	12	10
ENSG00000080618	CPB2	0	0.1	0.4	0	0	0	0.1	0	501	3	0	0	0	0	1	0
ENSG00000080644	CHRNA3	0	2	0.2	0	4	0.1	0.1	0	0	0.1	1	0.1	2	0.1	0.9	0.2
ENSG00000080709	KCNN2	0.1	0.5	2	0.2	0.8	3	0.3	0	2	0.6	0.4	0.4	2	0.1	1	0.2
ENSG00000080802	CNOT4	3	4	6	4	5	5	5	6	2	4	5	7	6	9	9	6
ENSG00000080815	PSEN1	10	8	11	9	6	3	9	23	3	6	7	10	6	4	12	13
ENSG00000080819	CPOX	4	5	10	4	5	3	4	6	5	4	9	6	7	2	6	4
ENSG00000080822	CLDND1	13	13	202	13	28	10	12	13	6	26	24	18	27	7	34	10
ENSG00000080823	MOK	0.2	0.9	1	0.9	0.3	0.5	1	0.1	0.2	1	0.4	1	0.8	0.1	3	1
ENSG00000080824	HSP90AA1	94	127	319	161	335	121	271	142	94	278	403	280	169	63	407	988
ENSG00000080839	RBL1	1	3	0.6	2	1	1	1	5	0.3	0.6	3	3	3	3	3	3
ENSG00000080845	DLGAP4	9	6	7	10	7	3	4	4	2	14	7	10	10	20	8	9
ENSG00000080854	IGSF9B	0.1	0.4	0.5	0.1	0.3	1	0.2	0.2	0	0.1	0.3	0.3	0.9	0	0.4	1
ENSG00000080910	CFHR2	0	0	0	0	0	0	0	0	15	0	0	0	0	0	0	0
ENSG00000080947	CROCCP3	0.4	2	0.7	0.5	0.5	0.2	0.7	0.4	0.2	0.5	2	2	0.8	0.1	0.7	0.7
ENSG00000080986	NDC80	0.4	1	0.1	0.5	0.3	0.2	0.3	0.8	0.1	0.6	1	0.6	1	0	8	0.5
ENSG00000081014	AP4E1	3	5	2	3	1	2	2	6	1	1	3	4	3	3	5	5
ENSG00000081019	RSBN1	6	8	7	6	7	3	5	14	2	7	9	12	9	8	8	7
ENSG00000081026	MAGI3	2	1	5	2	3	1	5	0.6	2	5	2	4	3	0.4	5	12
ENSG00000081041	CXCL2	2	50	0.8	13	0.3	3	3	0.2	76	29	11	3	3	0.9	3	0.5
ENSG00000081051	AFP	0	0	0.1	0.2	0	0	0.1	0	0.7	0	0	0.1	0	0	0.2	0
ENSG00000081052	COL4A4	0.1	2	0.2	0.2	0.2	2	11	0.3	0.4	2	4	0.5	1	0.4	2	3
ENSG00000081059	TCF7	0.5	13	0.2	0.7	0.3	0.3	0.2	27	0.4	2	13	2	0.2	0	1	1
ENSG00000081087	OSTM1	14	17	10	26	16	10	16	25	4	10	15	11	17	8	14	10
ENSG00000081138	CDH7	0	0.1	0.8	0.1	0	0	0	0	0	0	0.1	0.1	0.1	0	0.2	0
ENSG00000081148	IMPG2	0	0.1	0.1	0.1	0.1	0	0.2	0.1	0	0.1	0.2	0.8	0	0	0.2	0.1
ENSG00000081154	PCNP	46	61	86	49	79	43	61	52	18	93	67	86	93	43	55	76
ENSG00000081177	EXD2	3	3	5	5	4	3	6	3	1	3	5	6	8	4	8	3
ENSG00000081181	ARG2	1	0.9	2	0.6	0.4	0.3	20	0.4	0.2	2	2	2	2	5	0.8	15
ENSG00000081189	MEF2C	13	15	52	9	6	5	3	16	1	11	9	11	8	17	9	19
ENSG00000081237	PTPRC	4	39	3	3	1	2	2	307	2	34	57	3	3	0.2	2	1
ENSG00000081248	CACNA1S	0	0	0.1	4	0	0	0.1	0	0	0	0.1	0	0	61	0.6	4
ENSG00000081277	PKP1	30	1	0.1	5	3	0.3	0.3	0	0	3	0.7	0	2	0.4	0.2	0.5
ENSG00000081307	UBA5	4	9	11	7	5	6	11	4	7	4	7	9	6	3	7	9
ENSG00000081320	STK17B	20	42	1	12	4	4	6	93	1	16	44	2	4	0.8	5	10
ENSG00000081377	CDC14B	4	2	4	4	2	3	3	2	4	2	3	3	4	0.7	5	6
ENSG00000081386	ZNF510	3	3	5	3	3	2	3	3	0.7	2	5	5	5	1	3	3
ENSG00000081479	LRP2	0	0	6	0.5	0	0	12	0	0.1	0.6	0.2	0.2	0.1	0	0.5	12
ENSG00000081665	ZNF506	2	6	2	3	1	1	3	3	0.5	2	6	3	3	0.6	2	4
ENSG00000081692	JMJD4	0.9	3	1	2	0.5	0.8	1	1	1	0.9	0.8	3	1	0.7	2	2
ENSG00000081721	DUSP12	4	13	6	4	3	2	6	7	3	4	12	10	7	1	7	10
ENSG00000081760	AACS	1	2	3	3	0.9	0.8	2	0.8	0.4	0.9	1	2	1	0.3	2	2
ENSG00000081791	KIAA0141	7	11	4	6	5	10	9	8	6	9	10	8	10	4	5	9
ENSG00000081800	SLC13A1	0	0	0	0	0.1	0	4	0	0	0	0	0	0	0	0	0
ENSG00000081803	CADPS2	6	5	21	4	5	4	13	0	5	9	5	7	5	1	7	7
ENSG00000081818	PCDHB4	3	2	7	2	3	0.8	2	0	0.1	3	2	3	4	0.2	2	1
ENSG00000081842	PCDHA6	0.1	0	0.6	0	0.1	0	0.1	0	0	0	0.1	0	0	0	0	0.1
ENSG00000081853	PCDHGA2	0.9	1	0.9	0.8	0.5	0.9	0.2	0	0.1	0.8	0.5	2	0.8	0.2	1	1
ENSG00000081870	HSPB11	3	6	5	5	4	2	5	5	3	6	4	7	6	0.8	10	8
ENSG00000081913	PHLPP1	3	1	11	2	2	1	1	2	3	2	2	2	3	3	7	3
ENSG00000081923	ATP8B1	5	6	1	4	12	2	6	0.1	4	13	4	3	17	0.6	3	8
ENSG00000081985	IL12RB2	0.2	0.5	0.3	0.2	0	0.1	0.3	0.3	0	0.2	0.8	0.1	0.4	3	0.2	0.5
ENSG00000082014	SMARCD3	4	6	10	4	4	5	5	5	0.3	4	5	21	7	8	12	4
ENSG00000082068	WDR70	2	4	2	3	2	2	2	3	1	2	2	4	4	3	3	5
ENSG00000082074	FYB	3	14	4	2	0.5	0.9	2	120	1	8	23	2	2	0.5	2	0.6
ENSG00000082126	MPP4	0	0.1	0.1	0.1	0	0	0.1	0	0	0.1	0	0.1	0	0	0.1	0
ENSG00000082146	STRADB	7	4	7	13	4	19	12	5	15	8	6	4	5	14	7	5
ENSG00000082153	BZW1	30	22	18	26	18	10	24	33	46	31	23	32	21	10	35	25
ENSG00000082175	PGR	0.6	0.7	0.3	1	1	3	0.6	0	0.1	2	0.5	6	1	0.3	1	0.4
ENSG00000082196	C1QTNF3	0.1	2	2	4	3	0.4	3	0.3	0.4	3	1	1	2	0	2	0.5
ENSG00000082212	ME2	4	7	6	4	5	8	6	12	3	3	5	8	7	3	10	4
ENSG00000082213	C5orf22	5	6	10	5	4	5	7	8	4	4	5	6	5	10	4	7
ENSG00000082258	CCNT2	3	8	5	5	3	3	7	6	3	5	7	8	7	2	7	7
ENSG00000082269	FAM135A	2	2	4	2	2	2	4	2	0.7	3	2	4	3	1	5	2
ENSG00000082293	COL19A1	0	0.5	0.2	0	0.1	0.3	0	0.3	0	0	0.3	0.1	1	0	0.3	0.1
ENSG00000082397	EPB41L3	14	6	30	6	9	2	7	6	0.7	5	5	5	5	1	13	2
ENSG00000082438	COBLL1	3	4	1	12	2	1	15	1	6	4	3	3	5	0.6	3	3
ENSG00000082458	DLG3	1	3	10	2	4	1	6	1	0.2	3	3	8	6	0.2	4	12
ENSG00000082482	KCNK2	1	0.3	3	1	0.9	0.2	0.4	0	0	0.1	3	0.5	1	0.3	0.5	4
ENSG00000082497	SERTAD4	3	1	3	4	3	0.4	1	0	0	1	0.7	3	2	0.1	0.9	1
ENSG00000082512	TRAF5	1	14	1	2	2	0.6	2	5	0.2	2	6	5	4	0.2	3	1
ENSG00000082515	MRPL22	4	6	3	4	4	4	4	3	5	3	4	4	4	2	7	6
ENSG00000082516	GEMIN5	6	4	3	5	3	4	3	5	2	2	3	7	5	8	6	4
ENSG00000082556	OPRK1	0.1	0	2	0.4	0	0	0	0	0	0	0	0	0.2	0.1	0.4	0.1
ENSG00000082641	NFE2L1	67	45	47	53	57	136	56	18	26	38	48	51	60	306	58	96
ENSG00000082684	SEMA5B	0.2	0.4	0.7	0.4	0	0.6	0.5	0	0.1	0	0.3	0.3	0.4	0	0.3	0.1
ENSG00000082701	GSK3B	12	7	18	12	6	10	8	18	3	8	7	10	6	8	12	9
ENSG00000082781	ITGB5	64	11	5	41	24	12	17	3	12	16	13	11	19	10	11	12
ENSG00000082805	ERC1	7	4	3	4	5	5	5	3	2	4	4	7	9	3	6	6
ENSG00000082898	XPO1	12	12	10	14	14	8	18	19	5	9	18	32	21	9	21	13
ENSG00000082929	LINC01587	0	0.2	0	0.1	0	0	0.1	0	0	0	0	0.2	0	0	0.6	0
ENSG00000082996	RNF13	22	21	46	25	23	13	26	42	20	26	24	20	29	11	21	34
ENSG00000083067	TRPM3	0	0.2	3	0.1	0.1	0.1	2	0	0	0.1	0	0.5	0.1	0	0.4	0.2
ENSG00000083093	PALB2	2	4	2	2	2	1	3	3	1	0.9	3	4	3	2	5	5
ENSG00000083097	DOPEY1	1	4	5	2	1	2	2	5	0.9	2	2	4	3	1	6	4
ENSG00000083099	LYRM2	2	5	5	4	2	5	5	4	3	1	3	6	4	3	4	7
ENSG00000083123	BCKDHB	3	3	10	7	4	7	8	3	12	3	4	6	8	1	6	7
ENSG00000083168	KAT6A	11	11	7	6	6	4	6	21	3	12	9	11	7	5	7	7
ENSG00000083223	ZCCHC6	6	5	3	5	3	3	4	20	3	5	5	5	6	5	6	5
ENSG00000083290	ULK2	4	2	8	5	4	3	2	4	0.6	3	2	4	5	1	11	2
ENSG00000083307	GRHL2	0.1	0.1	0.2	1	0.8	0.1	3	0	0.1	2	0	0.9	4	0	0.7	4
ENSG00000083312	TNPO1	13	12	9	15	12	10	14	15	5	13	13	14	16	8	19	17
ENSG00000083444	PLOD1	14	18	5	15	19	8	14	9	20	10	17	23	17	5	13	37
ENSG00000083454	P2RX5	0.1	27	0.6	0.1	0.1	0.6	0.2	3	0.1	0.3	27	0.1	0.1	1	0.2	0.7
ENSG00000083457	ITGAE	1	4	1	3	2	1	2	2	0.6	2	5	2	2	0.6	3	2
ENSG00000083520	DIS3	4	8	5	5	3	3	5	6	3	5	4	6	6	2	8	8
ENSG00000083535	PIBF1	3	5	2	3	4	3	4	3	1	4	5	8	8	3	14	10
ENSG00000083544	TDRD3	4	4	4	5	3	4	4	3	1	3	4	8	5	3	7	5
ENSG00000083622	AC000111.6	0	0	0	0	0.3	0.1	0	0	0	0.5	0	0	0	0	0	0
ENSG00000083635	NUFIP1	1	3	4	2	1	1	3	2	1	0.9	0.9	6	3	4	5	4
ENSG00000083642	PDS5B	6	4	10	4	6	2	4	8	1	5	5	9	7	3	9	5
ENSG00000083720	OXCT1	7	11	48	29	10	64	18	7	0.3	3	8	8	13	7	12	19
ENSG00000083750	RRAGB	3	9	13	6	6	3	7	2	1	4	5	12	10	3	7	15
ENSG00000083782	EPYC	0	0.1	0	0	0	0	0	0	0	0.1	0	0.1	0.2	0	0.2	0
ENSG00000083799	CYLD	4	12	9	4	3	4	4	28	2	8	11	6	5	6	8	9
ENSG00000083807	SLC27A5	0.4	1	1	0.8	0.4	0.3	0.7	0.2	20	0.3	0.7	0.9	0.9	0.2	2	1
ENSG00000083812	ZNF324	0.7	2	1	0.7	0.6	0.4	1	2	0.6	0.4	0.8	2	1	0.4	1	2
ENSG00000083814	ZNF671	0.5	5	2	2	1	2	3	4	0.3	1	5	1	3	1	3	5
ENSG00000083817	ZNF416	1	2	1	1	0.8	1	2	3	0.5	0.6	0.8	4	2	1	5	2
ENSG00000083828	ZNF586	2	5	1	2	2	1	3	7	0.5	3	4	4	5	2	3	3
ENSG00000083838	ZNF446	0.7	1	0.9	0.6	0.5	0.3	0.8	0.7	0.6	0.6	0.8	2	1	0.3	2	2
ENSG00000083844	ZNF264	4	6	4	5	2	2	4	7	1	3	4	7	3	1	6	4
ENSG00000083845	RPS5	77	98	20	61	101	24	41	118	41	96	127	136	137	68	60	64
ENSG00000083857	FAT1	4	3	6	17	5	4	12	0	4	5	3	5	6	0.5	8	5
ENSG00000083896	YTHDC1	14	20	17	13	14	7	15	18	5	14	16	20	19	9	19	24
ENSG00000083937	CHMP2B	15	20	27	18	18	14	24	21	12	22	16	22	23	8	23	33
ENSG00000084070	SMAP2	25	124	36	9	6	7	9	186	20	20	96	7	16	15	10	9
ENSG00000084072	PPIE	2	8	3	2	3	2	3	3	2	2	4	5	5	2	5	4
ENSG00000084073	ZMPSTE24	24	21	18	37	28	21	43	25	23	15	26	33	31	14	26	27
ENSG00000084090	STARD7	34	54	43	46	19	46	47	50	24	23	53	36	25	92	32	100
ENSG00000084092	NOA1	6	7	4	6	9	4	6	10	3	5	9	9	10	10	8	7
ENSG00000084093	REST	7	7	3	11	5	4	8	16	3	4	10	9	7	3	13	10
ENSG00000084110	HAL	0.2	0.1	0	0	0	0	0	6	46	0.3	0.3	0.1	0	0	0	0.1
ENSG00000084112	SSH1	4	7	3	4	3	3	3	8	1	8	6	5	5	5	4	3
ENSG00000084207	GSTP1	99	97	34	76	76	32	134	71	7	176	66	102	123	68	67	132
ENSG00000084234	APLP2	126	56	83	80	81	55	113	135	46	137	50	81	91	18	75	181
ENSG00000084444	FAM234B	2	2	14	2	1	0.5	4	1	0.9	2	2	3	3	1	4	3
ENSG00000084453	SLCO1A2	0	0.2	21	0.3	0	0	0.2	0	0.2	1	0.1	0	0	0	0.1	0
ENSG00000084463	WBP11	16	21	19	12	11	13	13	20	5	15	13	18	15	17	29	27
ENSG00000084623	EIF3I	61	83	33	51	55	28	54	65	43	87	70	68	79	79	48	67
ENSG00000084628	NKAIN1	0	0	2	0.6	0.1	0	0.1	0	0	0	0	0.1	0.5	2	0.4	0.4
ENSG00000084636	COL16A1	4	4	2	5	4	0.7	2	0	0.1	3	3	22	7	0.5	8	6
ENSG00000084652	TXLNA	12	20	6	15	8	5	16	13	14	11	21	27	12	5	16	16
ENSG00000084674	APOB	5	0.1	0.1	0.8	0.2	3	0.1	0	466	0	0.2	0.1	0.2	0.2	0.2	0.1
ENSG00000084676	NCOA1	11	11	19	9	9	8	10	22	3	10	12	20	14	14	15	6
ENSG00000084693	AGBL5	5	5	3	4	3	2	5	2	1	3	3	7	7	2	63	8
ENSG00000084710	EFR3B	0.3	0.5	11	0.5	0.3	0.9	0.3	0	0.1	0.6	0.3	0.9	0.2	0.1	1	2
ENSG00000084731	KIF3C	2	2	39	2	4	0.6	1	2	0.3	1	4	2	4	0.6	3	1
ENSG00000084733	RAB10	37	31	53	47	49	30	54	85	19	43	43	64	56	61	41	60
ENSG00000084734	GCKR	0.2	0.1	0.4	0	0	0	0.1	0	19	0	0	2	0.1	0	0.4	0
ENSG00000084754	HADHA	100	60	38	74	58	157	63	74	55	45	46	69	66	139	56	71
ENSG00000084764	MAPRE3	9	6	42	7	6	8	6	1	3	8	5	11	8	28	11	9
ENSG00000084774	CAD	3	5	1	2	2	0.7	3	3	1	1	5	7	3	1	4	3
ENSG00000085063	CD59	163	153	67	107	121	96	146	8	32	266	120	79	93	55	82	162
ENSG00000085117	CD82	10	22	6	7	4	3	8	15	7	25	17	10	11	5	4	5
ENSG00000085185	BCORL1	3	1	1	2	3	1	2	3	0.5	3	4	7	3	1	5	2
ENSG00000085224	ATRX	7	7	14	7	8	10	7	10	1	5	6	11	8	5	6	9
ENSG00000085231	AK6	7	10	13	13	11	8	17	5	7	9	11	13	11	8	14	17
ENSG00000085265	FCN1	4	3	0.1	1	0.3	0.7	0.5	340	0.6	6	2	0.9	0.3	0.1	0.6	0.2
ENSG00000085274	MYNN	2	4	4	4	4	3	4	5	2	4	4	7	5	3	6	5
ENSG00000085276	MECOM	12	3	0.6	4	5	2	22	0	0.2	8	4	3	7	0.5	2	3
ENSG00000085365	SCAMP1	17	9	39	13	20	9	19	13	4	14	12	15	21	7	15	19
ENSG00000085377	PREP	9	9	9	11	10	7	8	16	8	6	10	11	11	23	13	11
ENSG00000085382	HACE1	3	2	6	2	2	0.9	3	1	0.4	2	2	3	3	0.6	4	2
ENSG00000085415	SEH1L	5	10	8	6	4	2	5	4	3	3	4	8	4	4	6	6
ENSG00000085433	WDR47	5	4	43	6	6	5	6	6	0.8	6	6	8	9	6	23	5
ENSG00000085449	WDFY1	19	14	12	12	11	5	12	22	5	18	13	24	13	5	16	16
ENSG00000085465	OVGP1	0.4	6	4	0.4	0.6	0.2	0.9	0.1	1	1	4	6	2	0.2	2	0.4
ENSG00000085491	SLC25A24	9	8	2	10	8	5	10	14	1	8	8	11	10	2	6	10
ENSG00000085511	MAP3K4	4	5	3	3	5	3	4	5	1	3	5	7	6	4	10	5
ENSG00000085514	PILRA	3	3	1	2	1	0.6	1	69	0.9	8	4	2	3	0.5	3	0.7
ENSG00000085552	IGSF9	0	0.1	0	0.1	0.1	0	0.1	0	5	0.2	0	0.6	0.4	0	0.5	0.2
ENSG00000085563	ABCB1	1	3	5	1	2	0.8	11	4	8	2	3	3	2	0.2	3	1
ENSG00000085644	ZNF213	2	2	2	2	1	0.7	1	2	0.2	0.8	1	3	3	3	6	3
ENSG00000085662	AKR1B1	14	18	16	9	7	21	38	14	3	12	29	19	21	20	19	21
ENSG00000085719	CPNE3	22	16	13	25	20	22	28	28	11	20	19	23	25	8	14	25
ENSG00000085721	RRN3	10	15	7	11	9	6	12	10	7	7	9	19	14	8	17	15
ENSG00000085733	CTTN	24	23	17	23	7	14	27	4	6	14	10	31	14	7	18	27
ENSG00000085741	WNT11	7	2	0.2	4	2	0.7	0.4	0.1	0.5	3	4	0.7	3	0.6	1	2
ENSG00000085760	MTIF2	6	15	10	10	7	18	13	8	11	3	9	9	10	7	9	19
ENSG00000085788	DDHD2	8	7	19	11	5	5	5	4	1	4	4	9	6	2	9	5
ENSG00000085831	TTC39A	0.1	0.3	0.5	0.8	0.6	1	9	0.1	0.1	1	0.3	0.3	1	0.4	5	1
ENSG00000085832	EPS15	23	21	49	22	14	15	14	24	7	17	21	20	19	26	32	19
ENSG00000085840	ORC1	0.2	1	0.2	0.3	0.1	0.2	0.3	0.4	0.1	0.4	1	0.5	0.2	0.1	2	0.2
ENSG00000085871	MGST2	12	15	2	9	13	13	10	7	26	7	9	6	15	3	12	7
ENSG00000085872	CHERP	4	6	4	3	3	2	3	5	2	3	4	7	4	6	7	6
ENSG00000085978	ATG16L1	3	7	4	4	4	2	5	4	3	3	8	5	7	6	8	9
ENSG00000085982	USP40	2	4	2	3	1	2	4	1	3	1	2	5	4	0.8	4	8
ENSG00000085998	POMGNT1	3	6	7	6	3	13	9	3	6	4	4	5	6	10	6	10
ENSG00000085999	RAD54L	0.1	0.4	0.4	0.4	0.1	0.2	0.2	0.1	0	0.1	0.5	0.3	0.1	0.2	2	0.3
ENSG00000086015	MAST2	3	3	4	4	5	11	2	1	1	4	4	7	13	46	18	12
ENSG00000086061	DNAJA1	37	43	87	47	125	23	94	73	34	110	143	101	59	15	149	110
ENSG00000086062	B4GALT1	46	34	3	19	16	17	31	46	42	65	32	59	22	9	34	54
ENSG00000086065	CHMP5	21	25	38	27	35	15	34	22	9	45	30	24	33	10	35	27
ENSG00000086102	NFX1	6	12	8	6	5	6	6	8	5	6	7	11	8	13	6	18
ENSG00000086159	AQP6	0	0.1	0.3	0.1	0	0	13	0	0	0.2	0.1	0.1	0.1	0	0.2	0
ENSG00000086189	DIMT1	9	17	20	10	9	8	7	21	4	12	10	15	15	6	11	10
ENSG00000086200	IPO11	6	5	4	5	6	5	5	2	2	3	7	5	5	3	12	5
ENSG00000086205	FOLH1	0.1	0.1	6	0.3	0.4	0	2	0	1	0.4	0.1	0.3	3	0.1	0.2	0.1
ENSG00000086232	EIF2AK1	16	18	27	17	12	12	19	30	22	16	17	22	18	17	17	24
ENSG00000086288	NME8	0.1	0.1	0.1	0.1	0.1	0	0	1	0	0.3	0.4	0.1	0.1	0	7	0
ENSG00000086289	EPDR1	5	10	37	32	6	18	14	0.5	4	9	9	28	15	11	26	22
ENSG00000086300	SNX10	7	8	40	35	2	1	46	51	12	13	14	2	3	0.3	4	0.9
ENSG00000086475	SEPHS1	7	13	6	9	8	6	13	8	8	7	12	16	10	7	14	17
ENSG00000086504	MRPL28	9	13	11	9	6	6	11	8	8	7	7	8	8	5	14	11
ENSG00000086506	HBQ1	0.3	0	0.4	0.2	0.1	0	0	0.3	0	1	0	0	0	0	0.5	0
ENSG00000086544	ITPKC	12	13	6	5	7	4	7	3	3	18	8	5	8	3	5	7
ENSG00000086548	CEACAM6	2	0	0	0.1	2	0	0	0.1	0.2	144	0.6	0	2	0	0.1	0.2
ENSG00000086570	FAT2	0.1	0.1	0.1	1	0	0	0.2	0	0	0.1	0	0.2	0.8	0	1	0.1
ENSG00000086589	RBM22	11	14	11	11	10	7	12	24	5	16	16	20	15	15	13	12
ENSG00000086598	TMED2	74	63	44	98	74	36	81	58	114	75	69	109	72	51	75	103
ENSG00000086619	ERO1B	3	4	4	4	3	3	9	3	8	5	7	2	6	0.8	12	5
ENSG00000086666	ZFAND6	13	17	8	19	13	9	15	15	9	14	15	13	12	12	31	23
ENSG00000086696	HSD17B2	0.1	0.2	0.1	0.5	1	0.1	0.4	0	11	0.6	0.1	0.1	2	0	0.1	0.1
ENSG00000086712	TXLNG	6	6	6	10	7	3	6	7	3	5	10	14	7	2	6	9
ENSG00000086717	PPEF1	0	0.1	2	0.1	0.2	0.1	0.2	0	0	0.1	0.2	0.1	0.1	0.1	8	0.2
ENSG00000086730	LAT2	1	13	2	1	0.5	0.6	1	33	0.9	4	10	1	1	0.3	1	0.7
ENSG00000086758	HUWE1	17	13	16	11	11	16	13	15	6	11	14	20	16	34	16	19
ENSG00000086827	ZW10	5	5	4	7	4	3	6	6	4	3	6	7	8	16	14	6
ENSG00000086848	ALG9	4	3	2	3	2	0.7	1	0.6	1	0.6	1	3	2	0.9	2	2
ENSG00000086967	MYBPC2	0	3	0.1	43	0	0	0.2	0.1	0	0.2	0.3	0.1	0	82	7	41
ENSG00000086991	NOX4	5	0.5	0.1	2	0.7	0.6	7	0	0.1	0.7	2	0.2	1	0.4	0.4	0.9
ENSG00000087008	ACOX3	3	4	2	4	2	3	3	2	3	2	3	3	4	2	2	3
ENSG00000087053	MTMR2	12	11	14	10	12	6	11	4	1	9	10	11	11	2	19	8
ENSG00000087074	PPP1R15A	30	37	11	35	31	19	9	25	3	84	48	16	45	28	21	19
ENSG00000087076	HSD17B14	5	6	7	2	3	0.5	15	0.3	2	6	3	16	8	0.2	5	22
ENSG00000087077	TRIP6	9	12	4	13	6	3	12	1	5	9	7	13	14	0.9	10	18
ENSG00000087085	ACHE	0.2	3	3	1	2	0.1	0.2	0	0.3	1	1	0.8	0.7	13	0.8	4
ENSG00000087086	FTL	2127	1355	347	2039	679	271	1762	1921	2307	3278	1988	948	1541	407	414	1075
ENSG00000087087	SRRT	7	20	7	8	9	6	14	9	5	9	23	23	16	15	44	14
ENSG00000087088	BAX	6	17	2	3	6	2	6	10	2	11	19	6	6	2	4	8
ENSG00000087095	NLK	6	4	20	4	4	6	8	6	3	6	7	5	5	2	9	7
ENSG00000087111	PIGS	7	8	5	9	4	4	9	13	2	6	8	5	8	5	6	8
ENSG00000087116	ADAMTS2	7	3	0.3	8	3	0.7	2	0	2	3	4	3	2	0.2	2	1
ENSG00000087128	TMPRSS11E	0	0.2	0	0	0	0	0.2	0	0	0	0.1	0	2	0	0.8	0.1
ENSG00000087152	ATXN7L3	7	10	18	5	6	4	8	16	4	8	15	12	8	4	10	7
ENSG00000087157	PGS1	4	7	4	3	2	2	4	4	1	10	12	4	4	2	4	5
ENSG00000087191	PSMC5	30	37	36	23	30	14	32	17	20	13	24	28	29	42	39	36
ENSG00000087206	UIMC1	6	9	3	5	7	4	5	8	2	7	11	10	8	5	21	7
ENSG00000087237	CETP	8	17	0.4	3	1	0.7	2	0.3	6	2	7	0.3	1	0.1	0.2	0.7
ENSG00000087245	MMP2	176	12	0.7	34	74	21	11	0.1	1	86	89	73	118	23	69	21
ENSG00000087250	MT3	0.1	0.1	64	0	2	0.3	0.2	0.1	0	0.5	1	0.1	0.6	0.3	2	0
ENSG00000087253	LPCAT2	8	3	6	6	8	3	7	17	0.5	4	6	11	9	1	7	38
ENSG00000087258	GNAO1	0.3	0.9	35	0.2	7	2	0.5	0.8	0.7	0.2	0.9	0.5	3	0.2	5	0.3
ENSG00000087263	OGFOD1	7	10	10	8	5	4	10	6	5	5	6	12	6	14	9	9
ENSG00000087266	SH3BP2	3	9	2	4	1	2	8	7	3	4	7	3	2	0.6	2	2
ENSG00000087269	NOP14	17	19	6	10	11	7	11	12	12	7	14	16	12	39	10	18
ENSG00000087274	ADD1	22	25	28	17	21	15	15	22	6	16	21	31	31	22	19	18
ENSG00000087299	L2HGDH	1	2	4	2	1	3	5	1	2	0.7	1	2	2	2	2	2
ENSG00000087301	TXNDC16	2	2	5	4	4	1	2	4	1	5	4	4	6	1	7	2
ENSG00000087302	C14orf166	11	13	7	13	11	11	9	10	6	9	10	18	11	9	20	11
ENSG00000087303	NID2	9	4	0.3	6	3	4	1	0.1	0.3	2	3	5	4	0.6	1	5
ENSG00000087338	GMCL1	7	3	4	6	4	2	6	12	3	4	6	5	7	1	13	5
ENSG00000087365	SF3B2	18	26	20	14	12	6	15	20	7	15	18	25	18	12	34	23
ENSG00000087448	KLHL42	5	7	16	5	9	2	7	3	2	4	6	11	18	0.8	12	5
ENSG00000087460	GNAS	54	83	95	51	60	67	51	46	26	72	78	53	68	94	48	273
ENSG00000087470	DNM1L	9	16	27	12	9	12	15	8	5	7	9	16	15	6	20	14
ENSG00000087494	PTHLH	0	0.1	0.8	1	0.8	0.2	0.1	0	0	0.9	0.4	0.8	1	0.1	0.5	1
ENSG00000087495	PHACTR3	0.1	0.1	20	0.3	0.5	2	0.5	0	0	2	0.3	5	0.1	0.1	0.3	0.1
ENSG00000087502	ERGIC2	6	8	8	9	13	9	9	8	5	8	12	9	13	4	11	9
ENSG00000087510	TFAP2C	0.4	0.2	0.3	14	2	0.1	1	0	0	2	0.2	0.6	2	0.1	1	4
ENSG00000087586	AURKA	0.4	1	0.4	0.7	0.8	1	2	1	0.5	0.4	2	3	0.4	0.5	17	0.8
ENSG00000087589	CASS4	0.4	0.8	0.1	0.4	0.1	0.2	0.4	8	0.2	1	1	0.9	0.1	0.1	0.2	0.1
ENSG00000087842	PIR	10	6	6	12	5	2	6	0	9	7	3	8	15	2	6	10
ENSG00000087884	AAMDC	14	8	5	30	15	15	7	2	3	10	7	10	10	7	12	8
ENSG00000087903	RFX2	0.7	0.8	1	1	0.8	0.2	0.4	0.9	0.1	3	0.5	3	1	0.2	11	0.5
ENSG00000087995	METTL2A	2	3	3	2	1	2	3	2	2	2	2	3	2	1	2	3
ENSG00000088002	SULT2B1	0.1	0.3	0.1	0.4	0.1	0	2	0.1	0	3	0.2	0.2	0.7	0	0.8	0.2
ENSG00000088035	ALG6	1	3	1	3	2	0.7	3	3	2	1	3	3	2	1	3	1
ENSG00000088038	CNOT3	4	5	3	2	2	1	3	5	1	3	8	5	5	3	10	4
ENSG00000088053	GP6	0.1	0.7	0.3	0.2	0.1	0.1	0.2	2	0	0.1	0.3	0.3	0.3	0	0.4	0.2
ENSG00000088179	PTPN4	2	3	6	4	1	3	4	11	0.9	2	3	4	2	1	3	5
ENSG00000088205	DDX18	11	16	8	10	11	5	9	18	5	9	9	17	13	4	11	19
ENSG00000088247	KHSRP	31	27	20	18	21	9	14	21	9	18	21	40	25	24	42	31
ENSG00000088256	GNA11	15	10	7	11	9	8	8	0.5	3	8	6	12	10	10	16	11
ENSG00000088280	ASAP3	6	4	4	5	5	5	9	0.1	3	4	4	31	7	27	9	8
ENSG00000088298	EDEM2	10	23	3	7	5	4	16	23	17	12	19	7	10	3	7	8
ENSG00000088305	DNMT3B	0.3	0.5	0.2	0.7	0.1	0.1	0.7	0.2	0.2	0.1	0.3	0.6	0.7	0.1	2	0.5
ENSG00000088320	REM1	3	4	0.1	3	1	0.7	0.6	0	0.1	2	2	4	2	0.7	3	1
ENSG00000088325	TPX2	1	1	1	2	0.9	0.5	0.2	1	2	1	3	0.7	0.3	0.3	27	0.9
ENSG00000088340	FER1L4	0.1	2	0.2	0.1	0.1	0.1	0.3	0	0	0.2	7	0.3	3	0.1	0.3	0.1
ENSG00000088356	PDRG1	2	8	6	4	6	3	7	5	4	5	7	5	11	1	18	8
ENSG00000088367	EPB41L1	7	5	46	21	6	4	15	0.1	0.5	5	3	11	13	2	12	4
ENSG00000088386	SLC15A1	0.2	0.6	0.2	0.3	0.2	0.1	4	0.1	4	0.2	0.3	0.2	0.2	0	0.4	0.5
ENSG00000088387	DOCK9	32	9	9	7	8	7	6	4	2	14	9	4	5	1	5	13
ENSG00000088448	ANKRD10	12	27	11	16	13	11	19	10	7	23	41	24	22	26	14	20
ENSG00000088451	TGDS	3	6	2	5	3	1	7	5	5	4	5	7	6	0.4	5	6
ENSG00000088538	DOCK3	0.2	0.5	18	0.4	0.8	2	0.3	0	0	0.2	0.4	0.3	1	0.5	2	4
ENSG00000088543	C3orf18	1	3	7	3	3	9	3	1	0.5	1	2	6	7	1	4	3
ENSG00000088682	COQ9	3	7	7	7	7	25	22	3	10	2	6	5	12	10	8	13
ENSG00000088726	TMEM40	0.1	0.2	0.1	0.2	0.1	0.3	0.2	2	0.1	0.9	0.1	0.4	2	0.1	0.2	0.3
ENSG00000088727	KIF9	0.3	0.9	0.9	0.6	0.6	0.8	1	0.2	0.3	1	0.3	1	0.6	0.3	8	2
ENSG00000088756	ARHGAP28	1	2	0.1	2	0.6	0.2	2	0	0	1	0.8	3	1	1	11	0.7
ENSG00000088766	CRLS1	10	7	6	12	6	18	14	6	19	25	7	9	8	7	10	12
ENSG00000088782	DEFB127	0	0	0	0	0	0	0	0	0	0	0	0	0.3	0	26	0
ENSG00000088808	PPP1R13B	2	4	3	2	3	9	3	0.9	1	4	3	7	4	3	11	11
ENSG00000088812	ATRN	7	5	15	7	4	8	12	8	10	4	6	9	6	4	10	11
ENSG00000088826	SMOX	3	2	13	1	2	0.5	1	4	0.8	3	2	2	3	0.6	5	2
ENSG00000088827	SIGLEC1	3	5	0.2	2	0.5	2	0.5	4	2	2	8	1	4	0.8	1	0.8
ENSG00000088832	FKBP1A	125	137	33	75	72	42	64	125	32	203	119	52	83	29	45	52
ENSG00000088833	NSFL1C	11	10	9	9	7	6	7	8	6	8	8	11	11	14	11	10
ENSG00000088836	SLC4A11	0.6	0.2	0.5	0.3	0.1	0.1	3	0	0	0.7	0.6	0.5	0.8	0.8	2	20
ENSG00000088854	C20orf194	5	4	9	6	5	5	7	2	0.9	3	4	6	10	6	6	4
ENSG00000088876	ZNF343	2	3	2	3	3	1	2	2	1	2	3	3	4	2	3	3
ENSG00000088881	EBF4	2	3	2	1	4	0.5	2	0.3	1	3	2	12	5	0.2	2	6
ENSG00000088882	CPXM1	8	2	0.2	4	2	0.7	3	0.2	0	1	5	15	8	0.1	9	6
ENSG00000088888	MAVS	17	17	6	17	11	12	14	11	7	7	13	16	10	23	8	17
ENSG00000088899	RP5-1187M17.10	1	1	19	1	1	2	5	0.2	0.6	3	1	6	3	2	1	7
ENSG00000088926	F11	0	0.1	0.1	0	0	0	4	0	34	0.8	0	0	0	0	0	0
ENSG00000088930	XRN2	29	31	9	21	18	17	25	61	12	21	25	34	25	25	34	38
ENSG00000088970	KIZ	4	4	6	4	17	4	3	3	0.6	2	4	7	13	6	15	9
ENSG00000088986	DYNLL1	21	21	73	48	62	11	59	39	43	48	70	70	73	8	93	14
ENSG00000088992	TESC	3	3	6	2	2	7	4	9	0.4	5	3	1	8	0.3	11	1
ENSG00000089006	SNX5	8	17	8	12	8	4	14	10	6	9	13	18	10	6	11	31
ENSG00000089009	RPL6	56	104	32	52	82	35	61	175	55	102	171	125	158	45	47	75
ENSG00000089012	SIRPG	0	3	0	0.1	0.2	0	0	9	0.2	0.5	8	0.1	0.2	0	0.5	0
ENSG00000089022	MAPKAPK5	2	4	4	3	1	1	3	2	1	2	3	4	2	1	3	4
ENSG00000089041	P2RX7	1	2	9	1	1	0.4	0.4	8	0.5	2	4	3	3	0.1	2	0.6
ENSG00000089048	ESF1	6	9	10	7	8	6	8	6	4	3	5	12	7	8	14	13
ENSG00000089050	RBBP9	6	8	5	7	3	2	10	5	5	6	5	7	7	1	6	8
ENSG00000089053	ANAPC5	5	13	9	7	4	4	7	8	5	4	10	8	6	5	6	8
ENSG00000089057	SLC23A2	4	12	19	5	2	2	4	5	10	5	7	16	6	0.4	9	14
ENSG00000089060	SLC8B1	3	5	1	4	2	1	4	5	2	4	5	14	3	1	4	2
ENSG00000089063	TMEM230	29	38	23	62	34	22	42	39	29	30	41	33	52	22	32	39
ENSG00000089091	DZANK1	0.3	0.7	0.8	0.9	0.2	0.2	1	0.4	0.1	0.9	0.4	2	0.7	0	2	1
ENSG00000089094	KDM2B	1	4	2	2	0.9	0.6	1	4	0.7	1	3	3	2	0.7	3	2
ENSG00000089101	CFAP61	0.1	0	0.2	0.1	0.1	6	0.1	0	0	1	0.1	0.8	0	11	5	3
ENSG00000089116	LHX5	0	0	0	0	0	0	0	0	0	0	0	0	0	0	0.1	0
ENSG00000089123	TASP1	3	5	3	3	2	2	3	3	1	4	3	3	5	0.6	4	6
ENSG00000089127	OAS1	1	3	0.3	2	2	1	4	32	3	4	8	2	3	0.2	2	1
ENSG00000089154	GCN1	11	12	4	8	7	5	9	10	5	6	12	12	10	35	11	13
ENSG00000089157	RPLP0	153	190	22	96	162	47	117	203	106	162	292	185	264	131	86	130
ENSG00000089159	PXN	30	24	4	13	11	7	11	42	3	35	16	10	13	11	9	20
ENSG00000089163	SIRT4	0	0.6	0.8	0.8	1	1	2	1	1	0.2	2	0.7	1	2	3	0.8
ENSG00000089169	RPH3A	0.1	0	18	0.1	0	0	0	2	0	0	0	0	0.1	0	0.2	0
ENSG00000089177	KIF16B	5	3	3	6	4	3	4	2	3	3	4	7	6	8	5	4
ENSG00000089195	TRMT6	3	8	7	3	2	3	5	6	2	2	3	8	4	6	10	8
ENSG00000089199	CHGB	0.1	0.3	49	0.2	2	2	5	0	0	0.1	1	4	2	0.4	6	0.8
ENSG00000089220	PEBP1	77	119	354	163	111	154	323	52	596	109	86	147	188	89	136	349
ENSG00000089225	TBX5	0.3	0	0.1	2	0	9	0	0	0	8	1	0	3	0.1	0.1	0.1
ENSG00000089234	BRAP	6	8	7	7	7	4	5	10	3	3	6	8	8	10	31	9
ENSG00000089248	ERP29	20	53	15	23	39	7	32	66	40	24	50	31	38	5	35	48
ENSG00000089250	NOS1	0.1	0.2	1	0.4	1	0.1	0.9	0	0	0.6	0.1	0.2	0.8	2	0.7	4
ENSG00000089280	FUS	17	58	22	13	6	7	15	14	6	10	15	38	18	5	20	30
ENSG00000089289	IGBP1	29	24	18	18	37	18	17	45	5	22	45	48	55	41	22	29
ENSG00000089327	FXYD5	30	36	3	12	15	3	4	88	2	28	43	7	15	5	8	5
ENSG00000089335	ZNF302	3	7	8	5	4	6	6	3	3	3	5	12	8	4	5	13
ENSG00000089351	GRAMD1A	6	14	3	3	3	2	3	8	1	16	10	6	7	10	4	4
ENSG00000089356	FXYD3	0.4	0.2	0.8	4	21	0.1	1	0	0	27	0.4	0.9	22	0.1	0.3	0.3
ENSG00000089472	HEPH	0.6	4	6	2	12	4	3	0	0.4	5	4	5	8	0.2	5	2
ENSG00000089486	CDIP1	5	8	34	5	5	7	11	10	4	4	7	11	7	4	8	9
ENSG00000089505	CMTM1	0.6	0.3	0.6	0.3	0.4	0.1	0.5	2	0.1	0.5	1	0.9	0.3	0	11	0.2
ENSG00000089558	KCNH4	0.1	0.3	0.7	0.1	0.1	0	0.1	0	0	0	0.1	0	0.5	0	0.1	0
ENSG00000089597	GANAB	59	72	23	45	38	26	52	74	68	51	71	76	64	23	58	80
ENSG00000089639	GMIP	4	16	0.8	2	0.8	0.7	1	33	0.8	4	10	1	2	0.2	1	3
ENSG00000089682	RBM41	1	2	1	2	2	2	2	2	1	1	2	2	2	0.9	2	3
ENSG00000089685	BIRC5	0.4	0.8	0.2	0.4	0.4	0.2	0.2	0.3	0.1	0.6	1	0.3	0	0	7	0.3
ENSG00000089692	LAG3	0	1	0.3	0.3	0.9	0.1	0.2	1	0.1	1	5	7	1	0.1	4	0.1
ENSG00000089693	MLF2	23	28	39	25	18	19	33	24	37	27	23	29	33	15	27	31
ENSG00000089723	OTUB2	0.1	0.1	0.2	0.3	0.1	0.1	0.4	0.5	0.2	0.1	0.2	0.4	0.3	0	4	0.1
ENSG00000089737	DDX24	17	27	37	14	14	17	15	20	6	22	17	24	22	14	34	35
ENSG00000089775	ZBTB25	2	4	2	2	1	2	2	3	1	2	6	3	2	1	2	2
ENSG00000089818	NECAP1	5	9	33	5	5	4	10	11	5	7	11	11	12	3	9	9
ENSG00000089820	ARHGAP4	3	16	0.6	2	0.7	0.7	2	14	0.5	3	12	1	1	0.2	1	0.9
ENSG00000089847	ANKRD24	0.2	0.1	4	0.3	0.2	0	0.4	0.1	0.6	0.1	0.2	0.2	0.5	0.1	2	0.5
ENSG00000089876	DHX32	8	9	6	9	6	11	9	4	5	7	5	13	8	5	17	12
ENSG00000089902	RCOR1	7	5	4	7	6	4	6	21	3	7	6	11	7	6	13	6
ENSG00000089916	GPATCH2L	2	3	3	2	2	2	2	4	0.5	2	3	3	3	2	2	2
ENSG00000090006	LTBP4	6	13	2	16	26	10	5	1	1	51	9	29	23	3	47	16
ENSG00000090013	BLVRB	18	20	5	24	16	10	14	18	35	27	15	14	23	30	8	15
ENSG00000090020	SLC9A1	5	6	5	5	5	2	4	6	0.4	6	5	6	6	1	6	4
ENSG00000090054	SPTLC1	16	14	14	17	14	5	18	14	3	12	14	23	17	3	16	22
ENSG00000090060	PAPOLA	13	18	8	12	20	12	18	29	9	15	29	26	20	8	25	16
ENSG00000090061	CCNK	2	2	1	1	1	0.9	0.9	3	0.6	2	1	2	1	2	4	2
ENSG00000090097	PCBP4	3	5	13	5	3	5	3	1	1	4	5	9	6	15	6	4
ENSG00000090104	RGS1	1	7	8	3	9	0.8	1	0.6	1	16	24	3	8	0.1	3	1
ENSG00000090238	YPEL3	9	13	14	8	10	6	5	29	2	17	34	4	17	22	8	7
ENSG00000090263	MRPS33	3	5	6	7	6	7	6	4	4	2	3	6	6	4	8	8
ENSG00000090266	NDUFB2	5	11	9	11	8	21	19	8	8	5	10	7	9	4	8	20
ENSG00000090273	NUDC	32	37	49	26	51	17	27	15	29	29	25	47	38	31	53	43
ENSG00000090316	MAEA	2	4	2	3	2	2	6	5	2	2	5	4	4	2	4	4
ENSG00000090339	ICAM1	10	27	6	5	5	2	5	8	5	157	13	9	12	6	5	4
ENSG00000090372	STRN4	8	9	6	5	5	4	4	6	2	6	9	8	7	4	23	7
ENSG00000090376	IRAK3	14	7	2	3	4	4	3	20	1	5	5	2	2	0.6	2	4
ENSG00000090382	LYZ	88	37	3	40	11	11	12	4067	8	882	66	29	9	3	8	4
ENSG00000090402	SI	0	0	0	0	0.9	0	0	0	0	0	0	0	0.1	0	0.7	0
ENSG00000090432	MUL1	10	12	8	10	7	12	21	12	7	5	10	17	14	9	12	16
ENSG00000090447	TFAP4	1	2	0.6	0.8	0.9	0.1	0.5	1	0.5	0.5	2	1	1	1	0.6	1
ENSG00000090470	PDCD7	6	8	5	7	7	3	6	8	2	6	9	12	9	3	13	10
ENSG00000090487	SPG21	25	27	10	23	21	10	25	39	13	19	22	27	28	14	22	29
ENSG00000090512	FETUB	0	0	0.1	0	0	0	0.2	0	8	0	0.1	0	0	0	0	0
ENSG00000090520	DNAJB11	9	17	6	8	12	4	24	8	25	11	15	12	6	3	14	10
ENSG00000090530	P3H2	1	2	0.8	2	7	1	45	0.2	1	6	3	8	4	0.2	4	0.6
ENSG00000090534	THPO	0.4	0.8	0.4	0.4	0.2	0.1	1	0	9	0.1	0.1	0.4	0.4	0.1	1	0.2
ENSG00000090539	CHRD	0.9	3	1	1	0.9	0.5	3	0	3	1	3	3	1	0.3	0.8	0.8
ENSG00000090554	FLT3LG	0.6	3	0.3	0.9	0.6	0.2	0.4	3	0.2	0.7	2	1	1	0.2	0.5	0.6
ENSG00000090565	RAB11FIP3	5	5	7	4	5	3	22	2	4	5	7	6	6	4	5	5
ENSG00000090581	GNPTG	6	11	10	9	5	3	9	8	7	7	9	7	9	4	7	9
ENSG00000090612	ZNF268	1	3	2	2	1	1	3	1	1	0.7	1	4	3	0.3	3	4
ENSG00000090615	GOLGA3	15	14	7	15	7	5	8	6	4	5	14	17	8	5	9	9
ENSG00000090621	PABPC4	26	20	8	20	21	17	11	20	9	15	21	26	19	130	40	25
ENSG00000090659	CD209	12	67	0.4	6	1	6	2	0.5	2	3	36	1	9	0.4	2	0.8
ENSG00000090661	CERS4	2	5	4	3	1	1	6	3	7	4	5	6	7	0.5	3	14
ENSG00000090674	MCOLN1	3	5	2	3	2	3	3	4	3	3	5	2	4	4	2	3
ENSG00000090686	USP48	5	10	8	7	8	5	6	8	2	4	10	14	10	3	8	9
ENSG00000090776	EFNB1	68	7	2	13	10	4	17	3	2	20	7	14	11	1	5	6
ENSG00000090857	PDPR	3	10	5	3	3	4	5	4	0.8	2	4	6	9	10	6	7
ENSG00000090861	AARS	35	31	74	27	23	14	30	11	19	23	22	48	25	79	27	47
ENSG00000090863	GLG1	20	17	17	17	15	9	16	29	6	12	15	30	16	13	22	23
ENSG00000090889	KIF4A	0.2	0.2	0.2	0.2	0.3	0.1	0.1	0.1	0.1	0.1	0.4	0.4	0.1	0	1	0.2
ENSG00000090905	TNRC6A	5	9	6	8	4	3	6	6	3	4	7	9	6	3	7	6
ENSG00000090924	PLEKHG2	4	7	0.9	3	1	1	2	2	0.3	8	4	6	3	0.4	3	2
ENSG00000090932	DLL3	0	0	0.9	0	0	0	0	0	0	0	0	0.1	0	0	0.8	0
ENSG00000090971	NAT14	0.9	2	6	2	2	0.4	4	0.7	0.7	3	2	8	4	0.2	3	6
ENSG00000090975	PITPNM2	4	2	3	1	2	2	3	2	2	5	2	5	3	0.3	3	1
ENSG00000090989	EXOC1	6	10	9	9	5	5	9	10	2	4	7	10	8	5	11	10
ENSG00000091009	RBM27	6	9	5	6	6	3	6	10	3	6	5	10	8	6	10	9
ENSG00000091010	POU4F3	0	0	0	0	0	0	0.1	0	0	0	0	0	0	0	0	0
ENSG00000091039	OSBPL8	20	13	14	18	14	7	16	46	4	18	22	13	14	10	18	14
ENSG00000091073	DTX2	1	2	0.3	1	0.8	0.3	0.5	2	0.3	2	2	1	1	0.9	2	0.5
ENSG00000091106	NLRC4	1	1	0.3	0.7	0.3	0.7	0.6	20	0.5	0.8	2	0.6	0.5	0.4	0.5	0.4
ENSG00000091127	PUS7	5	7	2	3	2	2	3	1	2	3	3	6	3	4	5	5
ENSG00000091128	LAMB4	0.1	0.1	0	0	0	0.1	0.3	0	0	0	0	0	0.1	0	0.3	0.2
ENSG00000091129	NRCAM	4	0.4	63	2	0.9	0	7	0.3	0.1	2	1	1	2	0	4	0.8
ENSG00000091136	LAMB1	47	21	3	14	41	19	51	0.1	5	29	25	17	22	3	32	24
ENSG00000091137	SLC26A4	0.2	2	1	0.4	0.2	0.2	4	0	0.1	0.2	0.6	0.3	0.5	0.1	0.3	69
ENSG00000091138	SLC26A3	0	0	0.1	0.1	3	0	0.2	0	0.4	0	0.1	0.1	9	0	1	0.2
ENSG00000091140	DLD	20	19	22	34	22	57	36	13	16	10	9	17	19	21	19	31
ENSG00000091157	WDR7	2	2	8	2	2	2	2	4	1	1	2	2	2	2	2	2
ENSG00000091164	TXNL1	4	5	11	8	7	7	8	6	6	5	6	11	10	10	10	23
ENSG00000091181	IL5RA	0	0.6	0.1	0.1	0	0.1	0	0.3	0	2	3	2	0.1	0	0.3	0.1
ENSG00000091262	ABCC6	0.2	0.4	0.2	4	0.2	0.1	2	0.3	9	0.6	0.2	0.3	0.1	0.2	0.3	0.6
ENSG00000091317	CMTM6	27	33	7	20	18	7	25	112	36	40	29	32	23	2	25	24
ENSG00000091409	ITGA6	77	30	13	44	23	14	24	15	4	22	28	11	24	5	30	21
ENSG00000091428	RAPGEF4	3	3	31	2	2	1	1	0	1	8	2	3	1	0.2	2	1
ENSG00000091436	AC013461.1	12	18	3	27	45	77	3	3	3	16	12	21	51	93	15	29
ENSG00000091482	SMPX	0	0	2	7	14	289	0	0.1	0	0.3	3	0.6	2	81	7	80
ENSG00000091483	FH	20	24	25	28	16	66	40	13	65	11	15	22	21	35	32	32
ENSG00000091490	SEL1L3	2	38	2	2	5	0.8	6	16	2	12	50	5	6	0.2	3	6
ENSG00000091513	TF	0.8	0.2	151	9	0.5	0.1	0	0	257	0.4	0.7	0.1	0.1	0	1	0.5
ENSG00000091527	CDV3	87	83	34	91	48	45	44	94	30	62	78	68	45	164	51	97
ENSG00000091536	MYO15A	0	0.2	0.2	0.1	0	0	0.1	0	0.1	0.1	0.1	0.2	0.1	0	0.3	0.1
ENSG00000091542	ALKBH5	34	32	34	29	33	43	27	37	21	33	53	42	43	90	77	38
ENSG00000091583	APOH	0	0.2	0.1	0	0.7	0.1	3	0	3685	1	0.1	0.1	0	0	0.2	0
ENSG00000091592	NLRP1	3	7	14	3	1	0.7	0.8	8	0.3	4	9	4	3	0.3	3	3
ENSG00000091622	PITPNM3	0.1	0.6	5	0.3	2	0	0.5	0	0.6	0.5	0.2	12	0.6	0	0.9	0.7
ENSG00000091640	SPAG7	7	15	11	9	7	14	11	8	8	9	10	8	11	15	10	14
ENSG00000091651	ORC6	1	5	3	2	1	0.7	2	1	0.6	0.6	2	3	0.4	0.4	8	3
ENSG00000091656	ZFHX4	2	0.3	2	2	1	0.2	0.3	0	0.8	0	0.4	0.6	3	1	2	0.4
ENSG00000091664	SLC17A6	0	0	9	0	0	0	0	0	0	0	0	0	0	0	0	0
ENSG00000091704	CPA1	0.1	0.2	0.1	0.7	0.1	0	0	0	0	0	0.1	0.1	0.1	0.1	0.3	0.1
ENSG00000091732	ZC3HC1	2	7	2	5	2	4	5	3	3	0.9	3	5	3	7	8	5
ENSG00000091831	ESR1	0.6	0.8	0.1	2	0.2	0.3	0.5	0.1	0.7	0.6	1	8	1	0.1	1	1
ENSG00000091844	RGS17	0.8	0.2	1	0.5	0.2	0.1	0.2	0.1	0	0.3	0.3	0.6	0.7	0.1	0.7	0.9
ENSG00000091879	ANGPT2	9	7	0.8	3	8	1	0.9	0.1	0.8	3	11	2	3	0.8	4	4
ENSG00000091947	TMEM101	4	7	2	5	7	2	11	8	4	5	7	6	14	5	5	6
ENSG00000091972	CD200	2	7	23	7	5	0.7	4	3	0	18	10	11	15	0.3	2	6
ENSG00000091986	CCDC80	9	18	1	116	11	14	7	0.1	0.3	14	18	75	15	0.5	19	15
ENSG00000092009	CMA1	0.8	6	0.1	1	0.1	0.6	0.1	0	0	0.1	1	0	5	0.2	0.6	0
ENSG00000092010	PSME1	48	107	22	39	53	29	83	149	38	85	80	71	71	31	46	47
ENSG00000092020	PPP2R3C	6	9	9	8	7	5	7	12	3	8	10	9	9	5	27	6
ENSG00000092036	HAUS4	4	6	3	6	6	2	4	9	1	6	6	9	8	3	5	4
ENSG00000092051	JPH4	0.2	1	30	0.1	0.7	0.1	0.6	0.3	0.1	0.2	0.9	16	2	0.1	3	0.1
ENSG00000092054	MYH7	0	0	0.5	65	0.1	2354	0.1	0.2	0.3	0	2	0.2	0	379	45	172
ENSG00000092067	CEBPE	0.4	0.3	0	0	0	0	0.1	2	0	0.1	0.2	0	0	0	0.1	0
ENSG00000092068	SLC7A8	15	5	5	3	6	4	25	0.4	4	5	4	19	10	14	9	65
ENSG00000092094	OSGEP	2	15	5	4	2	2	4	4	2	2	6	6	5	2	3	7
ENSG00000092096	SLC22A17	1	6	50	2	8	1	5	0.3	0.4	5	7	6	12	0.5	7	9
ENSG00000092098	RNF31	2	4	2	2	1	2	2	5	1	2	4	3	2	6	3	4
ENSG00000092108	SCFD1	5	9	6	10	4	5	9	8	7	5	7	10	8	4	11	11
ENSG00000092140	G2E3	1	3	2	2	2	0.9	2	4	0.7	2	2	3	3	1	9	3
ENSG00000092148	HECTD1	16	12	15	14	10	16	15	11	10	11	12	19	14	71	22	29
ENSG00000092199	HNRNPC	42	73	47	40	67	17	44	73	23	70	77	87	61	24	62	59
ENSG00000092200	RPGRIP1	0.2	0.4	0.1	0.1	0.1	0.1	0	0.9	0.2	0.1	0.1	0.1	0.1	0.1	10	0.3
ENSG00000092201	SUPT16H	16	21	17	13	16	6	12	23	5	9	14	29	19	8	28	23
ENSG00000092203	TOX4	12	10	11	10	9	10	9	14	5	9	10	11	13	21	13	14
ENSG00000092208	GEMIN2	2	5	2	3	3	1	3	2	0.8	1	3	4	3	2	5	3
ENSG00000092295	TGM1	0.1	0.2	0	0.7	0	0.1	2	0	0	0.8	0.9	1	0.7	0	0.9	0.3
ENSG00000092330	TINF2	18	26	12	16	12	7	13	37	7	20	15	20	21	10	13	20
ENSG00000092345	DAZL	0	0	0	0	0.1	0	0	0.1	0	0	0	0	0	0	44	0
ENSG00000092377	TBL1Y	0	0	0	0	0	0	0	0	0.4	0.1	0	0	0.1	0.1	0	0
ENSG00000092421	SEMA6A	7	10	11	5	4	1	2	0.1	2	6	5	3	2	0.6	3	2
ENSG00000092439	TRPM7	5	8	2	6	3	8	9	6	3	3	7	8	5	2	5	9
ENSG00000092445	TYRO3	3	1	11	6	0.8	0.4	4	0.1	0.2	1	1	15	0.6	0.2	6	0.5
ENSG00000092470	WDR76	2	2	0.8	0.7	2	0.5	1	3	0.3	1	3	2	2	0.2	4	1
ENSG00000092529	CAPN3	0.1	0.6	5	1	0.1	0.2	0.7	0	0.2	0.4	0.5	0.5	0.4	18	0.5	3
ENSG00000092531	SNAP23	11	14	4	9	11	5	10	30	5	13	12	10	9	4	10	7
ENSG00000092607	TBX15	18	0.8	0.7	14	0.5	0.7	0.1	0	2	0.2	2	0.1	0.2	61	1	10
ENSG00000092621	PHGDH	2	6	19	15	4	0.5	5	0.5	7	3	4	16	15	0.4	16	30
ENSG00000092758	COL9A3	0.1	0.8	4	0.4	0.7	0.1	0.1	0.1	0.1	0.4	0.6	0.4	0.3	0.1	1	1
ENSG00000092820	EZR	23	84	53	22	26	59	131	83	13	187	54	79	66	30	74	229
ENSG00000092841	MYL6	128	194	35	163	296	33	168	120	48	247	137	100	315	14	131	89
ENSG00000092847	AGO1	6	5	4	5	3	3	3	9	1	3	3	7	5	2	5	3
ENSG00000092850	TEKT2	0	0.2	0.5	0.4	0.1	0	0.2	0.1	0	7	0	5	0.2	0	16	0.8
ENSG00000092853	CLSPN	0.2	0.6	0.4	0.5	0.1	0.2	0.2	0.4	0	0.1	0.3	0.3	0.1	0.1	5	0.1
ENSG00000092871	RFFL	3	3	5	2	2	1	4	8	4	3	5	3	4	4	3	10
ENSG00000092929	UNC13D	0.5	4	0.2	0.4	0.3	0.5	0.5	12	0.4	5	6	0.7	0.9	0.2	0.3	0.2
ENSG00000092931	MFSD11	3	6	3	5	2	3	3	3	2	2	4	2	3	3	4	5
ENSG00000092964	DPYSL2	74	37	237	49	50	23	17	31	4	80	38	45	41	10	30	12
ENSG00000092969	TGFB2	0.5	2	9	2	2	0.7	1	0	0	7	1	3	3	0.9	3	4
ENSG00000092978	GPATCH2	1	2	2	2	2	1	2	2	0.7	1	1	3	3	0.5	3	3
ENSG00000093000	NUP50	11	12	6	6	5	3	8	25	6	7	11	9	6	3	10	7
ENSG00000093009	CDC45	0.3	0.4	0	0.1	0.2	0.1	0.1	0.1	0.1	0	0.5	0.1	0	0	10	0.2
ENSG00000093010	COMT	7	11	7	9	8	3	8	6	11	9	8	10	9	9	10	7
ENSG00000093072	CECR1	4	13	2	8	3	3	5	119	2	17	17	6	3	0.9	5	3
ENSG00000093100	XXbac-B461K10.4	0	0.1	0	0.1	0	0	0	0	0	0	0	0.2	0	0	0	0
ENSG00000093134	VNN3	0.2	0.2	0.1	0.1	0	0.1	0	5	2	4	0.8	0.3	0.1	0.1	0.2	0
ENSG00000093144	ECHDC1	13	12	12	30	11	6	13	16	13	9	10	9	15	3	9	18
[truncated: 58,246 more rows]
