# Supplementary material for: Chromosome preference of disease genes and vectorization for the prediction of non-coding disease genes
Source: Oncotarget. 2017 Aug 24;8(45):78901–16. doi: 10.18632/oncotarget.20481 (PMC5668007; doi:10.18632/oncotarget.20481)
Supplement: Supplementary file 6 [file oncotarget-08-78901-s006.zip]

Archive with 15 entries (12 files):
- Supplementary codes/
- Supplementary codes/disease vectorization/
- Supplementary codes/disease vectorization/DiseaseGeneEntro.m
- Supplementary codes/disease vectorization/inputs_chromosomeVec.mat
- Supplementary codes/disease vectorization/inputs_pathwayVec.mat
- Supplementary codes/disease vectorization/PathwayEntroVec.m
- Supplementary codes/disease vectorization/PWenrichAnalysis.m
- Supplementary codes/disease vectorization/readMe.txt
- Supplementary codes/disease vectorization/stringAll.m
- Supplementary codes/disease-lncRNA gene prediction/
- Supplementary codes/disease-lncRNA gene prediction/CountVec.m
- Supplementary codes/disease-lncRNA gene prediction/FullAarry.m
- Supplementary codes/disease-lncRNA gene prediction/PredictDL.m
- Supplementary codes/disease-lncRNA gene prediction/readMe.txt
- Supplementary codes/readMe.txt
