# Supplementary material for: Chromosome preference of disease genes and vectorization for the prediction of non-coding disease genes
Source: Oncotarget. 2017 Aug 24;8(45):78901–16. doi: 10.18632/oncotarget.20481 (PMC5668007; doi:10.18632/oncotarget.20481)
Supplement: Supplementary file 6 [file oncotarget-08-78901-s006.zip › Supplementary codes/disease vectorization/DiseaseGeneEntro.m]

%% this function is to represent a disease gene set with the gene chromosome distribution entropy  
function disDgEntroVec=DiseaseGeneEntro(dis_gene,protein_gene_all,gene_chro, basicE, k)
% dis_gene--disease gene set
% gene_chro--the gene entrez id boundary for each chromosome substructure
%            the first column is the gene id of the first protein coding
%            gene for this substructure, the second column is the end
% protein_gene_all--all the 19025 protein coding genes
% basicE--the basic elements of the status series (0,1)
% k--the size of the k-mer
% disDgEntroVec--the output is a 45-D vector for a given disease's gene set

%% code start

% L is the number of chromosome substructures
[L,a]=size(gene_chro);

% intialization the output and the status series
disDgEntroVec=zeros(1,L);
Series=zeros(1,length(protein_gene_all));
S=length(dis_gene);

% obtain the status series for a disease
for i=1:S
    index=find(protein_gene_all==dis_gene(i,1));
    if length(index)>0
        Series(1,index)=1;
    end
end

% obtain the k-mer series
StringAll=stringAll(basicE,k);
[N,a]=size(StringAll);

% compute the information entropy of each chromosome substructure
for i=1:L
    feaVecdisentro=zeros(1,N);
    chr_start=gene_chro(i,1);
    chr_end=gene_chro(i,2);
    series=Series(1,chr_start:chr_end);
    if max(series)==0
        Entro=0;
    else
        n=length(series);
        for j=1:n-k+1
            substring=series(1,j:j+k-1);
            [s,ia,ib]=intersect(StringAll,substring,'rows');
            feaVecdisentro(1,ia)=feaVecdisentro(1,ia)+1;
        end
        
        feaVecdisentro=feaVecdisentro/(n-k+1);
        for t=1:N
            if feaVecdisentro(1,t)>0
            feaVecdisentro(1,t)=0-feaVecdisentro(1,t)*log10(feaVecdisentro(1,t));
            end
        end
        Entro=sum(feaVecdisentro);
    end
    disDgEntroVec(1,i)=Entro;
end
