# Supplementary material for: Chromosome preference of disease genes and vectorization for the prediction of non-coding disease genes
Source: Oncotarget. 2017 Aug 24;8(45):78901–16. doi: 10.18632/oncotarget.20481 (PMC5668007; doi:10.18632/oncotarget.20481)
Supplement: Supplementary file 6 [file oncotarget-08-78901-s006.zip › Supplementary codes/disease vectorization/PathwayEntroVec.m]

%% 7.2 this function is to compute the entropy of the disease gene pathways
function disPwEntroVec=PathwayEntroVec(dis_geneset,protein_gene_all,pathway_groups, basicE,PathwayGenes,unique_pathway_genes, k)
% dis_geneset--disease genes of a given disease
% protein_gene_all--all the 19025 protein coding genes
% pathway_groups--the pathway groups, the first column is the start index
%                 of the pathway in this group, the second column is the end index
% basicE--the basic elements of the status series (0,1)
% PathwayGenes--the genes belong to each pathway
% uniqueGene--unique genes for all the pathways
% k--k-mer size
% disPwEntroVec--the output entropy vector with the length equal to the
%                length of the pathway_groups

%% code start
% obtain the 0-1 series
dg=dis_geneset;
dis_gene=intersect(protein_gene_all,dg);
[L,a]=size(pathway_groups);

% pathway enrichment analysis for the disease gene set
[enrichmentResult,pathwayids]=PWenrichAnalysis(dis_gene,PathwayGenes,unique_pathway_genes);

% intialization of the status series
pathway_series=zeros(length(PathwayGenes),1);
if length(pathwayids)>0
    pathway_series(pathwayids,1)=1;
end
pathway_series=pathway_series';
% obtain the string set
StringAll=stringAll(basicE,k);
[N,a]=size(StringAll);

% obtain the entropy
for i=1:L
    feaVecdisentro=zeros(1,N);
    series=pathway_series(1,pathway_groups(i,1):pathway_groups(i,2));
    if max(series)==0
        Entro=0;
    else
        n=length(series);
        for j=1:n-k+1
            substring=series(1,j:j+k-1);
            [s,ia,ib]=intersect(StringAll,substring,'rows');
            feaVecdisentro(1,ia)=feaVecdisentro(1,ia)+1;
        end
        
        feaVecdisentro=feaVecdisentro/(n-k+1);
        for t=1:N
            if feaVecdisentro(1,t)>0
                feaVecdisentro(1,t)=0-feaVecdisentro(1,t)*log10(feaVecdisentro(1,t));
            end
        end
        Entro=sum(feaVecdisentro);
    end
    disPwEntroVec(1,i)=Entro;
end
