# Supplementary material for: Chromosome preference of disease genes and vectorization for the prediction of non-coding disease genes
Source: Oncotarget. 2017 Aug 24;8(45):78901–16. doi: 10.18632/oncotarget.20481 (PMC5668007; doi:10.18632/oncotarget.20481)
Supplement: Supplementary file 6 [file oncotarget-08-78901-s006.zip › Supplementary codes/disease vectorization/PWenrichAnalysis.m]

%% this function is to do the pathway enrichment analysis
function [enrichmentResult,pathwayids]=PWenrichAnalysis(geneSet,PathwayGenes,uniqueGene)
[L,a]=size(PathwayGenes);
% enrichment analysis for each pathway
N=length(uniqueGene);
% There are 7060 genes in all the pathways4

t=1;
geneSet=intersect(geneSet,uniqueGene);
n=length(geneSet);
pathwayids=[];
enrichmentResult=[];
% the number of disease genes
for i=1:L
    pathwaygenes=PathwayGenes{i,3};
    mapped_genes=intersect(geneSet,pathwaygenes);
    k=length(mapped_genes);
    M=length(pathwaygenes);
    if k>0
    X=[M-k,k;N-M-n+k,n-k];
    [h,p,stats] = fishertest(X);
    if p<=0.05
    enrichmentResult{t,1}=PathwayGenes{i,1};
    enrichmentResult{t,2}=p;
    enrichmentResult{t,3}=mapped_genes;
    enrichmentResult{t,4}=stats;
    enrichmentResult{t,5}=i;
    pathwayids(1,t)=i;
    t=t+1;
    end
    end
end
if length(pathwayids)>0
  enrichmentResult=sortrows(enrichmentResult,2);
end
