# Supplementary material for: Chromosome preference of disease genes and vectorization for the prediction of non-coding disease genes
Source: Oncotarget. 2017 Aug 24;8(45):78901–16. doi: 10.18632/oncotarget.20481 (PMC5668007; doi:10.18632/oncotarget.20481)
Supplement: Supplementary file 6 [file oncotarget-08-78901-s006.zip › Supplementary codes/disease vectorization/readMe.txt]

There are two main functions in this folder:
DiseaseGeneEntro.m for obtaining the disease genes' chromosome substructures' distribution entropy vector
PathwayEntroVec.m for obtaining the disease gene enriched pathways' pathway groups' distribution entropy vector

We have provided the input data for testing. for 'DiseaseGeneEntro', one can use the inputs_chromosomeVec.mat as input.
In this function, the first input should be a disease gene set. The data "Dg_set" contains a set of 2802 disease gene sets,
where the third column can be used as the inputs of this function. This is similar to the 'PathwayEntroVec', where "inputs_pathwayVec" is its input data.

Any other questions, please contact Hui Peng, email: Hui.Peng-2@student.uts.edu.au
