# Supplementary material for: Chromosome preference of disease genes and vectorization for the prediction of non-coding disease genes
Source: Oncotarget. 2017 Aug 24;8(45):78901–16. doi: 10.18632/oncotarget.20481 (PMC5668007; doi:10.18632/oncotarget.20481)
Supplement: Supplementary file 6 [file oncotarget-08-78901-s006.zip › Supplementary codes/disease-lncRNA gene prediction/CountVec.m]

%% this function is to compute the count vector of a RNA sequence
function [RNAvec,entrophy]=CountVec(seq,k)
% seq is the RNA sequence
% Fa is the Full array of the nucletides
% k is the length of the string in the dictionary
basicE=cell(4,1);
basicE{1,1}='A';
basicE{2,1}='G'
basicE{3,1}='C'
basicE{4,1}='T'

Fa=FullAarry(basicE,k);

N=length(Fa);
num=zeros(N,1);
n=length(seq)-k+1;
for i=1:n
    subseq=seq(i:i+k-1);
    index=find(strcmp(Fa,subseq));
    num(index(1,1),1)=num(index(1,1),1)+1;
end
Num=num/n;
RNAvec=Num;
entrophy=0;
for i=1:N
    if Num(i,1)==0
        entrophy=entrophy-0;
    else
    entrophy=entrophy-Num(i,1)*log10(Num(i,1));
    end
end
