# Supplementary material for: Chromosome preference of disease genes and vectorization for the prediction of non-coding disease genes
Source: Oncotarget. 2017 Aug 24;8(45):78901–16. doi: 10.18632/oncotarget.20481 (PMC5668007; doi:10.18632/oncotarget.20481)
Supplement: Supplementary file 6 [file oncotarget-08-78901-s006.zip › Supplementary codes/disease-lncRNA gene prediction/FullAarry.m]

%% this function is to produce the full array
function Fa=FullAarry(basicE,k)
% basicE is the number of basic element
% k is the length of the produced string
%n=length(basicE);
substring=basicE;
for i=1:k-1
    substring=SubString(substring,basicE);
end
Fa=substring;
end

function substring=SubString(sub,basicE)
N1=length(sub);
N2=length(basicE);
t=1;
for i=1:N1
    for j=1:N2
        substring{t,1}=strcat(sub{i,1},basicE{j,1});
        t=t+1;
    end
end
end
    
