# Supplementary material for: Chromosome preference of disease genes and vectorization for the prediction of non-coding disease genes
Source: Oncotarget. 2017 Aug 24;8(45):78901–16. doi: 10.18632/oncotarget.20481 (PMC5668007; doi:10.18632/oncotarget.20481)
Supplement: Supplementary file 6 [file oncotarget-08-78901-s006.zip › Supplementary codes/disease-lncRNA gene prediction/PredictDL.m]

%% 11.26 this function is to predict the related diseases of a given lncRNA or related lncRNAs of a given disease
function [Results,Scores]=PredictDL(train_set,disease,disease_uni,lncRNA_uni)
% train_set--the training data set with four cells. The first cell is the
%            positive disease-lncRNA genes associations, the second cell is
%            the feature vectors for the disease-lncRNA genes in the first
%            cell; similarly the third and forth cells are the dataset for
%            unlabeled pairs
% disease--the given disease id
% disease_uni--our disease id list in our training datasets
% lncRNA_uni--our lncRNA gene ensembl id list in our training datasets
% Results--the output lncRNA gene pairs and the correpsonding
%          scores for indictating if this pair is positive
% Scores--the output lncRNAs and the possibities of whether they
%         associate with the given disease
index=find(strcmp(disease_uni,disease));
if length(index)==0
    'this disease is not found'
else
    c=3;
    g=-5;
    T=10;
    flag=7;
    %% data normalization
    Pair_positive_train=train_set{1,1};
    Pair_unlabel_train=train_set{3,1};
    positive_fea_train=train_set{2,1}{1,flag+1};
    unlabel_fea_train=train_set{4,1}{1,flag+1};
    [N,a]=size(Pair_positive_train);
    [L,a]=size(Pair_unlabel_train);
    
    % normalization
    feature_all=[positive_fea_train;unlabel_fea_train];
    [data_all_scale,ps]=mapminmax(feature_all',0,1);
    data_all_scale=data_all_scale';
    positive_fea_train=data_all_scale(1:N,:);
    unlabel_fea_train=data_all_scale(N+1:N+L,:);
    
    c_para=['-c ',num2str(2^c),' -g ',num2str(2^g),' -t 2 -b 1 -q 1'];
    scores=zeros(L,1);
    counts=zeros(L,1);
    Labels=zeros(L,1);
    for j=1:T
        select_u=[];
        select_pair=[];
        select_u_fea=[];
        iu=[];
        test_unknown_pair=[];
        test_unknown_fea=[];
        
        
        select_u=randperm(L,N);
        select_pair=Pair_unlabel_train(select_u,:);
        select_u_fea=unlabel_fea_train(select_u,:);
        [unselect_pair,iu]=setdiff(Pair_unlabel_train,select_pair,'rows');
        test_unknown_pair=Pair_unlabel_train(iu,:);
        test_unknown_fea=unlabel_fea_train(iu,:);
        train_data=[positive_fea_train;select_u_fea];
        train_label=zeros(N*2,1);
        train_label(1:N,1)=1;
        train_weight=[];
        
        test_unknown_label=zeros(length(test_unknown_pair),1);
        model = svmtrain(train_label, train_data, c_para);
        [predict_label, accuracy, dec_values] = svmpredict(test_unknown_label, test_unknown_fea, model,'-b 1 -q 1');
        % infer which column is the positive column
        predict_posi=find(predict_label==1);
        if length(predict_posi)==0
            predict_nega=find(predict_label==0);
            d_v=dec_values(predict_nega(1,1),:);
            [maxdv,id]=max(d_v);
            Dec_values(:,2)=dec_values(:,id);
            Dec_values(:,1)=dec_values(:,3-id);
        else
            d_v=dec_values(predict_posi(1,1),:);
            [maxdv,id]=max(d_v);
            Dec_values(:,1)=dec_values(:,id);
            Dec_values(:,2)=dec_values(:,3-id);
        end
        dec_values=Dec_values;
        counts(iu,1)=counts(iu,1)+1;
        scores(iu,1)=scores(iu,1)+dec_values(:,1);
        Labels(iu,1)=Labels(iu,1)+predict_label;
    end
    f=1;
    result=[];
    for k=1:L
        if counts(k,1)>0
            result(f,1:2)=Pair_unlabel_train(k,:);
            result(f,3)=scores(k,1)/counts(k,1);
            f=f+1;
        end
    end
    Index=find(result(:,1)==index);
    Results=result(Index,2:3);
    Results=sortrows(Results,-2);
    [l,w]=size(Results);
    for i=1:l
        Scores{i,1}=lncRNA_uni{Results(i,1),1};
        Scores{i,2}=Results(i,2);
    end
end
