# Supplementary material for: Chromosome preference of disease genes and vectorization for the prediction of non-coding disease genes
Source: Oncotarget. 2017 Aug 24;8(45):78901–16. doi: 10.18632/oncotarget.20481 (PMC5668007; doi:10.18632/oncotarget.20481)
Supplement: Supplementary file 6 [file oncotarget-08-78901-s006.zip › Supplementary codes/disease-lncRNA gene prediction/readMe.txt]

There are two main functions and the input data in this folder:

PredictDL.m is to predict the possible related lncRNA genes for a given disease id. One can run it
with the input data "inputs_prediction"(this file is too large, one can download it from the 
website:https://drive.google.com/open?id=0B6lH3mKdA9CSNW9mVFdROVdYbEU or request from the author: Hui Peng, email: Hui.Peng-2@student.uts.edu.au). In this dataset, we provide three datasets based on three 
databases such as lncRNADisease, lnc2cancer and MNDR. Each of the dataset contains the positive
disease-lncRNA genes pairs in the first and third cells. They are listed as indexs that corresponds to
the disease ids in the "disease_uni" and "lncRNA_uni" data files. The second and the forth cells are the 
feature vectors for the pairs.

To run this function, the libsvm should be installed first and the path of this folder should be added to
the environment. The input data must be loaded. Then, one of the training set for example "lncRNADisease_set_new"
and a disease id from the data file "disease_uni" for example 'C535918' should be set as inputs. The detail 
meanning of the inputs and outputs can be check from the code files.

CountVec.m is the function to obtain the lncRNA sequence k-mer frequency feature vector. The inputs are a sequence
and a parameter k.

Or if there are any other problems please contact Hui Peng, email: Hui.Peng-2@student.uts.edu.au
