# Supplementary material for: Chromosome preference of disease genes and vectorization for the prediction of non-coding disease genes
Source: Oncotarget. 2017 Aug 24;8(45):78901–16. doi: 10.18632/oncotarget.20481 (PMC5668007; doi:10.18632/oncotarget.20481)
Supplement: Supplementary file 6 [file oncotarget-08-78901-s006.zip › Supplementary codes/readMe.txt]

There two folders in our Supplementary codes:

disease vectorization--for representing a disease with known genes with two kinds of vectors: 
                       disease genes' chromosome substructures' distribution entropy vector and
                       disease genes enriched pathways pathway groups' distribution entropy vector
disease-lncRNA gene prediction--for predicting disease related lncRNA genes

In these folders we provide the detial introduction of the functions in them. One can run the function
according to our guides, or if there are any other problems please contact Hui Peng, email: Hui.Peng-2@student.uts.edu.au
